# Supplementary material for: Conservation of context-dependent splicing activity in distant Muscleblind homologs
Source: Nucleic Acids Res. 2016 Aug 23;44(17):8352–62. doi: 10.1093/nar/gkw735 (PMC5041496; doi:10.1093/nar/gkw735)
Supplement: SUPPLEMENTARY DATA [file supp_gkw735_nar-01043-a-2016-File011.xlsx]

## Sheet: Hs
Supplementary Table 2. Splicing events regulated by a given homolog and list of splicing events regulated by 5/5 homologs (MISO Bayes Factor ≥ 5 and |ΔΨ| ≥ 0.1).
gene	symb	event	WT_Total_psi	KO_Total_psi	GFP_lo	GFP_mean	GFP_hi	Hs_lo	Hs_mean	Hs_hi	Dm_lo	Dm_mean	Dm_hi	Ce_lo	Ce_mean	Ce_hi	Ci_lo	Ci_mean	Ci_hi	Ta_lo	Ta_mean	Ta_hi	WT_KO_DeltaPsi	Hs_GFP_MeanDeltaPsi	Dm_GFP_MeanDeltaPsi	Ce_GFP_MeanDeltaPsi	Ci_GFP_MeanDeltaPsi	Ta_GFP_MeanDeltaPsi	WT_KO_Z-score	GFPvsHs_BF	GFPvsDm_BF	GFPvsCe_BF	GFPvsCi_BF	GFPvsTa_BF
ENSMUSG00000021144	Mta1	chr12:114371396:114371548:+@chr12:114371752:114371787:+@chr12:114374008:114374643:+	0.89	0.47	0.25	0.44	0.64	0.78	0.93	1	0.05	0.18	0.39	0.61	0.86	0.98	0.86	0.95	0.99	0.51	0.65	0.77	0.42	0.49	-0.26	0.42	0.51	0.21	-2.12022	4699.13	2.57	8.79	4.65778e+07	1.23
ENSMUSG00000021759	Ppap2a	chr13:113590984:113591474:+@chr13:113625067:113625221:+@chr13:113641611:113641762:+@chr13:113646954:113647234:+	0.44	0.67	0.85	0.9	0.95	0.3	0.38	0.46	0.42	0.62	0.81	0.64	0.74	0.84	0.37	0.44	0.52	0.67	0.74	0.81	-0.23	-0.52	-0.28	-0.16	-0.46	-0.16	2.09365	1000000000000	13.78	9.19	1000000000000	36.91
ENSMUSG00000025162	Csnk1d	chr11:120829309:120829448:-@chr11:120826262:120826324:-@chr11:120823055:120825220:-	0.48	0.26	0.37	0.41	0.45	0.6	0.66	0.72	0.31	0.38	0.45	0.46	0.52	0.59	0.42	0.47	0.52	0.39	0.43	0.48	0.22	0.25	-0.03	0.11	0.06	0.02	-2.19511	1000000000000	0.14	5.44	0.53	0.1
ENSMUSG00000021843	Ktn1	chr14:48345901:48345984:+@chr14:48346146:48346229:+@chr14:48350015:48350098:+	0.42	0.19	0.26	0.3	0.33	0.74	0.78	0.82	0.3	0.36	0.43	0.34	0.38	0.43	0.51	0.55	0.58	0.28	0.32	0.35	0.23	0.48	0.06	0.08	0.25	0.02	-1.8095	1000000000000	0.37	3.37	1000000000000	0.09
ENSMUSG00000020954	Strn3	chr12:52748981:52749122:-@chr12:52744091:52744201:-@chr12:52734566:52734706:-	0.36	0.96	0.96	0.97	0.98	0.16	0.21	0.27	0.93	0.97	0.99	0.86	0.9	0.94	0.89	0.92	0.94	0.83	0.87	0.9	-0.6	-0.76	0	-0.07	-0.05	-0.1	2.35356	1000000000000	0.04	3.88	925.39	4.88772e+09
ENSMUSG00000024943	Smc5	chr19:23292895:23293020:-@chr19:23289645:23289689:-@chr19:23289040:23289230:-	0.36	0.59	0.36	0.43	0.5	0.57	0.65	0.74	0.42	0.54	0.66	0.31	0.4	0.5	0.46	0.52	0.58	0.25	0.31	0.37	-0.23	0.22	0.11	-0.03	0.09	-0.12	2.28056	236.6	0.51	0.18	0.69	1.44
ENSMUSG00000002546	Golga2	chr2:32147613:32147735:+@chr2:32152146:32152241:+@chr2:32152485:32152528:+	0.79	0.98	0.97	0.99	1	0.56	0.69	0.83	0.89	0.97	1	0.89	0.97	1	0.95	0.98	1	0.95	0.98	1	-0.19	-0.3	-0.02	-0.02	-0.01	-0.01	2.35596	478008	0.05	0.06	0.03	0.04
ENSMUSG00000031105	Slc25a14	chrX:45976755:45977005:+@chrX:45977139:45977383:+@chrX:45982429:45982522:+	0.34	0.7	0.18	0.29	0.42	0	0.05	0.15	0.02	0.31	0.82	0	0.08	0.25	0.07	0.19	0.38	0.2	0.39	0.62	-0.36	-0.24	0.02	-0.21	-0.1	0.1	1.56739	29.7	0.72	3.76	0.47	0.38
ENSMUSG00000037426	Depdc5	chr5:33276599:33276664:+@chr5:33280170|33280197:33280353:+	0.21	0.66	0.3	0.43	0.58	0.02	0.08	0.19	0.21	0.55	0.85	0.36	0.61	0.81	0.3	0.44	0.59	0.27	0.46	0.66	-0.45	-0.35	0.12	0.18	0.01	0.03	2.11401	266.29	0.64	0.77	0.27	0.31
ENSMUSG00000034593	Myo5a	chr9:75041580:75041944:+@chr9:75043933:75044007:+@chr9:75045450:75045543:+	0.3	0.05	0	0.02	0.08	0.13	0.29	0.5	0	0.05	0.14	0.01	0.06	0.13	0.02	0.08	0.16	0.01	0.04	0.11	0.25	0.27	0.03	0.04	0.06	0.02	-1.76197	139.08	0.09	0.13	0.22	0.07
ENSMUSG00000024958	Gpr137	chr19:7014842:7015693:-@chr19:7014019:7014244:-@chr19:7013751:7013900:-	0.69	0.97	0.95	0.98	1	0.51	0.67	0.81	0.88	0.96	1	0.83	0.94	0.99	0.95	0.98	1	0.93	0.97	0.99	-0.28	-0.31	-0.02	-0.04	0	-0.01	2.22505	353915	0.08	0.11	0.04	0.06
ENSMUSG00000002496	Tsc2	chr17:24744382:24744476:-@chr17:24743169:24743297:-@chr17:24741750:24741937:-	0.94	0.48	0.26	0.37	0.48	0.89	0.95	0.99	0.65	0.81	0.93	0.81	0.9	0.96	0.72	0.82	0.91	0.63	0.72	0.81	0.46	0.58	0.44	0.53	0.45	0.35	-2.20292	1000000000000	48773.7	1000000000000	1000000000000	8554.47
ENSMUSG00000021809	Nudt13	chr14:21125454:21125588:+@chr14:21126455:21126586:+@chr14:21126915:21127063:+	0.59	0.3	0.05	0.14	0.26	0.35	0.71	0.92	0.38	0.66	0.89	0.07	0.21	0.39	0.71	0.84	0.92	0.14	0.3	0.52	0.29	0.57	0.52	0.07	0.7	0.16	-1.62361	205.12	108.1	0.33	1000000000000	0.68
ENSMUSG00000035863	Palm	chr10:79277930:79277986:+@chr10:79279537:79279668:+@chr10:79281786:79283668:+	0.6	0.03	0.01	0.04	0.09	0.46	0.6	0.76	0	0.04	0.12	0.12	0.24	0.37	0	0.04	0.1	0.01	0.04	0.09	0.57	0.56	0	0.2	0	0	-2.25411	1000000000000	0.08	12.59	0.07	0.07
ENSMUSG00000064105	Cnnm2	chr19:46943028:46943121:+@chr19:46946146:46946211:+@chr19:46951698:46951882:+	0.84	0.46	0.09	0.27	0.54	0.75	0.92	0.99	0.38	0.81	1	0.26	0.49	0.73	0.75	0.88	0.96	0.21	0.37	0.56	0.38	0.65	0.54	0.22	0.61	0.1	-1.67562	6.18183e+08	5.25	1.22	511034	0.5
ENSMUSG00000014426	Map3k4	chr17:12436366:12436462:-@chr17:12435516:12435671:-@chr17:12432836:12432936:-	0.22	0.72	0.47	0.57	0.66	0.01	0.06	0.13	0.21	0.35	0.48	0.1	0.22	0.38	0.31	0.46	0.62	0.11	0.18	0.27	-0.5	-0.51	-0.22	-0.35	-0.11	-0.39	1.79656	1000000000000	4.05	69.96	0.49	1000000000000
ENSMUSG00000022517	Mgrn1	chr16:4924423:4924532:+@chr16:4926309:4926374:+@chr16:4927675:4927901:+	0.49	0.15	0.17	0.21	0.25	0.45	0.53	0.62	0.24	0.33	0.42	0.25	0.32	0.39	0.46	0.52	0.59	0.27	0.33	0.4	0.34	0.32	0.12	0.11	0.31	0.12	-2.03983	1000000000000	1.83	5.99	1000000000000	11.82
ENSMUSG00000043909	Trp53bp1	chr2:121061309:121062605:-@chr2:121054324:121054443:-@chr2:121052967:121053584:-	0.73	0.93	0.5	0.6	0.72	0.69	0.88	0.99	0.5	0.74	0.93	0.64	0.81	0.94	0.67	0.81	0.92	0.81	0.94	0.99	-0.2	0.28	0.14	0.21	0.21	0.34	1.67999	8.02	0.61	1.95	2.39	909.02
ENSMUSG00000021585	Cast	chr13:74891759:74891818:-@chr13:74886253:74886309:-@chr13:74885653:74885691:-	0.49	0.19	0.2	0.29	0.38	0.73	0.83	0.91	0.16	0.31	0.51	0.12	0.21	0.32	0.46	0.54	0.61	0.24	0.33	0.42	0.3	0.54	0.02	-0.08	0.25	0.04	-2.08137	1000000000000	0.26	0.32	890.17	0.2
ENSMUSG00000019854	Reps1	chr10:17823943:17824081:+@chr10:17827474:17827554:+@chr10:17834205:17834292:+	0.65	0.89	0.84	0.9	0.94	0.49	0.59	0.68	0.82	0.9	0.95	0.82	0.89	0.94	0.73	0.79	0.85	0.8	0.85	0.9	-0.24	-0.31	0	-0.01	-0.11	-0.05	2.06419	1000000000000	0.11	0.11	2.63	0.18
ENSMUSG00000016487	Ppfibp1	chr6:146946158:146946803:+@chr6:146948184:146948216:+@chr6:146949463:146949531:+	0.1	0	0	0	0	0.11	0.14	0.17	0	0.01	0.02	0	0.01	0.02	0.01	0.02	0.03	0	0	0.01	0.1	0.14	0.01	0.01	0.02	0	-2.27774	1000000000000	0	0	2474.22	0
ENSMUSG00000036167	Pphln1	chr15:93271932:93272143:+@chr15:93282548:93282604:+@chr15:93285882:93285961:+	0.17	0.03	0.03	0.05	0.07	0.61	0.69	0.77	0.01	0.03	0.07	0.04	0.07	0.12	0.05	0.07	0.1	0.05	0.08	0.11	0.14	0.64	-0.02	0.02	0.02	0.03	-2.25278	1000000000000	0.08	0.13	0.12	0.2
ENSMUSG00000052337	Immt	chr6:71813135:71813264:+@chr6:71816720:71816734:+@chr6:71818574:71818863:+	0.58	0.9	0.88	0.9	0.92	0.35	0.4	0.46	0.47	0.55	0.64	0.33	0.39	0.45	0.67	0.7	0.74	0.75	0.79	0.82	-0.32	-0.5	-0.35	-0.51	-0.2	-0.11	2.11667	1000000000000	1000000000000	1000000000000	1000000000000	638635624844
ENSMUSG00000019769	Syne1	chr10:5298683:5299010:+@chr10:5301207:5301275:+@chr10:5302788:5302930:+	0.66	0.06	0	0.05	0.19	0.26	0.51	0.8	0.01	0.05	0.15	0	0.07	0.2	0.09	0.19	0.31	0.02	0.07	0.16	0.6	0.46	0	0.02	0.14	0.02	-2.28658	216.99	0.1	0.16	0.81	0.15
ENSMUSG00000047407	Tgif1	chr17:71200212:71201258:-@chr17:71198987:71199144:-@chr17:71195512:71195738:-	0.31	0.19	0.03	0.07	0.11	0.13	0.21	0.3	0.05	0.12	0.21	0.06	0.13	0.23	0.04	0.06	0.1	0.03	0.06	0.11	0.12	0.14	0.05	0.06	-0.01	-0.01	-1.69434	7.85	0.19	0.25	0.07	0.07
ENSMUSG00000004562	Arhgef40	chr14:52623329:52623433:+@chr14:52623648:52623791:+@chr14:52624287:52624417:+	0.89	0.67	0.4	0.49	0.58	0.88	0.94	0.98	0.6	0.71	0.82	0.45	0.55	0.66	0.8	0.86	0.91	0.6	0.67	0.73	0.22	0.45	0.22	0.06	0.37	0.18	-2.17906	1000000000000	12.12	0.27	1000000000000	15.52
ENSMUSG00000030041	M1ap	chr6:82976192:82976398:+@chr6:82978386:82978526:+@chr6:82979764:82980303:+	0.25	0.76	0.57	0.84	0.99	0.06	0.27	0.64	0.19	0.6	0.97	0.07	0.47	0.98	0.05	0.24	0.59	0.36	0.72	0.98	-0.51	-0.57	-0.24	-0.37	-0.6	-0.12	1.60252	9.12	0.95	1.42	76.22	0.77
ENSMUSG00000007411	Mark3	chr12:112885682:112885939:+@chr12:112891601:112891645:+@chr12:112893481:112894438:+	0.91	0.66	0.44	0.49	0.54	0.56	0.65	0.73	0.51	0.66	0.8	0.47	0.56	0.65	0.48	0.56	0.64	0.43	0.48	0.54	0.25	0.16	0.17	0.07	0.07	-0.01	-1.64992	7.21	1.72	0.28	0.31	0.1
ENSMUSG00000027763	Mbnl1	chr3:60332678:60333726|60332900:+@chr3:60399516:60402024:+	0.99	0.09	0.02	0.06	0.1	0.94	0.98	1	0	0.05	0.14	0.02	0.07	0.13	0.03	0.06	0.11	0.01	0.04	0.08	0.9	0.92	-0.01	0.01	0	-0.02	-2.74004	1000000000000	0.11	0.09	0.09	0.1
ENSMUSG00000027763	Mbnl1	chr3:60417185:60417442:+@chr3:60418605:60418658:+@chr3:60419542:60423841:+	0.29	0.99	0.98	0.99	1	0.18	0.23	0.29	0.97	0.99	1	0.89	0.92	0.95	0.91	0.94	0.96	0.96	0.98	0.99	-0.7	-0.76	0	-0.07	-0.05	-0.01	1.97328	1000000000000	0	7.46067e+07	1.45329e+06	0.21
ENSMUSG00000020189	Osbpl8	chr10:110641791:110641896:+@chr10:110661728:110661764:+@chr10:110670609:110670746:+	0.66	0.89	0.88	0.94	0.98	0.61	0.74	0.85	0.72	0.88	0.96	0.42	0.6	0.76	0.87	0.93	0.97	0.83	0.91	0.96	-0.23	-0.2	-0.06	-0.34	-0.01	-0.03	2.22851	24.05	0.18	96198.8	0.09	0.13
ENSMUSG00000022841	Ap2m1	chr16:20540406:20540488:+@chr16:20540881:20540886:+@chr16:20541048:20541183:+	0.73	0.93	0.92	0.94	0.96	0.36	0.41	0.46	0.75	0.83	0.9	0.58	0.63	0.68	0.86	0.9	0.93	0.92	0.95	0.97	-0.2	-0.53	-0.11	-0.31	-0.04	0.01	2.16842	1000000000000	10.3	1000000000000	0.32	0.04
ENSMUSG00000018340	Anxa6	chr11:54804893:54804946:-@chr11:54800553:54800570:-@chr11:54799624:54799717:-	0.75	0.61	0.58	0.63	0.68	0.75	0.79	0.82	0.45	0.54	0.63	0.52	0.59	0.65	0.49	0.55	0.6	0.54	0.6	0.66	0.14	0.16	-0.09	-0.04	-0.08	-0.03	-2.12485	2385.58	0.65	0.2	1.06	0.14
ENSMUSG00000030189	Ybx3	chr6:131329376:131329894:-@chr6:131325992:131326198:-@chr6:131320341:131320432:-	0.56	0.86	0.72	0.74	0.76	0.42	0.45	0.49	0.64	0.68	0.71	0.68	0.71	0.74	0.77	0.79	0.81	0.69	0.71	0.73	-0.3	-0.29	-0.06	-0.03	0.05	-0.03	2.43637	1000000000000	3.39	0.14	9.37	0.16
ENSMUSG00000028402	Mpdz	chr4:80963498:80963608:-@chr4:80959404:80959502:-@chr4:80956061:80956223:-	0.23	0.7	0.58	0.64	0.7	0.18	0.25	0.34	0.64	0.74	0.83	0.42	0.51	0.61	0.34	0.4	0.47	0.49	0.57	0.65	-0.47	-0.39	0.1	-0.13	-0.24	-0.07	2.31794	1000000000000	0.55	1.45	307724	0.38
ENSMUSG00000057110	Cep110	chr2:35000564:35000756:+@chr2:35002752|35002755:35002931:+	0.93	0.62	0.75	0.87	0.96	0.31	0.48	0.63	0.49	0.75	0.91	0.83	0.95	0.99	0.87	0.97	1	0.65	0.76	0.85	0.31	-0.39	-0.12	0.08	0.1	-0.11	-1.53997	19151.9	0.4	0.35	0.7	0.5
ENSMUSG00000021224	Numb	chr12:85140458:85140607:-@chr12:85138147:85138293:-@chr12:85134984:85137104:-	0.06	0.7	0.67	0.79	0.89	0.01	0.06	0.15	0.83	0.94	0.99	0.3	0.43	0.61	0.35	0.51	0.68	0.57	0.71	0.82	-0.64	-0.73	0.15	-0.36	-0.28	-0.08	2.03013	1000000000000	1.36	21.21	11.58	0.33
ENSMUSG00000055320	Tead1	chr7:119985554:119985616:+@chr7:119999567:119999578:+@chr7:120000312:120000446:+	0.92	0.05	0	0.02	0.07	0.59	0.86	0.99	0.01	0.06	0.19	0.19	0.32	0.48	0.02	0.07	0.17	0.01	0.03	0.07	0.87	0.84	0.04	0.3	0.05	0.01	-2.44054	1000000000000	0.14	19090.2	0.24	0.07
ENSMUSG00000026566	Mpzl1	chr1:167534741:167534873:-@chr1:167531881:167531986:-@chr1:167522305:167523808:-	0.84	0.22	0.04	0.12	0.23	0.59	0.83	0.98	0.01	0.11	0.38	0.37	0.62	0.83	0.49	0.67	0.85	0.35	0.54	0.77	0.62	0.71	-0.01	0.5	0.55	0.42	-2.29546	1000000000000	0.23	88.16	1.00996e+10	231.73
ENSMUSG00000034731	Dgkh	chr14:78977256:78977364:-@chr14:78975694:78975824:-@chr14:78964156:78969964:-	0.43	0.81	0.91	0.97	0.99	0.27	0.55	0.79	0.76	0.92	1	0.59	0.85	0.99	0.59	0.82	0.97	0.72	0.85	0.94	-0.38	-0.42	-0.05	-0.12	-0.15	-0.12	1.69984	343.88	0.12	0.36	0.58	0.79
ENSMUSG00000000827	Tpd52l2	chr2:181236610:181236758:+@chr2:181237581:181237640:+@chr2:181242871:181242972:+	0.75	0.63	0.58	0.61	0.64	0.7	0.74	0.77	0.55	0.61	0.66	0.53	0.57	0.62	0.59	0.63	0.66	0.61	0.64	0.67	0.12	0.13	0	-0.04	0.02	0.03	-1.58231	346491835979	0.09	0.16	0.08	0.18
ENSMUSG00000024758	Rtn3	chr19:7557429:7557781:-@chr19:7530790:7532913:-@chr19:7509421:7509628:-	0.27	0.17	0.19	0.22	0.25	0.3	0.34	0.38	0.18	0.22	0.27	0.24	0.28	0.32	0.14	0.16	0.19	0.22	0.25	0.28	0.1	0.12	0	0.06	-0.06	0.03	-1.50283	1.24493e+09	0.07	1	2.28	0.13
ENSMUSG00000027111	Itga6	chr2:71687438:71687563:+@chr2:71691591:71691720:+@chr2:71693911:71696539:+	0.84	0.06	0	0.02	0.04	0.47	0.69	0.89	0	0.05	0.16	0.4	0.59	0.79	0.05	0.12	0.22	0.08	0.14	0.21	0.78	0.67	0.03	0.57	0.1	0.12	-2.30633	1000000000000	0.1	1000000000000	4.42	13.3
ENSMUSG00000022884	Eif4a2	chr16:23111890:23111969:+@chr16:23112424:23112530:+@chr16:23113240:23114378:+	0.63	0.45	0.51	0.54	0.56	0.6	0.64	0.67	0.67	0.72	0.77	0.55	0.58	0.61	0.62	0.65	0.67	0.6	0.62	0.65	0.18	0.1	0.18	0.04	0.11	0.08	-1.76741	4.4528e+09	1000000000000	0.71	1000000000000	32203450752
ENSMUSG00000029328	Hnrpdl	chr5:100465123:100465995:-@chr5:100464654:100464758:-@chr5:100462540:100464003:-	0.43	0.65	0.36	0.4	0.44	0.53	0.59	0.64	0.35	0.41	0.46	0.45	0.5	0.55	0.27	0.3	0.33	0.38	0.41	0.45	-0.22	0.19	0.01	0.1	-0.1	0.01	2.04155	1.50256e+06	0.09	7.7	3163.32	0.08
ENSMUSG00000020400	Tnip1	chr11:54776335:54776442:-@chr11:54754213:54754384:-@chr11:54753100:54753237:-	0.88	0.52	0.41	0.58	0.73	0.93	0.97	1	0.28	0.52	0.77	0.7	0.88	0.99	0.53	0.66	0.79	0.43	0.6	0.76	0.36	0.39	-0.06	0.3	0.08	0.02	-2.21755	1000000000000	0.41	7.85	0.34	0.32
ENSMUSG00000017119	Nbr1	chr11:101433216:101433291:+@chr11:101433776:101433886:+@chr11:101434122:101434286:+	0.61	0.48	0.43	0.48	0.54	0.54	0.62	0.7	0.24	0.32	0.4	0.41	0.49	0.57	0.56	0.61	0.67	0.57	0.63	0.69	0.13	0.14	-0.16	0.01	0.13	0.15	-1.64944	5.8	24.9	0.13	19.7	32.74
ENSMUSG00000033392	Clasp2	chr9:113790806:113790869:+@chr9:113796163:113796165:+@chr9:113799076:113799239:+	0.85	0.38	0.28	0.5	0.69	0.69	0.89	0.99	0.03	0.28	0.68	0.4	0.62	0.82	0.55	0.73	0.86	0.29	0.55	0.81	0.47	0.39	-0.22	0.12	0.23	0.05	-2.16309	8.08	1.06	0.58	1.29	0.49
ENSMUSG00000022386	Trmu	chr15:85720635:85720757:+@chr15:85722997|85723052:85723169:+	0.85	0.61	0.51	0.65	0.8	0.79	0.95	0.99	0.51	0.82	0.99	0.79	0.9	0.97	0.8	0.9	0.98	0.8	0.89	0.96	0.24	0.3	0.17	0.25	0.25	0.24	-1.52414	10.33	0.79	10.42	7.83	6.24
ENSMUSG00000027455	Nsfl1c	chr2:151326451:151326525:+@chr2:151328191:151328196:+@chr2:151328750:151329159:+	0.94	0.54	0.33	0.37	0.4	0.79	0.83	0.87	0.52	0.59	0.67	0.74	0.78	0.82	0.75	0.79	0.82	0.38	0.42	0.46	0.4	0.46	0.22	0.41	0.42	0.05	-2.25614	1000000000000	1000000000000	1000000000000	1000000000000	0.38
ENSMUSG00000029106	Add1	chr5:34962498:34962783:+@chr5:34963481:34963567:+@chr5:34967928:34968084:+	0.28	0.09	0.2	0.22	0.24	0.29	0.33	0.37	0.14	0.18	0.23	0.19	0.22	0.26	0.3	0.34	0.37	0.14	0.16	0.18	0.19	0.11	-0.04	0	0.12	-0.06	-2.10584	25957.9	0.15	0.06	1000000000000	11.67
ENSMUSG00000052423	B4galt3	chr1:173200341:173200545:+@chr1:173200714:173200820:+@chr1:173201334:173203135:+	0.26	0.12	0.01	0.04	0.07	0.09	0.18	0.31	0.04	0.11	0.21	0.01	0.06	0.17	0.02	0.08	0.16	0.02	0.05	0.1	0.14	0.14	0.07	0.02	0.04	0.01	-1.59879	12.86	0.38	0.1	0.16	0.06
ENSMUSG00000038886	Man2a2	chr7:87515618:87515815:-@chr7:87514479:87514631:-	0.66	0.44	0.37	0.46	0.55	0.6	0.69	0.78	0.31	0.49	0.68	0.47	0.61	0.74	0.39	0.49	0.6	0.52	0.6	0.68	0.22	0.23	0.03	0.15	0.03	0.14	-2.03082	95.59	0.3	0.96	0.19	1.61
ENSMUSG00000032185	Carm1	chr9:21391952:21392029:+@chr9:21392295:21392363:+@chr9:21392493:21394005:+	0.52	0.85	0.92	0.98	1	0.61	0.77	0.89	0.66	0.82	0.95	0.84	0.94	0.99	0.71	0.82	0.9	0.76	0.84	0.91	-0.33	-0.21	-0.16	-0.04	-0.16	-0.14	1.64072	68.94	1.23	0.14	6.72	6.17
ENSMUSG00000052429	Prmt1	chr7:52241653:52241938:-@chr7:52239450:52239503:-@chr7:52238856:52238957:-	0.2	0.1	0.07	0.09	0.12	0.16	0.2	0.25	0.05	0.08	0.12	0.11	0.14	0.18	0.13	0.16	0.2	0.12	0.15	0.18	0.1	0.11	-0.01	0.05	0.07	0.06	-1.69844	831.37	0.07	0.55	2.64	1.68
ENSMUSG00000020917	Acly	chr11:100365517:100365607:-@chr11:100364474:100364503:-@chr11:100359935:100360076:-	0.58	0.37	0.39	0.44	0.5	0.66	0.73	0.79	0.47	0.57	0.68	0.58	0.65	0.72	0.58	0.65	0.71	0.47	0.54	0.61	0.21	0.29	0.13	0.21	0.21	0.1	-1.85233	1000000000000	1.24	54817.1	22377.9	0.86
ENSMUSG00000059119	Nap1l4	chr7:150706289:150706345:-@chr7:150704755:150704790:-@chr7:150699481:150700542:-	0.22	0.36	0.46	0.5	0.55	0.09	0.12	0.17	0.22	0.3	0.37	0.18	0.24	0.3	0.23	0.27	0.32	0.25	0.29	0.33	-0.14	-0.38	-0.2	-0.26	-0.23	-0.21	2.21029	1000000000000	1627.35	9.04101e+09	1000000000000	1000000000000
ENSMUSG00000049550	Clip1	chr5:124081178:124080462|124080234:-@chr5:124077303:124077419:-	0.69	0.55	0.48	0.53	0.57	0.64	0.69	0.75	0.52	0.61	0.69	0.63	0.7	0.76	0.64	0.68	0.72	0.45	0.5	0.55	0.14	0.16	0.08	0.17	0.15	-0.03	-2.03147	11183.8	0.48	2192.99	6.94386e+07	0.11
ENSMUSG00000026305	Lrrfip1	chr1:92965140:92965226:+@chr1:92981523:92981582:+@chr1:92997154:92997189:+	0.25	0.09	0.08	0.13	0.2	0.22	0.34	0.47	0.11	0.22	0.34	0.17	0.27	0.41	0.31	0.39	0.47	0.13	0.2	0.28	0.16	0.21	0.09	0.14	0.26	0.07	-1.77624	5.94	0.3	1.34	2.15162e+09	0.3
ENSMUSG00000022884	Eif4a2	chr16:23111890:23111969:+@chr16:23112424:23112534:+@chr16:23113240:23114378:+	0.63	0.46	0.51	0.54	0.56	0.62	0.65	0.69	0.68	0.73	0.78	0.57	0.6	0.63	0.62	0.65	0.67	0.61	0.63	0.66	0.17	0.11	0.19	0.06	0.11	0.09	-1.83006	1000000000000	1000000000000	5.66	1000000000000	1000000000000
ENSMUSG00000031441	Atp11a	chr8:12859036:12859479:+@chr8:12863759:12863862:+@chr8:12864920:12868728:+	0.83	0.4	0.12	0.19	0.28	0.6	0.81	0.98	0.26	0.42	0.66	0.12	0.21	0.34	0.18	0.28	0.4	0.22	0.33	0.46	0.43	0.62	0.23	0.02	0.09	0.14	-2.61674	1000000000000	2.75	0.18	0.38	1.08
ENSMUSG00000027763	Mbnl1	chr3:60305100:60305345:+@chr3:60332678:60333726:+@chr3:60399516:60402024:+	0.99	0.18	0.05	0.08	0.13	0.73	0.82	0.89	0.11	0.2	0.31	0.05	0.1	0.15	0.1	0.15	0.22	0.14	0.2	0.26	0.81	0.74	0.12	0.02	0.07	0.12	-2.17497	1000000000000	1.84	0.09	0.5	7.91
ENSMUSG00000011958	Bnip2	chr9:69851376:69851474:+@chr9:69852113:69852148:+@chr9:69854871:69859466:+	0.31	0.04	0.03	0.06	0.09	0.46	0.54	0.62	0.06	0.13	0.22	0.21	0.26	0.32	0.44	0.49	0.54	0.07	0.1	0.13	0.27	0.48	0.07	0.2	0.43	0.04	-2.42939	1000000000000	0.4	1000000000000	1000000000000	0.26
ENSMUSG00000033287	Kctd17	chr15:78267331:78267529|78267424:+@chr15:78268917:78269733:+	0.68	0.92	0.3	0.37	0.46	0.46	0.6	0.77	0.48	0.64	0.82	0.3	0.41	0.53	0.33	0.41	0.49	0.45	0.55	0.66	-0.24	0.23	0.27	0.04	0.04	0.18	1.79988	5.49	8.23	0.2	0.18	4.8
ENSMUSG00000037679	Inf2	chr12:113849621:113850247:+@chr12:113850759:113850815:+@chr12:113853106:113853772:+	0.91	0.09	0.02	0.08	0.18	0.85	0.96	1	0.01	0.15	0.57	0.39	0.61	0.82	0.38	0.59	0.8	0.36	0.53	0.74	0.82	0.88	0.07	0.53	0.51	0.45	-1.79709	1000000000000	0.28	1.22828e+07	52435.2	3.03266e+10
ENSMUSG00000025290	Rps24	chr14:25312605:25312715:+@chr14:25314652:25314671:+@chr14:25314997:25316182:+	0.64	0.96	0.9	0.91	0.91	0.45	0.46	0.48	0.79	0.81	0.82	0.69	0.7	0.72	0.58	0.59	0.59	0.71	0.72	0.73	-0.32	-0.45	-0.1	-0.21	-0.32	-0.19	2.52586	1000000000000	1000000000000	1000000000000	1000000000000	1000000000000
ENSMUSG00000021375	Kif13a	chr13:46880615:46880761:-@chr13:46875995:46876033:-@chr13:46874263:46874362:-	0.57	0.09	0.08	0.17	0.31	0.48	0.63	0.78	0.22	0.44	0.67	0.05	0.15	0.31	0.01	0.06	0.15	0.06	0.16	0.3	0.48	0.46	0.27	-0.02	-0.11	-0.01	-1.88597	5.83227e+07	2.34	0.2	0.63	0.23
ENSMUSG00000024258	Polr2d	chr18:31951494:31951674:+@chr18:31954943:31955037:+@chr18:31955704:31956809:+	0.74	0.91	0.91	0.95	0.97	0.79	0.85	0.89	0.92	0.96	0.99	0.79	0.85	0.9	0.89	0.92	0.95	0.89	0.92	0.95	-0.17	-0.1	0.01	-0.1	-0.03	-0.03	1.71438	41.23	0.08	18.21	0.08	0.09
ENSMUSG00000028078	Dclk2	chr3:86635655:86635798:-@chr3:86634746:86634793:-@chr3:86628558:86628652:-	0.4	0.06	0	0.02	0.07	0.11	0.27	0.47	0.08	0.33	0.73	0.04	0.12	0.25	0.03	0.12	0.25	0	0.04	0.12	0.34	0.25	0.31	0.1	0.1	0.02	-1.62843	20.81	3.77	0.49	0.5	0.08
ENSMUSG00000034883	Lrr1	chr12:70272849:70272947:+@chr12:70275379:70276100:+@chr12:70279567:70280002:+	0.43	0.79	0.72	0.78	0.84	0.91	0.96	0.99	0.72	0.87	0.97	0.56	0.66	0.75	0.65	0.74	0.82	0.64	0.73	0.82	-0.36	0.18	0.09	-0.12	-0.04	-0.05	2.00997	2.19588e+07	0.4	1.27	0.19	0.21
ENSMUSG00000018417	Myo1b	chr1:51825848:51825934:-@chr1:51825494:51825580:-@chr1:51823666:51823752:-	0.56	0.98	0.94	0.98	1	0.43	0.65	0.84	0.79	0.91	0.99	0.95	0.98	1	0.67	0.77	0.86	0.76	0.85	0.92	-0.42	-0.33	-0.07	0	-0.21	-0.13	2.41492	209.44	0.2	0.05	148914	7.85
ENSMUSG00000022841	Ap2m1	chr16:20540406:20540496|20540488:+@chr16:20541048:20541183:+	0.24	0.46	0.44	0.55	0.65	0.05	0.08	0.12	0.24	0.4	0.56	0.17	0.23	0.29	0.16	0.25	0.36	0.51	0.62	0.72	-0.22	-0.47	-0.15	-0.32	-0.3	0.07	1.76599	1000000000000	0.7	4.50599e+06	59.83	0.31
ENSMUSG00000054808	Actn4	chr7:29697259:29697340:-@chr7:29696509:29696594:-@chr7:29694922:29695007:-@chr7:29691991:29692083:-	0.99	0.79	0.66	0.75	0.82	0.96	0.99	1	0.55	0.67	0.79	0.79	0.87	0.94	0.94	0.98	1	0.92	0.96	0.98	0.2	0.24	-0.08	0.12	0.23	0.21	-2.11648	1000000000000	0.33	1.32	4.14326e+09	563388674251
ENSMUSG00000022139	Mbnl2	chr14:120788122:120788385:+@chr14:120794934:120794987:+@chr14:120795673:120795826:+	0.16	0.93	0.74	0.84	0.93	0.15	0.22	0.31	0.67	0.82	0.94	0.69	0.8	0.91	0.55	0.64	0.72	0.61	0.69	0.79	-0.77	-0.62	-0.02	-0.04	-0.2	-0.15	2.19724	1000000000000	0.24	0.22	14.62	1.45
ENSMUSG00000027281	Slx4ip	chr2:136731279:136731336:+@chr2:136772778:136772985:+@chr2:136825920:136826009:+	0.72	0.35	0.62	0.8	0.94	0.05	0.29	0.76	0.6	0.85	0.99	0.45	0.7	0.93	0.53	0.85	0.98	0.39	0.6	0.8	0.37	-0.51	0.05	-0.1	0.05	-0.2	-1.71759	5.12	0.42	0.53	0.41	0.89
ENSMUSG00000037936	Scarb1	chr5:125764269:125764529:-@chr5:125761475:125761603:-@chr5:125757455:125758235:-	0.91	0.15	0.28	0.34	0.4	0.96	0.98	0.99	0.45	0.55	0.66	0.78	0.84	0.89	0.64	0.69	0.74	0.41	0.48	0.55	0.76	0.64	0.21	0.5	0.35	0.14	-2.18917	1000000000000	27.18	1000000000000	1000000000000	7.75
ENSMUSG00000023764	Sfi1	chr11:3089059:3088944|3088881:-@chr11:3087243:3087413:-	0.46	0.17	0.23	0.37	0.53	0.01	0.09	0.26	0.29	0.56	0.79	0.07	0.21	0.43	0.01	0.13	0.4	0.02	0.12	0.3	0.29	-0.28	0.19	-0.16	-0.24	-0.25	-1.66144	10.27	0.89	0.8	2.17	2.59
ENSMUSG00000020954	Strn3	chr12:52748981:52749122:-@chr12:52748674:52748728:-@chr12:52744091:52744201:-@chr12:52730361:52730494:-	0.37	0.02	0.01	0.02	0.04	0.43	0.56	0.69	0	0.01	0.04	0	0.01	0.03	0	0.01	0.02	0.01	0.02	0.04	0.35	0.54	-0.01	-0.01	-0.01	0	-1.77319	1000000000000	0.1	0.07	0.11	0
ENSMUSG00000025278	Flnb	chr14:8751624:8751871:+@chr14:8755189:8755227:+@chr14:8755969:8756071:+	0.55	0.02	0	0.01	0.02	0.12	0.17	0.22	0	0.02	0.04	0.02	0.05	0.08	0.02	0.03	0.06	0.02	0.03	0.05	0.53	0.16	0.01	0.04	0.02	0.02	-2.19505	1000000000000	0.03	3.26	0.75	1.09
ENSMUSG00000044442	N6amt1	chr16:87362765:87362848:+@chr16:87366384:87366525:+@chr16:87367710:87368987:+	0.63	0.9	0.83	0.9	0.96	0.52	0.67	0.84	0.56	0.73	0.87	0.86	0.94	0.98	0.72	0.82	0.9	0.93	0.98	1	-0.27	-0.23	-0.17	0.04	-0.08	0.08	1.55967	5.48	1.34	0.16	0.44	0.52
ENSMUSG00000024381	Bin1	chr18:32573837:32573944:+@chr18:32574599:32574691:+@chr18:32579497:32579582:+	0.08	0.22	0.26	0.29	0.33	0.03	0.06	0.09	0.16	0.21	0.26	0.18	0.23	0.28	0.2	0.23	0.27	0.17	0.2	0.23	-0.14	-0.23	-0.08	-0.06	-0.06	-0.09	1.84391	1000000000000	1.9	0.53	0.74	117.64
ENSMUSG00000036087	Slain2	chr5:73349388:73349525:+@chr5:73357043:73357120:+@chr5:73365770:73366085:+	0.72	0.03	0.01	0.04	0.08	0.44	0.56	0.7	0	0.04	0.11	0.02	0.07	0.13	0.06	0.1	0.14	0	0.01	0.04	0.69	0.52	0	0.03	0.06	-0.03	-2.2539	1000000000000	0.09	0.11	0.69	0.12
ENSMUSG00000064302	Clasp1	chr1:120435843:120435946:+@chr1:120438252:120438275:+@chr1:120439679:120439923:+	0.14	0.26	0.28	0.36	0.45	0.02	0.05	0.12	0.07	0.14	0.25	0.14	0.22	0.3	0.14	0.2	0.27	0.14	0.2	0.28	-0.12	-0.31	-0.22	-0.14	-0.16	-0.16	1.57418	1000000000000	19.64	2.68	8.33	7.43
ENSMUSG00000029471	Camkk2	chr5:123187442:123187542:-@chr5:123186997:123187039:-@chr5:123181178:123184254:-	0.6	0.03	0	0.03	0.1	0.52	0.71	0.89	0	0.07	0.23	0.01	0.06	0.17	0.38	0.53	0.69	0.08	0.16	0.26	0.57	0.68	0.04	0.03	0.5	0.13	-2.0198	1000000000000	0.11	0.12	1000000000000	3.13
ENSMUSG00000024044	Epb4.1l3	chr17:69624001:69624235:+@chr17:69633225:69633347:+@chr17:69633879:69634256:+	0.19	0.03	0.01	0.03	0.05	0.18	0.27	0.37	0	0.02	0.08	0.06	0.1	0.16	0.04	0.08	0.14	0.01	0.04	0.08	0.16	0.24	-0.01	0.07	0.05	0.01	-1.87882	7.38333e+10	0.06	5.49	0.3	0.05
ENSMUSG00000034269	Setd5	chr6:113059879:113059984:+@chr6:113060079:113060215:+@chr6:113060311:113064023:+	0.39	0.2	0.14	0.21	0.3	0.36	0.49	0.63	0.05	0.2	0.45	0.15	0.25	0.37	0.16	0.26	0.37	0.12	0.21	0.32	0.19	0.28	-0.01	0.04	0.05	0	-1.70937	112.56	0.33	0.2	0.22	0.18
ENSMUSG00000028863	Meaf6	chr4:124780083:124780275:+@chr4:124784761:124784790:+@chr4:124784896:124784953:+@chr4:124785567:124785600:+	0.15	0.64	0.65	0.8	0.91	0.01	0.22	0.53	0.59	0.88	0.99	0.17	0.5	0.81	0.12	0.43	0.69	0.51	0.71	0.86	-0.49	-0.58	0.08	-0.3	-0.37	-0.09	2.34287	677.88	0.5	1.35	4.79	0.39
ENSMUSG00000022892	App	chr16:84978309:84978530:-@chr16:84971653:84971706:-@chr16:84965915:84966015:-	0.79	0.95	0.78	0.86	0.93	0.46	0.56	0.67	0.72	0.89	0.98	0.92	0.97	1	0.91	0.96	0.99	0.87	0.93	0.97	-0.16	-0.3	0.03	0.11	0.1	0.07	2.30486	57040	0.29	1.88	2.03	0.36
ENSMUSG00000022386	Trmu	chr15:85724384:85724450:+@chr15:85724608:85724713:+@chr15:85725356:85725456:+	0.14	0.42	0.35	0.45	0.54	0.11	0.2	0.31	0	0.07	0.23	0.01	0.1	0.22	0.01	0.04	0.1	0.21	0.33	0.45	-0.28	-0.25	-0.38	-0.35	-0.41	-0.12	1.57398	24.74	535.69	220930	1000000000000	0.55
ENSMUSG00000002395	Use1	chr8:73892749:73892776:+@chr8:73893031:73893202:+	0.45	0.27	0.35	0.39	0.43	0.17	0.22	0.28	0.07	0.12	0.18	0.18	0.25	0.32	0.3	0.35	0.41	0.28	0.32	0.37	0.18	-0.17	-0.27	-0.14	-0.04	-0.07	-1.98489	6.96548e+06	1000000000000	26.11	0.16	0.52
ENSMUSG00000031565	Fgfr1	chr8:26642722:26642900:+@chr8:26665980:26666246:+@chr8:26668203:26668292:+	0.88	1	0.97	0.99	1	0.71	0.81	0.89	0.97	0.99	1	0.94	0.98	1	0.96	0.99	1	0.98	0.99	1	-0.12	-0.18	0	-0.01	0	0	2.42906	1.37211e+06	0.03	0.04	0.03	0
ENSMUSG00000026074	Map4k4	chr1:40057376:40057594:+@chr1:40060602:40060832:+@chr1:40061652:40061758:+	0.54	0.75	0.76	0.8	0.83	0.47	0.53	0.6	0.78	0.84	0.89	0.79	0.84	0.89	0.82	0.86	0.89	0.75	0.78	0.82	-0.21	-0.27	0.04	0.04	0.06	-0.02	1.81333	1000000000000	0.16	0.2	0.7	0.08
ENSMUSG00000056153	Socs6	chr18:89056601:89056725:-@chr18:89056384:89056457:-@chr18:89035287:89040310:-	0.45	0.1	0.03	0.07	0.13	0.14	0.28	0.47	0.07	0.21	0.42	0.07	0.14	0.23	0.16	0.24	0.32	0.16	0.23	0.31	0.35	0.21	0.14	0.07	0.17	0.16	-2.01936	5.78	0.61	0.36	76.68	87.57
ENSMUSG00000024335	Brd2	chr17:34251835:34252209:-@chr17:34251295:34251595:-@chr17:34250877:34251122:-	0.72	0.84	0.95	0.98	1	0.69	0.75	0.81	0.83	0.91	0.99	0.76	0.83	0.89	0.81	0.86	0.91	0.92	0.97	1	-0.12	-0.23	-0.07	-0.15	-0.12	-0.01	1.56717	1000000000000	0.31	139329	121693	0.08
ENSMUSG00000066306	Numa1	chr7:109146814:109150173:+@chr7:109150809:109150850:+@chr7:109156000:109156273:+	0.97	0.04	0.03	0.05	0.07	0.92	0.96	0.98	0.13	0.2	0.28	0.74	0.8	0.86	0.62	0.68	0.74	0.31	0.37	0.43	0.93	0.91	0.15	0.75	0.63	0.32	-2.30043	1000000000000	18582.4	1000000000000	1000000000000	1000000000000
ENSMUSG00000005899	Smpd4	chr16:17632079:17632150:+@chr16:17635575:17635661:+@chr16:17638589:17638734:+	0.63	0.13	0.01	0.08	0.19	0.4	0.61	0.81	0.05	0.44	0.96	0.29	0.5	0.72	0.09	0.2	0.36	0.03	0.12	0.25	0.5	0.53	0.36	0.42	0.12	0.04	-2.01393	1.21057e+09	0.97	130.5	0.72	0.2
ENSMUSG00000000325	Arvcf	chr16:18404553:18404638:+@chr16:18405195:18405314:+@chr16:18405700:18407378:+	0.39	0.93	0.85	0.92	0.97	0.2	0.32	0.44	0.68	0.87	0.99	0.17	0.3	0.47	0.38	0.5	0.63	0.43	0.53	0.62	-0.54	-0.6	-0.05	-0.62	-0.42	-0.39	2.02354	1000000000000	0.26	1000000000000	1000000000000	1000000000000
ENSMUSG00000019843	Fyn	chr10:39246587:39246736:+@chr10:39249243:39249407:+@chr10:39249725:39249880:+@chr10:39251822:39252001:+	0.85	0.96	0.92	0.95	0.98	0.74	0.83	0.9	0.85	0.92	0.97	0.86	0.91	0.95	0.84	0.88	0.91	0.75	0.81	0.86	-0.11	-0.12	-0.03	-0.04	-0.07	-0.14	1.7138	7.34	0.13	0.25	4.59	8.3025e+09
ENSMUSG00000071650	Ganab	chr19:8981705:8981884:+@chr19:8982341:8982406:+@chr19:8983168:8983237:+	0.26	0.11	0.21	0.23	0.26	0.29	0.33	0.38	0.05	0.08	0.12	0.19	0.23	0.27	0.22	0.26	0.29	0.16	0.18	0.21	0.15	0.1	-0.15	0	0.03	-0.05	-1.56543	47.63	1000000000000	0.06	0.1	0.77
ENSMUSG00000040690	Col16a1	chr4:129750070:129750129:+@chr4:129750313:129750360:+@chr4:129750484:129750537:+	0.79	0.98	0.94	0.98	1	0.62	0.73	0.83	0.86	0.95	0.99	0.77	0.92	0.98	0.88	0.95	0.99	0.91	0.98	1	-0.19	-0.25	-0.03	-0.06	-0.03	0	2.64601	224509652	0.08	0.19	0.11	0.05
ENSMUSG00000022568	Scrib	chr15:75893100:75893897:-@chr15:75892169:75892231:-@chr15:75891564:75891653:-	0.83	0.98	0.99	1	1	0.73	0.81	0.89	0.96	0.99	1	0.97	0.99	1	0.98	0.99	1	0.97	0.99	1	-0.15	-0.19	-0.01	-0.01	-0.01	-0.01	2.06936	7.17791e+09	0.03	0	0	0.07
ENSMUSG00000029924	Slc37a3	chr6:39327618:39327710:-@chr6:39317643:39317765:-@chr6:39316841:39317045:-	0.25	0.04	0.02	0.05	0.08	0.1	0.17	0.25	0.11	0.27	0.5	0.05	0.16	0.31	0.02	0.06	0.12	0.05	0.1	0.17	0.21	0.12	0.22	0.11	0.01	0.05	-1.87087	27.97	4.52	0.67	0.08	0.29
ENSMUSG00000061950	Ppp4r1	chr17:66132880:66133008:+@chr17:66152500|66152551:66152635:+	0.65	0.44	0.39	0.47	0.55	0.61	0.73	0.84	0.21	0.34	0.48	0.32	0.42	0.53	0.43	0.51	0.6	0.61	0.68	0.74	0.21	0.26	-0.13	-0.05	0.04	0.21	-1.59879	100.93	0.77	0.23	0.21	182.94
ENSMUSG00000006276	Eps15l1	chr8:74891803:74891885:-@chr8:74869865:74870070:-@chr8:74864557:74865423:-	0.52	0.07	0.26	0.38	0.51	0.48	0.69	0.89	0.03	0.09	0.2	0.36	0.53	0.72	0.16	0.27	0.4	0.5	0.64	0.77	0.45	0.31	-0.29	0.15	-0.11	0.26	-1.76694	5.67	143.1	0.6	0.46	15.2
ENSMUSG00000033335	Dnm2	chr9:21282725:21282792:+@chr9:21283343:21283481:+@chr9:21284851:21284989:+@chr9:21285777:21285863:+	0.74	0.02	0.02	0.03	0.05	0.67	0.74	0.79	0.02	0.05	0.09	0.11	0.15	0.21	0.18	0.22	0.26	0.04	0.06	0.08	0.72	0.71	0.02	0.12	0.19	0.03	-2.39402	1000000000000	0.06	6.79531e+08	1000000000000	0.32
ENSMUSG00000029528	Pxn	chr5:115996822:115996957:+@chr5:116001497:116001598:+@chr5:116001860:116002030:+	0.4	0.28	0.31	0.39	0.47	0.56	0.66	0.76	0.23	0.35	0.5	0.33	0.45	0.57	0.32	0.4	0.49	0.27	0.35	0.43	0.12	0.27	-0.04	0.06	0.01	-0.04	-1.80963	1492.52	0.24	0.25	0.16	0.19
ENSMUSG00000057193	Slc44a2	chr9:21156911:21156995:+@chr9:21157445:21157616:+@chr9:21158126:21159473:+	0.26	0.67	0.48	0.55	0.63	0.11	0.17	0.23	0.54	0.71	0.85	0.44	0.54	0.66	0.36	0.48	0.6	0.38	0.46	0.55	-0.41	-0.38	0.16	-0.01	-0.07	-0.09	2.35241	1000000000000	1.05	0.18	0.3	0.44
ENSMUSG00000037933	Bicd2	chr13:49478412:49478622:+@chr13:49480340:49482394:+	0.22	0.93	0.91	0.94	0.97	0.35	0.39	0.43	0.8	0.86	0.92	0.84	0.89	0.93	0.4	0.43	0.47	0.75	0.78	0.81	-0.71	-0.55	-0.08	-0.05	-0.51	-0.16	2.3871	1000000000000	1.23	0.36	1000000000000	1000000000000
ENSMUSG00000050812	AI314180	chr4:58925348:58925988:-@chr4:58917876:58917979:-@chr4:58898240:58898370:-	0.63	0.35	0.09	0.19	0.32	0.33	0.51	0.68	0.19	0.38	0.61	0.16	0.34	0.53	0.63	0.73	0.82	0.26	0.4	0.58	0.28	0.32	0.19	0.15	0.54	0.21	-1.72037	12.59	0.81	0.66	1000000000000	2.27
ENSMUSG00000074513	Arfip1	chr3:84338509:84338617:-@chr3:84333092:84333187:-@chr3:84331608:84331720:-	0.37	0.11	0.06	0.09	0.13	0.72	0.77	0.82	0.05	0.1	0.18	0.11	0.15	0.2	0.25	0.3	0.34	0.13	0.17	0.21	0.26	0.68	0.01	0.06	0.21	0.08	-2.02584	1000000000000	0.09	0.75	1000000000000	2.6
ENSMUSG00000028559	Osbpl9	chr4:108771108:108771158:-@chr4:108764266:108764304:-@chr4:108760000:108760090:-	0.65	0.12	0.07	0.12	0.17	0.5	0.57	0.65	0.02	0.08	0.17	0.08	0.15	0.23	0.25	0.32	0.4	0.12	0.18	0.24	0.53	0.45	-0.04	0.03	0.2	0.06	-2.42024	1000000000000	0.18	0.15	26199.3	0.27
ENSMUSG00000035824	Tk2	chr8:106762644:106762733:-@chr8:106760672:106760745:-@chr8:106755060:106755148:-	0.56	0.27	0.14	0.35	0.58	0.55	0.81	0.98	0.04	0.19	0.43	0.32	0.58	0.8	0.66	0.83	0.96	0.44	0.62	0.79	0.29	0.46	-0.16	0.23	0.48	0.27	-1.82108	42.41	0.75	0.96	496.77	1.7
ENSMUSG00000022119	Rbm26	chr14:105539533:105539664:-@chr14:105538308:105538379:-@chr14:105531099:105531224:-	0.83	0.46	0.23	0.33	0.44	0.75	0.84	0.92	0.34	0.49	0.64	0.5	0.63	0.75	0.37	0.47	0.58	0.45	0.53	0.62	0.37	0.51	0.16	0.3	0.14	0.2	-2.09856	1000000000000	0.87	93.51	0.96	8.13
ENSMUSG00000039361	Picalm	chr7:97340164:97340263:+@chr7:97342783:97342806:+@chr7:97344165:97344224:+	0.39	0.02	0	0.01	0.03	0.36	0.44	0.51	0	0.02	0.08	0	0.02	0.05	0.02	0.04	0.06	0	0.02	0.05	0.37	0.43	0.01	0.01	0.03	0.01	-2.01247	1000000000000	0.04	0.03	0.48	0.05
ENSMUSG00000023074	Mospd1	chrX:50708833:50709050:-@chrX:50704848:50704970:-@chrX:50700881:50701042:-	0.05	0.24	0.11	0.18	0.26	0	0.02	0.06	0.01	0.1	0.22	0.08	0.19	0.32	0.08	0.17	0.27	0.07	0.16	0.29	-0.19	-0.16	-0.08	0.01	-0.01	-0.02	1.68829	23.43	0.36	0.18	0.17	0.23
ENSMUSG00000026193	Fn1	chr1:71651544:71651657:-@chr1:71650234:71650503:-@chr1:71648884:71649071:-	0.88	0.99	0.97	0.99	1	0.61	0.67	0.73	0.97	0.99	1	0.93	0.96	0.98	0.97	0.99	1	0.97	0.98	0.99	-0.11	-0.32	0	-0.03	0	-0.01	2.28637	1000000000000	0	0.88	0	0.06
ENSMUSG00000069631	Strada	chr11:106048439:106048494:-@chr11:106045876:106045933:-@chr11:106034993:106035095:-	0.42	0.22	0.13	0.28	0.45	0.41	0.63	0.83	0.02	0.16	0.55	0.03	0.17	0.4	0.16	0.34	0.59	0.17	0.31	0.47	0.2	0.35	-0.12	-0.11	0.06	0.03	-1.50801	5.63	0.72	0.51	0.38	0.3
ENSMUSG00000025026	Add3	chr19:53316994:53317117:+@chr19:53318800:53318895:+@chr19:53319488:53321888:+	0.32	0.96	0.97	0.99	1	0.07	0.13	0.2	0.68	0.87	0.98	0.74	0.86	0.93	0.84	0.89	0.94	0.74	0.85	0.94	-0.64	-0.86	-0.12	-0.13	-0.1	-0.14	2.2711	1000000000000	0.61	54.81	3095.85	11.93
ENSMUSG00000009207	Lnp	chr2:74367688:74367858:-@chr2:74366149:74366231:-@chr2:74352893:74360354:-	0.33	0.19	0.14	0.18	0.23	0.24	0.33	0.42	0.18	0.28	0.38	0.27	0.34	0.41	0.16	0.21	0.27	0.15	0.19	0.24	0.14	0.15	0.1	0.16	0.03	0.01	-1.50437	7.84	0.63	29.57	0.12	0.09
ENSMUSG00000040964	Arhgef10l	chr4:140126172:140126317:-@chr4:140124671:140124685:-@chr4:140124224:140124435:-	0.17	0.04	0	0.01	0.03	0.41	0.55	0.7	0	0.04	0.12	0.01	0.05	0.12	0	0.01	0.05	0	0.02	0.07	0.13	0.54	0.03	0.04	0	0.01	-2.01277	1000000000000	0.07	0.14	0.03	0.03
ENSMUSG00000022749	Tbc1d23	chr16:57182964:57183121:-@chr16:57181605:57181649:-@chr16:57178045:57178133:-	0.8	0.06	0.05	0.08	0.12	0.86	0.93	0.98	0.13	0.25	0.4	0.63	0.75	0.85	0.23	0.3	0.38	0.16	0.23	0.31	0.74	0.85	0.17	0.67	0.22	0.15	-2.15581	1000000000000	3.77	1000000000000	7.09223e+10	76865.3
ENSMUSG00000011832	Evi5l	chr8:4200800:4200921:+@chr8:4201934:4201966:+@chr8:4202936:4203174:+	0.62	0.13	0.03	0.1	0.21	0.22	0.38	0.57	0.04	0.25	0.52	0.19	0.3	0.44	0.11	0.21	0.33	0.14	0.27	0.42	0.49	0.28	0.15	0.2	0.11	0.17	-1.93456	6.84	0.56	8.32	0.43	1.4
ENSMUSG00000052752	Traf7	chr17:24653450:24653577:-@chr17:24651658:24651811:-@chr17:24651070:24651162:-	0.61	0.81	0.74	0.79	0.83	0.39	0.47	0.55	0.41	0.49	0.57	0.45	0.52	0.59	0.47	0.53	0.58	0.69	0.74	0.79	-0.2	-0.32	-0.3	-0.27	-0.26	-0.05	1.77561	1000000000000	1000000000000	1000000000000	1000000000000	0.21
ENSMUSG00000032497	Lrrfip2	chr9:111092672:111092788:+@chr9:111095551:111095622:+@chr9:111102169:111102339:+	0.9	0.78	0.67	0.72	0.76	0.95	0.98	0.99	0.69	0.77	0.84	0.93	0.96	0.98	0.92	0.95	0.97	0.78	0.82	0.86	0.12	0.26	0.05	0.24	0.23	0.1	-1.51084	1000000000000	0.24	1000000000000	1000000000000	14.98
ENSMUSG00000060373	Hnrnpc	chr14:52723564:52723703:-@chr14:52717991:52718219:-@chr14:52716990:52717715:-	0.17	0.39	0.17	0.2	0.23	0.26	0.3	0.36	0.15	0.2	0.24	0.19	0.23	0.28	0.17	0.2	0.23	0.18	0.21	0.24	-0.22	0.1	0	0.03	0	0.01	2.23758	31.89	0.07	0.12	0.06	0.06
ENSMUSG00000024969	Mark2	chr19:7357216:7357313:-@chr19:7356288:7356449:-@chr19:7352857:7355745:-	0.78	0.94	0.77	0.91	0.98	0.31	0.54	0.77	0.1	0.38	0.78	0.72	0.9	0.99	0.74	0.88	0.97	0.77	0.89	0.97	-0.16	-0.37	-0.53	-0.01	-0.03	-0.02	1.67943	7.23	9.1	0.23	0.21	0.18
ENSMUSG00000052752	Traf7	chr17:24653450:24653577:-@chr17:24651658:24651774:-@chr17:24651070:24651162:-	0.74	0.9	0.86	0.89	0.92	0.61	0.67	0.74	0.54	0.61	0.68	0.62	0.68	0.73	0.67	0.71	0.75	0.83	0.86	0.89	-0.16	-0.22	-0.28	-0.21	-0.18	-0.03	1.80078	1000000000000	1000000000000	1000000000000	1000000000000	0.12
ENSMUSG00000008140	Emc10	chr7:51747325:51747418:-@chr7:51746533:51746619:-@chr7:51745307:51746340:-	0.17	0.32	0.21	0.3	0.4	0.03	0.09	0.18	0.13	0.26	0.42	0.08	0.2	0.39	0.08	0.16	0.24	0.19	0.31	0.43	-0.15	-0.21	-0.04	-0.1	-0.14	0.01	1.7103	17.64	0.28	0.54	1.68	0.2
ENSMUSG00000090841	Myl6	chr10:127929115:127929192:-@chr10:127928776:127928820:-@chr10:127927911:127928089:-	0.59	0.23	0.14	0.15	0.16	0.54	0.56	0.57	0.06	0.07	0.08	0.17	0.19	0.2	0.17	0.18	0.19	0.14	0.15	0.15	0.36	0.41	-0.08	0.04	0.03	0	-2.06811	1000000000000	1000000000000	1000000000000	1000000000000	0
ENSMUSG00000022098	Bmp1	chr14:70889827:70890007:-@chr14:70886079|70886737:70885954:-	0.54	0.06	0.02	0.04	0.05	0.23	0.28	0.33	0.02	0.04	0.07	0.04	0.06	0.09	0.05	0.06	0.08	0.05	0.07	0.09	0.48	0.24	0	0.02	0.02	0.03	-2.21598	1000000000000	0.03	0.15	0.21	0.89
ENSMUSG00000020859	Spag9	chr11:93973347:93973460:+@chr11:93974577:93974615:+@chr11:93975487:93975663:+	0.78	0.05	0.01	0.02	0.04	0.35	0.43	0.51	0	0.01	0.04	0	0.01	0.04	0.07	0.12	0.18	0	0.01	0.03	0.73	0.41	-0.01	-0.01	0.1	-0.01	-2.40855	1000000000000	0.05	0.04	142.67	0.03
ENSMUSG00000004319	Clcn3	chr8:63398137:63398353:-@chr8:63393550:63393625:-@chr8:63389186:63391972:-	0.44	0.13	0.08	0.14	0.2	0.35	0.51	0.67	0.37	0.57	0.75	0.03	0.11	0.23	0.28	0.37	0.46	0.17	0.25	0.34	0.31	0.37	0.43	-0.03	0.23	0.11	-1.733	12826	63249.3	0.18	197311	1.56
ENSMUSG00000022892	App	chr16:85056569:85056771:-@chr16:85043821:85043988:-@chr16:85030477:85030610:-	0.87	0.63	0.45	0.5	0.55	0.7	0.78	0.85	0.52	0.62	0.74	0.58	0.65	0.73	0.55	0.62	0.69	0.59	0.65	0.71	0.24	0.28	0.12	0.15	0.12	0.15	-2.29915	1000000000000	1.09	11.72	2.52	43.36
ENSMUSG00000018395	Kif3a	chr11:53400337:53400432:+@chr11:53404219:53404227:+@chr11:53406876:53407036:+	0.18	0.82	0.91	0.95	0.98	0.12	0.18	0.26	0.28	0.43	0.57	0.49	0.62	0.73	0.68	0.75	0.81	0.4	0.51	0.63	-0.64	-0.77	-0.52	-0.33	-0.2	-0.44	1.91972	1000000000000	1000000000000	697714192743	1000000000000	1000000000000
ENSMUSG00000000902	Smarcb1	chr10:75379656:75379545|75379518:-@chr10:75377809:75377938:-	0.61	0.35	0.39	0.43	0.48	0.52	0.58	0.63	0.23	0.32	0.41	0.59	0.65	0.71	0.53	0.57	0.62	0.4	0.45	0.5	0.26	0.15	-0.11	0.22	0.14	0.02	-2.41618	103.95	1.09	1000000000000	509.5	0.09
ENSMUSG00000000827	Tpd52l2	chr2:181242871:181242972:+@chr2:181246279:181246320:+@chr2:181247744:181247792:+	0.16	0.28	0.42	0.46	0.51	0.27	0.33	0.39	0.2	0.27	0.35	0.23	0.29	0.35	0.36	0.4	0.45	0.29	0.34	0.39	-0.12	-0.13	-0.19	-0.17	-0.06	-0.12	1.84936	23.72	307.42	45769.4	0.39	49.22
ENSMUSG00000032374	Plod2	chr9:92495579:92495720:+@chr9:92496823:92496885:+@chr9:92497786:92497899:+	0.84	0.15	0.08	0.14	0.21	0.89	0.94	0.98	0.03	0.23	0.57	0.6	0.73	0.84	0.25	0.33	0.42	0.09	0.16	0.24	0.69	0.8	0.09	0.59	0.19	0.02	-2.77364	1000000000000	0.35	1000000000000	10.07	0.14
ENSMUSG00000016128	Stard13	chr5:151895322:151895403:-@chr5:151875876:151875939:-@chr5:151864871:151866231:-	0.85	0.57	0.53	0.64	0.74	0.78	0.91	0.99	0.65	0.81	0.91	0.58	0.72	0.84	0.64	0.77	0.88	0.5	0.61	0.72	0.28	0.27	0.17	0.08	0.13	-0.03	-1.60065	15.18	1.33	0.34	0.61	0.22
ENSMUSG00000032340	Neo1	chr9:58803766:58803886:-@chr9:58778922|58778982:58778763:-	0.73	0.54	0.4	0.52	0.64	0.68	0.81	0.9	0.62	0.78	0.91	0.39	0.51	0.64	0.57	0.67	0.76	0.67	0.77	0.86	0.19	0.29	0.26	-0.01	0.15	0.25	-2.13958	22.53	5.55	0.25	1.03	27.91
ENSMUSG00000026238	Ptma	chr1:88426540:88426688:+@chr1:88426804:88426811:+	0.56	0.35	0.5	0.51	0.52	0.6	0.61	0.62	0.24	0.25	0.27	0.42	0.43	0.44	0.53	0.54	0.55	0.48	0.49	0.5	0.21	0.1	-0.26	-0.08	0.03	-0.02	-1.89776	1000000000000	1000000000000	1000000000000	347.74	1.18
ENSMUSG00000026289	Atg16l1	chr1:89670720:89670806:+@chr1:89671388:89671444:+@chr1:89672332:89672438:+	0.51	0.1	0.01	0.04	0.09	0.52	0.63	0.73	0.01	0.09	0.19	0.1	0.2	0.33	0.19	0.27	0.35	0.19	0.27	0.37	0.41	0.59	0.05	0.16	0.23	0.23	-2.28681	1000000000000	0.16	5.54	4.20116e+08	1.59742e+06
ENSMUSG00000022677	Fopnl	chr16:14317387:14317468:-@chr16:14313909:14314106:-@chr16:14304547:14304680:-@chr16:14298516:14300302:-	0.44	0.57	0.56	0.6	0.64	0.4	0.46	0.51	0.63	0.71	0.79	0.41	0.47	0.53	0.54	0.58	0.62	0.57	0.61	0.66	-0.13	-0.14	0.11	-0.13	-0.02	0.01	1.61759	8085.53	1.68	47.72	0.1	0.08
ENSMUSG00000031078	Cttn	chr7:151637932:151638042:-@chr7:151636883:151636993:-@chr7:151635465:151635520:-	0.94	0.75	0.59	0.62	0.65	0.87	0.89	0.92	0.48	0.54	0.6	0.76	0.8	0.84	0.78	0.8	0.83	0.58	0.62	0.65	0.19	0.27	-0.08	0.18	0.18	0	-2.14483	1000000000000	1.36	1000000000000	1000000000000	0.06
ENSMUSG00000022858	Tra2b	chr16:22265814:22266004:-@chr16:22258938:22259334:-@chr16:22255057:22255190:-	0.23	0.13	0.33	0.36	0.38	0.44	0.48	0.52	0.22	0.25	0.29	0.22	0.25	0.28	0.29	0.31	0.34	0.36	0.39	0.42	0.1	0.12	-0.11	-0.11	-0.05	0.03	-1.56854	1893.35	600786	816594266703	0.77	0.17
ENSMUSG00000038187	Btbd10	chr7:120512386:120512472:-@chr7:120495295:120495452:-@chr7:120478836:120479032:-	0.86	0.64	0.76	0.85	0.94	0.44	0.56	0.69	0.62	0.8	0.95	0.52	0.66	0.82	0.55	0.65	0.74	0.74	0.83	0.91	0.22	-0.29	-0.05	-0.19	-0.2	-0.02	-1.52825	25.93	0.28	1.65	12.5	0.17
ENSMUSG00000024163	Mapk8ip3	chr17:25046095:25046361:-@chr17:25045356:25045373:-@chr17:25044274:25044331:-	0.2	0.58	0	0.08	0.27	0.31	0.66	0.95	0.03	0.47	0.95	0.05	0.37	0.78	0.05	0.46	0.94	0.01	0.13	0.33	-0.38	0.58	0.39	0.29	0.38	0.05	1.65242	25.86	1.1	1.26	1.26	0.26
ENSMUSG00000020212	Mdm1	chr10:117589231:117589330:+@chr10:117593890:117593919:+@chr10:117594251:117594426:+	0.5	0.09	0	0.02	0.06	0.84	0.93	0.98	0	0.04	0.14	0.27	0.45	0.62	0	0.01	0.05	0.01	0.03	0.07	0.41	0.91	0.02	0.43	-0.01	0.01	-2.19271	1000000000000	0.08	1.93286e+10	0.05	0.05
ENSMUSG00000039953	Clstn1	chr4:148988159:148988281:+@chr4:149000196:149000225:+@chr4:149001321:149001520:+	0.64	0.17	0.09	0.15	0.21	0.55	0.7	0.84	0.12	0.23	0.36	0.32	0.41	0.51	0.25	0.33	0.42	0.15	0.22	0.29	0.47	0.55	0.08	0.26	0.18	0.07	-2.40155	1000000000000	0.29	984734613729	27.36	0.36
ENSMUSG00000023942	Slc29a1	chr17:45732431:45732551:-@chr17:45730281:45730381:-@chr17:45729128:45729210:-	0.62	0.87	0.86	0.9	0.93	0.65	0.74	0.81	0.78	0.86	0.92	0.76	0.82	0.87	0.78	0.82	0.86	0.81	0.86	0.9	-0.25	-0.16	-0.04	-0.08	-0.08	-0.04	1.68739	695.57	0.14	1.43	2.39	0.18
ENSMUSG00000033083	Tbc1d4	chr14:101893563:101893695:-@chr14:101889070:101889161:-@chr14:101888729:101888839:-	0.84	0.63	0.88	0.96	1	0	0.38	0.85	0.77	0.93	1	0.57	0.81	0.98	0.67	0.88	1	0.71	0.86	0.96	0.21	-0.58	-0.03	-0.15	-0.08	-0.1	-1.5	12.67	0.13	0.58	0.25	0.43
ENSMUSG00000028613	Lrp8	chr4:107520046:107520171:+@chr4:107520886:107521008:+@chr4:107522709:107522747:+@chr4:107523913:107524032:+	0.19	0.42	0.32	0.52	0.71	0	0.03	0.08	0.36	0.56	0.76	0.24	0.38	0.53	0.25	0.36	0.48	0.16	0.26	0.37	-0.23	-0.49	0.04	-0.14	-0.16	-0.26	1.64009	3.04921e+10	0.41	0.56	0.7	3.11
ENSMUSG00000043411	Usp48	chr4:137190782:137190923:+@chr4:137192849:137192902:+@chr4:137193675:137193805:+	0.51	0.21	0.16	0.26	0.38	0.57	0.7	0.83	0.47	0.71	0.91	0.15	0.27	0.42	0.31	0.45	0.58	0.31	0.44	0.57	0.3	0.44	0.45	0.01	0.19	0.18	-1.87935	8.63472e+07	27.82	0.23	1.92	1.57
ENSMUSG00000034243	Golgb1	chr16:36885074:36885274:+@chr16:36886217:36886314:+@chr16:36887325:36887489:+	0.42	0.83	0.81	0.9	0.96	0.4	0.52	0.65	0.68	0.88	0.98	0.44	0.66	0.84	0.67	0.79	0.88	0.44	0.57	0.69	-0.41	-0.38	-0.02	-0.24	-0.11	-0.33	1.61818	8.98977e+06	0.2	4.11	0.82	232255
ENSMUSG00000026309	Ilkap	chr1:93284932:93285041:-@chr1:93283792:93283918:-	0.66	0.48	0.37	0.41	0.44	0.45	0.51	0.56	0.31	0.38	0.46	0.47	0.52	0.58	0.45	0.5	0.54	0.48	0.53	0.57	0.18	0.1	-0.03	0.11	0.09	0.12	-1.8054	7.16	0.13	28.44	4.98	109.26
ENSMUSG00000032624	Eml4	chr17:83826699:83827365:+@chr17:83827556:83827588:+@chr17:83839371:83839513:+	0.94	0.76	0.86	0.92	0.97	0.43	0.63	0.81	0.74	0.9	0.98	0.79	0.91	0.97	0.79	0.89	0.95	0.84	0.91	0.97	0.18	-0.29	-0.02	-0.01	-0.03	-0.01	-1.86154	46.04	0.17	0.15	0.13	0.11
ENSMUSG00000030660	Pik3c2a	chr7:123586818:123587034:-@chr7:123586105:123586192:-@chr7:123560967:123562095:-	0.46	0.12	0.09	0.11	0.15	0.23	0.31	0.41	0.1	0.17	0.27	0.08	0.13	0.2	0.15	0.21	0.26	0.14	0.18	0.23	0.34	0.2	0.06	0.02	0.1	0.07	-2.00389	11968.1	0.22	0.1	3.38	0.79
ENSMUSG00000028613	Lrp8	chr4:107520046:107520171:+@chr4:107522709:107522747:+@chr4:107523913:107524032:+	0.9	0.27	0.04	0.09	0.18	0.89	0.96	1	0.31	0.55	0.79	0.85	0.95	0.99	0.77	0.91	0.99	0.66	0.78	0.88	0.63	0.87	0.46	0.86	0.82	0.69	-2.1613	1000000000000	120.96	1000000000000	1000000000000	1000000000000
ENSMUSG00000020167	Tcf3	chr10:79875950:79876082:-@chr10:79875572:79875807:-@chr10:79873143:79873369:-@chr10:79869623:79873019:-	0.24	0.39	0.39	0.43	0.46	0.23	0.27	0.32	0.32	0.38	0.44	0.28	0.33	0.38	0.53	0.57	0.61	0.22	0.26	0.29	-0.15	-0.16	-0.05	-0.1	0.14	-0.17	1.96862	1000000000000	0.25	5.69	7.14616e+09	1000000000000
ENSMUSG00000053819	Camk2d	chr3:126473703:126474764|126473775:+@chr3:126483278:126483380:+	0.39	0.62	0.42	0.5	0.57	0.24	0.32	0.41	0.26	0.48	0.69	0.3	0.38	0.47	0.31	0.38	0.45	0.39	0.47	0.54	-0.23	-0.18	-0.02	-0.12	-0.12	-0.03	1.74923	10.44	0.32	0.68	1.31	0.16
ENSMUSG00000041890	Git2	chr5:115189042:115189290:-@chr5:115187357:115187446:-@chr5:115183870:115183952:-	0.93	0.3	0.23	0.32	0.42	0.92	0.98	1	0.67	0.8	0.91	0.6	0.74	0.87	0.81	0.9	0.96	0.5	0.6	0.7	0.63	0.66	0.48	0.42	0.58	0.28	-2.44195	1000000000000	1000000000000	359055965252	1000000000000	4262.59
ENSMUSG00000032366	Tpm1	chr9:66880601:66880671:-@chr9:66880273:66880348:-@chr9:66879758:66879833:-@chr9:66879259:66879321:-	0.13	0.77	0.8	0.81	0.82	0.13	0.14	0.15	0.76	0.78	0.8	0.46	0.47	0.49	0.46	0.47	0.48	0.67	0.68	0.69	-0.64	-0.67	-0.03	-0.34	-0.34	-0.13	2.01626	1000000000000	1.22	1000000000000	1000000000000	1000000000000
ENSMUSG00000052707	Tnrc6a	chr7:130317658:130317833:+@chr7:130318940:130318972:+@chr7:130320338:130320418:+	0.89	0.73	0.4	0.56	0.7	0.92	0.98	1	0.03	0.22	0.54	0.46	0.67	0.82	0.78	0.89	0.98	0.49	0.64	0.79	0.16	0.42	-0.34	0.11	0.33	0.08	-1.6127	1000000000000	2.78	0.52	90.15	0.37
ENSMUSG00000051343	Rab11fip5	chr6:85297774:85298449:-@chr6:85290337:85292355:-@chr6:85287475:85287664:-	0.55	0.69	0.8	0.83	0.87	0.65	0.7	0.75	0.8	0.86	0.91	0.86	0.91	0.95	0.72	0.76	0.8	0.75	0.79	0.83	-0.14	-0.13	0.03	0.08	-0.07	-0.04	1.55971	94262.3	0.11	0.93	1.68	0.25
ENSMUSG00000064080	Fbln2	chr6:91207719:91207820:+@chr6:91209624:91209764:+@chr6:91213333:91213467:+	0.18	0.02	0	0	0.01	0.22	0.3	0.38	0	0.01	0.04	0.01	0.05	0.09	0.01	0.03	0.05	0	0.01	0.02	0.16	0.3	0.01	0.05	0.03	0.01	-1.91237	1000000000000	0.02	0.57	0.61	0
ENSMUSG00000059495	Arhgef12	chr9:42850674:42850759:-@chr9:42848623:42848679:-@chr9:42835280:42835378:-	0.84	0.23	0.16	0.23	0.32	0.92	0.97	1	0.21	0.38	0.58	0.77	0.86	0.93	0.64	0.72	0.79	0.2	0.28	0.37	0.61	0.74	0.15	0.63	0.49	0.05	-2.02456	1000000000000	0.59	1000000000000	1000000000000	0.21
ENSMUSG00000034165	Ccnd3	chr17:47641678:47642215:+@chr17:47712855:47712982:+@chr17:47715658:47716245:+	0.5	0.22	0.01	0.19	0.49	0.44	0.77	0.99	0.03	0.57	0.95	0.06	0.32	0.66	0.02	0.18	0.51	0.01	0.37	0.79	0.28	0.58	0.38	0.13	-0.01	0.18	-1.55967	18.13	1.4	0.56	0.33	0.76
ENSMUSG00000002395	Use1	chr8:73892749:73892776:+@chr8:73893028:73893202:+	0.51	0.33	0.41	0.46	0.51	0.23	0.3	0.38	0.09	0.16	0.24	0.23	0.31	0.39	0.33	0.39	0.46	0.35	0.41	0.47	0.18	-0.16	-0.3	-0.15	-0.07	-0.05	-1.70234	42.63	1000000000000	5.63	0.33	0.2
ENSMUSG00000068329	Htra2	chr6:83003032:83003064:-@chr6:83002692:83002797:-	0.53	0.31	0.14	0.18	0.22	0.28	0.36	0.44	0.21	0.31	0.4	0.33	0.41	0.49	0.38	0.45	0.51	0.27	0.32	0.37	0.22	0.18	0.13	0.23	0.27	0.14	-2.05227	209.99	1.93	291263454678	1000000000000	4306.97
ENSMUSG00000023805	Synj2	chr17:6028419:6028586:+@chr17:6029700:6029834:+@chr17:6032697:6032944:+	0.92	0.37	0.12	0.19	0.27	0.7	0.84	0.95	0.2	0.38	0.56	0.74	0.9	0.98	0.69	0.83	0.93	0.22	0.31	0.42	0.55	0.65	0.19	0.71	0.64	0.12	-1.93661	1000000000000	1.54	1000000000000	1000000000000	0.76
ENSMUSG00000028060	2810403A07Rik	chr3:88512702:88512863:+@chr3:88513752|88513780:88513864:+	0.63	0.46	0.53	0.59	0.66	0.27	0.38	0.49	0.24	0.36	0.48	0.4	0.49	0.58	0.48	0.55	0.64	0.35	0.43	0.5	0.17	-0.21	-0.23	-0.1	-0.04	-0.16	-1.95085	16.24	43.29	0.77	0.19	22.62
ENSMUSG00000033102	Cdc14b	chr13:64302640:64302756:-@chr13:64298288:64298353:-@chr13:64293853:64297983:-	0.53	0.79	0.62	0.76	0.88	0.14	0.35	0.63	0.05	0.43	0.94	0.67	0.83	0.93	0.76	0.89	0.98	0.47	0.65	0.82	-0.26	-0.41	-0.33	0.07	0.13	-0.11	1.69524	8.86	1.69	0.34	0.6	0.52
ENSMUSG00000025290	Rps24	chr14:25312605:25312715:+@chr14:25314652:25314676:+@chr14:25314997:25316182:+	0.45	0.87	0.77	0.79	0.8	0.24	0.25	0.27	0.61	0.64	0.66	0.47	0.49	0.5	0.33	0.35	0.36	0.5	0.52	0.53	-0.42	-0.54	-0.15	-0.3	-0.44	-0.27	1.92179	1000000000000	1000000000000	1000000000000	1000000000000	1000000000000
ENSMUSG00000022858	Tra2b	chr16:22265814:22266004:-@chr16:22259059:22259334:-@chr16:22255057:22255190:-	0.25	0.11	0.33	0.36	0.39	0.46	0.5	0.54	0.25	0.29	0.32	0.24	0.27	0.31	0.34	0.37	0.4	0.37	0.4	0.43	0.14	0.14	-0.07	-0.09	0.01	0.04	-2.42259	1000000000000	4.97	57.9	0.06	0.29
ENSMUSG00000017843	Ppp2r5c	chr12:111808906:111808978:+@chr12:111812955:111813071:+@chr12:111818611:111821272:+	0.29	0.15	0.26	0.31	0.36	0.38	0.47	0.56	0.12	0.22	0.34	0.22	0.3	0.39	0.22	0.28	0.35	0.25	0.32	0.39	0.14	0.16	-0.09	-0.01	-0.03	0.01	-1.67465	8.74	0.39	0.14	0.14	0.12
ENSMUSG00000021759	Ppap2a	chr13:113590984:113591474:+@chr13:113641611:113641762:+@chr13:113646954:113647234:+	0.64	0.42	0.08	0.14	0.22	0.79	0.9	0.98	0.09	0.22	0.4	0.33	0.53	0.72	0.74	0.85	0.94	0.24	0.36	0.5	0.22	0.76	0.08	0.39	0.71	0.22	-1.62772	1000000000000	0.29	383.58	1000000000000	29.11
ENSMUSG00000023942	Slc29a1	chr17:45732431:45732551:-@chr17:45730281:45730512:-@chr17:45729128:45729210:-	0.52	0.76	0.82	0.87	0.91	0.57	0.67	0.76	0.7	0.8	0.88	0.67	0.75	0.82	0.68	0.74	0.79	0.75	0.8	0.85	-0.24	-0.2	-0.07	-0.12	-0.13	-0.07	1.50501	1112.08	0.33	6.32	317.8	0.47
ENSMUSG00000028863	Meaf6	chr4:124780083:124780275:+@chr4:124784896:124784953:+@chr4:124785567:124785600:+	0.44	0.16	0.03	0.07	0.11	0.15	0.26	0.39	0.01	0.06	0.17	0.07	0.18	0.35	0.11	0.19	0.29	0.05	0.09	0.15	0.28	0.19	-0.01	0.11	0.12	0.02	-1.94537	26.3	0.13	0.63	4.16	0.11
ENSMUSG00000002948	Map2k7	chr8:4238739:4239033:+@chr8:4240688:4240735:+@chr8:4243304:4243445:+	0.45	0.1	0.02	0.04	0.09	0.52	0.64	0.75	0.03	0.11	0.21	0.07	0.16	0.29	0.42	0.51	0.6	0.05	0.09	0.14	0.35	0.6	0.07	0.12	0.47	0.05	-2.37921	1000000000000	0.27	1.06	1000000000000	0.22
ENSMUSG00000041654	Slc39a11	chr11:113325409:113325286|113325265:-@chr11:113231042:113231212:-	0.21	0.61	0.6	0.7	0.79	0.07	0.17	0.3	0.35	0.56	0.78	0.18	0.34	0.52	0.61	0.74	0.84	0.53	0.64	0.74	-0.4	-0.53	-0.14	-0.36	0.04	-0.06	2.2434	1000000000000	0.6	92.39	0.23	0.26
ENSMUSG00000057193	Slc44a2	chr9:21157445:21157616|21157572:+@chr9:21158126:21159473:+	0.54	0.9	0.64	0.76	0.87	0.18	0.36	0.58	0.75	0.91	0.98	0.75	0.87	0.96	0.72	0.9	1	0.68	0.85	0.98	-0.36	-0.4	0.15	0.11	0.14	0.09	1.88223	39.03	0.76	0.48	0.69	0.39
ENSMUSG00000031570	Ppapdc1b	chr8:26832134:26832258:+@chr8:26832902:26833072:+	0.79	0.67	0.6	0.65	0.71	0.71	0.79	0.85	0.71	0.8	0.88	0.69	0.78	0.85	0.54	0.61	0.69	0.69	0.74	0.8	0.12	0.14	0.15	0.13	-0.04	0.09	-1.61563	6.9	4.78	2.19	0.19	0.99
ENSMUSG00000040462	Os9	chr10:126534988:126535177:-@chr10:126533971:126534135:-@chr10:126533686:126533798:-	0.31	0.55	0.22	0.25	0.28	0.3	0.35	0.41	0.13	0.19	0.27	0.23	0.28	0.34	0.12	0.15	0.19	0.16	0.2	0.24	-0.24	0.1	-0.06	0.03	-0.1	-0.05	1.69287	15.02	0.28	0.13	2412.87	0.62
ENSMUSG00000026074	Map4k4	chr1:40064278:40064375:+@chr1:40065176:40065184:+@chr1:40066533:40066708:+	0.69	0.39	0.42	0.46	0.51	0.84	0.89	0.93	0.52	0.61	0.69	0.76	0.82	0.88	0.63	0.67	0.72	0.61	0.65	0.7	0.3	0.43	0.15	0.36	0.21	0.19	-2.1815	1000000000000	7.24	1000000000000	1000000000000	1000000000000
ENSMUSG00000004565	Pnpla6	chr8:3515368:3515556:+@chr8:3516510:3516568:+@chr8:3516681:3516749:+	0.27	0.54	0.34	0.54	0.78	0.05	0.18	0.35	0.05	0.28	0.61	0.26	0.49	0.76	0.06	0.2	0.44	0.21	0.36	0.54	-0.27	-0.36	-0.26	-0.05	-0.34	-0.18	1.54209	6.45	1.19	0.48	2.98	0.74
ENSMUSG00000002546	Golga2	chr2:32147613:32147735:+@chr2:32148835:32148915:+@chr2:32152146:32152241:+	0.63	0.02	0.03	0.06	0.1	0.56	0.66	0.76	0.01	0.05	0.11	0.39	0.49	0.59	0.32	0.4	0.47	0.03	0.06	0.1	0.61	0.6	-0.01	0.43	0.34	0	-2.43418	1000000000000	0.1	1000000000000	1000000000000	0.06
ENSMUSG00000020409	Slu7	chr11:43247232:43247321:+@chr11:43249856:43249937:+@chr11:43250847:43251032:+	0.12	0.37	0.42	0.51	0.59	0.21	0.29	0.38	0.16	0.25	0.35	0.1	0.19	0.3	0.24	0.32	0.41	0.17	0.24	0.32	-0.25	-0.22	-0.26	-0.32	-0.19	-0.27	1.53942	25.75	37.01	1979.22	15.48	406602
ENSMUSG00000035545	Leng8	chr7:4095655:4095940:+@chr7:4096314:4096415:+	0.44	0.22	0.01	0.04	0.08	0.14	0.24	0.37	0.1	0.22	0.38	0.02	0.11	0.27	0.15	0.27	0.4	0.12	0.19	0.26	0.22	0.2	0.18	0.07	0.23	0.15	-1.88847	391.51	4.68	0.23	331.44	37267.4
ENSMUSG00000031996	Aplp2	chr9:30976293:30976501:-@chr9:30975146:30975313:-@chr9:30972128:30972258:-	0.45	0.56	0.58	0.6	0.62	0.78	0.81	0.85	0.53	0.58	0.63	0.71	0.74	0.78	0.7	0.72	0.75	0.59	0.62	0.64	-0.11	0.21	-0.02	0.14	0.12	0.02	2.55883	1000000000000	0.11	1000000000000	1000000000000	0.07
ENSMUSG00000021816	Ppp3cb	chr14:21327846:21327943:-@chr14:21322469:21322498:-@chr14:21319252:21320884:-	0.53	0.35	0.35	0.44	0.53	0.56	0.66	0.76	0.37	0.52	0.67	0.22	0.29	0.38	0.48	0.55	0.63	0.39	0.46	0.54	0.18	0.22	0.08	-0.15	0.11	0.02	-1.69145	19.41	0.31	1.75	0.81	0.17
ENSMUSG00000026643	Nmt2	chr2:3222669:3222711:+@chr2:3224255:3224304:+@chr2:3226739:3226883:+	0.79	0.98	0.98	0.99	1	0.83	0.88	0.92	0.94	0.98	0.99	0.98	1	1	0.95	0.97	0.98	0.98	0.99	1	-0.19	-0.11	-0.01	0.01	-0.02	0	2.15449	3.05067e+06	0.05	0	0.98	0
ENSMUSG00000015937	H2afy	chr13:56197485:56197595:-@chr13:56191119:56191218:-@chr13:56189613:56189703:-@chr13:56185557:56185646:-	0.8	0.98	0.99	1	1	0.66	0.73	0.79	0.98	0.99	1	0.98	0.99	1	0.97	0.98	0.99	0.98	0.99	1	-0.18	-0.27	-0.01	-0.01	-0.02	-0.01	2.19505	1000000000000	0	0.08	7.32	0
ENSMUSG00000001151	Pcnt	chr10:75866503:75866619:-@chr10:75866369:75866389:-@chr10:75864077:75864280:-	0.95	0.02	0.01	0.05	0.14	0.8	0.94	0.99	0.02	0.11	0.34	0.43	0.65	0.87	0.34	0.51	0.68	0.17	0.29	0.42	0.93	0.89	0.06	0.6	0.46	0.24	-2.41492	1000000000000	0.21	1000000000000	5.4868e+07	23.99
ENSMUSG00000020923	Ubtf	chr11:102172694:102172814:-@chr11:102172240:102172350:-@chr11:102171757:102171890:-	0.61	0.78	0.83	0.86	0.89	0.65	0.7	0.75	0.67	0.74	0.8	0.63	0.68	0.72	0.77	0.8	0.83	0.79	0.82	0.85	-0.17	-0.16	-0.12	-0.18	-0.06	-0.04	1.86787	1000000000000	72.28	1000000000000	1.72	0.28
ENSMUSG00000026439	Rbbp5	chr1:134394507:134394698|134394584:+@chr1:134400341:134402436:+	0.52	0.21	0.33	0.39	0.46	0.49	0.57	0.64	0.14	0.23	0.34	0.37	0.46	0.55	0.17	0.22	0.28	0.28	0.35	0.42	0.31	0.18	-0.16	0.07	-0.17	-0.04	-2.2188	21.51	3.16	0.26	523.68	0.19

## Sheet: Ci
gene	symb	event	WT_Total_psi	KO_Total_psi	GFP_lo	GFP_mean	GFP_hi	Hs_lo	Hs_mean	Hs_hi	Dm_lo	Dm_mean	Dm_hi	Ce_lo	Ce_mean	Ce_hi	Ci_lo	Ci_mean	Ci_hi	Ta_lo	Ta_mean	Ta_hi	WT_KO_DeltaPsi	Hs_GFP_MeanDeltaPsi	Dm_GFP_MeanDeltaPsi	Ce_GFP_MeanDeltaPsi	Ci_GFP_MeanDeltaPsi	Ta_GFP_MeanDeltaPsi	WT_KO_Z-score	GFPvsHs_BF	GFPvsDm_BF	GFPvsCe_BF	GFPvsCi_BF	GFPvsTa_BF
ENSMUSG00000021144	Mta1	chr12:114371396:114371548:+@chr12:114371752:114371787:+@chr12:114374008:114374643:+	0.89	0.47	0.25	0.44	0.64	0.78	0.93	1	0.05	0.18	0.39	0.61	0.86	0.98	0.86	0.95	0.99	0.51	0.65	0.77	0.42	0.49	-0.26	0.42	0.51	0.21	-2.12022	4699.13	2.57	8.79	4.65778e+07	1.23
ENSMUSG00000021759	Ppap2a	chr13:113590984:113591474:+@chr13:113625067:113625221:+@chr13:113641611:113641762:+@chr13:113646954:113647234:+	0.44	0.67	0.85	0.9	0.95	0.3	0.38	0.46	0.42	0.62	0.81	0.64	0.74	0.84	0.37	0.44	0.52	0.67	0.74	0.81	-0.23	-0.52	-0.28	-0.16	-0.46	-0.16	2.09365	1000000000000	13.78	9.19	1000000000000	36.91
ENSMUSG00000021843	Ktn1	chr14:48345901:48345984:+@chr14:48346146:48346229:+@chr14:48350015:48350098:+	0.42	0.19	0.26	0.3	0.33	0.74	0.78	0.82	0.3	0.36	0.43	0.34	0.38	0.43	0.51	0.55	0.58	0.28	0.32	0.35	0.23	0.48	0.06	0.08	0.25	0.02	-1.8095	1000000000000	0.37	3.37	1000000000000	0.09
ENSMUSG00000022378	Fam49b	chr15:63802485:63802523:-@chr15:63789140:63789222:-@chr15:63788155:63788237:-	0.24	0.37	0.26	0.35	0.45	0.1	0.19	0.31	0.04	0.14	0.28	0.16	0.28	0.42	0.11	0.18	0.25	0.32	0.44	0.56	-0.13	-0.16	-0.21	-0.07	-0.17	0.09	1.67149	1.72	3.99	0.34	6.2	0.37
ENSMUSG00000026585	Kifap3	chr1:165818337:165818436:+@chr1:165842203:165842268:+@chr1:165845856:165847240:+	0.41	0.17	0.01	0.04	0.08	0.07	0.17	0.31	0.05	0.17	0.36	0.04	0.11	0.22	0.16	0.28	0.44	0.01	0.05	0.12	0.24	0.13	0.13	0.07	0.24	0.01	-1.92941	1.73	0.81	0.28	6903.26	0.08
ENSMUSG00000033773	Rpap2	chr5:108030750:108030878|108030864:+@chr5:108032545:108032643:+	0.4	0.15	0.13	0.22	0.33	0.03	0.1	0.23	0.08	0.26	0.49	0	0.05	0.14	0	0.02	0.07	0	0.04	0.09	0.25	-0.12	0.04	-0.17	-0.2	-0.18	-1.59253	0.77	0.32	4.53	383.77	27.05
ENSMUSG00000024044	Epb4.1l3	chr17:69636597:69636677:+@chr17:69636952:69637068:+@chr17:69638191:69639329:+	0.86	0.54	0.54	0.62	0.7	0.69	0.82	0.93	0.43	0.6	0.76	0.81	0.87	0.92	0.79	0.85	0.91	0.52	0.63	0.72	0.32	0.2	-0.02	0.25	0.23	0.01	-1.75442	4.23	0.24	868066305967	1.94745e+07	0.17
ENSMUSG00000030330	Ing4	chr6:124997497:124997605:+@chr6:124997811:124997958:+	0.19	0.31	0.17	0.22	0.27	0.25	0.34	0.43	0	0.03	0.11	0.17	0.24	0.34	0.04	0.08	0.12	0.09	0.13	0.19	-0.12	0.12	-0.19	0.02	-0.14	-0.09	1.92058	1.46	108.01	0.14	7205.36	1.34
ENSMUSG00000023025	Larp4	chr15:99817834:99817909:+@chr15:99820724:99820860:+	0.46	0.36	0.3	0.35	0.39	0.36	0.41	0.47	0.34	0.42	0.5	0.21	0.26	0.31	0.4	0.45	0.49	0.28	0.32	0.35	0.1	0.06	0.07	-0.09	0.1	-0.03	-1.81194	0.49	0.36	1.5	6.29	0.13
ENSMUSG00000002496	Tsc2	chr17:24744382:24744476:-@chr17:24743169:24743297:-@chr17:24741750:24741937:-	0.94	0.48	0.26	0.37	0.48	0.89	0.95	0.99	0.65	0.81	0.93	0.81	0.9	0.96	0.72	0.82	0.91	0.63	0.72	0.81	0.46	0.58	0.44	0.53	0.45	0.35	-2.20292	1000000000000	48773.7	1000000000000	1000000000000	8554.47
ENSMUSG00000021809	Nudt13	chr14:21125454:21125588:+@chr14:21126455:21126586:+@chr14:21126915:21127063:+	0.59	0.3	0.05	0.14	0.26	0.35	0.71	0.92	0.38	0.66	0.89	0.07	0.21	0.39	0.71	0.84	0.92	0.14	0.3	0.52	0.29	0.57	0.52	0.07	0.7	0.16	-1.62361	205.12	108.1	0.33	1000000000000	0.68
ENSMUSG00000031508	Ankrd10	chr8:11628439:11628530:-@chr8:11623697:11623858:-@chr8:11620262:11620373:-@chr8:11619062:11619297:-	0.43	0.64	0.57	0.67	0.76	0.45	0.58	0.69	0.52	0.74	0.91	0.59	0.68	0.76	0.34	0.43	0.51	0.46	0.53	0.6	-0.21	-0.09	0.07	0.01	-0.24	-0.14	2.13237	0.4	0.37	0.18	500.05	2.03
ENSMUSG00000064105	Cnnm2	chr19:46943028:46943121:+@chr19:46946146:46946211:+@chr19:46951698:46951882:+	0.84	0.46	0.09	0.27	0.54	0.75	0.92	0.99	0.38	0.81	1	0.26	0.49	0.73	0.75	0.88	0.96	0.21	0.37	0.56	0.38	0.65	0.54	0.22	0.61	0.1	-1.67562	6.18183e+08	5.25	1.22	511034	0.5
ENSMUSG00000022517	Mgrn1	chr16:4924423:4924532:+@chr16:4926309:4926374:+@chr16:4927675:4927901:+	0.49	0.15	0.17	0.21	0.25	0.45	0.53	0.62	0.24	0.33	0.42	0.25	0.32	0.39	0.46	0.52	0.59	0.27	0.33	0.4	0.34	0.32	0.12	0.11	0.31	0.12	-2.03983	1000000000000	1.83	5.99	1000000000000	11.82
ENSMUSG00000025812	Pard3	chr8:129933456:129933607|129933517:+@chr8:129934629:129934673:+	0.76	0.9	0.85	0.94	0.99	0.58	0.79	0.95	0.76	0.92	0.99	0.82	0.94	1	0.5	0.66	0.81	0.77	0.89	0.97	-0.14	-0.15	-0.02	0	-0.28	-0.05	1.74977	0.71	0.15	0.12	29.23	0.21
ENSMUSG00000021585	Cast	chr13:74891759:74891818:-@chr13:74886253:74886309:-@chr13:74885653:74885691:-	0.49	0.19	0.2	0.29	0.38	0.73	0.83	0.91	0.16	0.31	0.51	0.12	0.21	0.32	0.46	0.54	0.61	0.24	0.33	0.42	0.3	0.54	0.02	-0.08	0.25	0.04	-2.08137	1000000000000	0.26	0.32	890.17	0.2
ENSMUSG00000015222	Map2	chr1:66471771:66472102:+@chr1:66478101:66478193:+@chr1:66480088:66480169:+	0.98	0.62	0.63	0.83	0.99	0.25	0.6	0.9	0.03	0.44	0.96	0.46	0.78	0.97	0.03	0.24	0.76	0.36	0.65	0.89	0.36	-0.23	-0.39	-0.05	-0.59	-0.18	-2.03101	0.91	1.58	0.46	6.17	0.74
ENSMUSG00000028256	Odf2l	chr3:144807276:144807380:+@chr3:144808840:144808917:+@chr3:144809727:144809885:+@chr3:144811495:144811580:+	0.57	0.28	0.46	0.65	0.85	0.22	0.62	0.91	0.03	0.52	0.97	0.12	0.33	0.59	0	0.05	0.16	0.06	0.25	0.47	0.29	-0.03	-0.13	-0.32	-0.6	-0.4	-1.57952	0.59	1.21	3.24	678143	9.59
ENSMUSG00000052337	Immt	chr6:71813135:71813264:+@chr6:71816720:71816734:+@chr6:71818574:71818863:+	0.58	0.9	0.88	0.9	0.92	0.35	0.4	0.46	0.47	0.55	0.64	0.33	0.39	0.45	0.67	0.7	0.74	0.75	0.79	0.82	-0.32	-0.5	-0.35	-0.51	-0.2	-0.11	2.11667	1000000000000	1000000000000	1000000000000	1000000000000	638635624844
ENSMUSG00000026004	Kansl1l	chr1:66782211:66782318:-@chr1:66775018:66775149:-@chr1:66773261:66773382:-	0.74	0.44	0.04	0.17	0.4	0.2	0.51	0.79	0.01	0.17	0.72	0.02	0.16	0.43	0.68	0.83	0.94	0.3	0.55	0.78	0.3	0.34	0	-0.01	0.66	0.38	-1.73105	1.83	0.38	0.32	1000000000000	5.24
ENSMUSG00000038271	Iffo1	chr6:125099759:125101543:+@chr6:125101813:125101821:+@chr6:125102632:125102789:+	0.51	0.11	0.01	0.06	0.15	0.14	0.35	0.64	0.03	0.18	0.47	0.25	0.54	0.92	0.23	0.48	0.72	0.03	0.21	0.46	0.4	0.29	0.12	0.48	0.42	0.15	-2.21964	4.11	0.35	1453.26	63.43	0.56
ENSMUSG00000004562	Arhgef40	chr14:52623329:52623433:+@chr14:52623648:52623791:+@chr14:52624287:52624417:+	0.89	0.67	0.4	0.49	0.58	0.88	0.94	0.98	0.6	0.71	0.82	0.45	0.55	0.66	0.8	0.86	0.91	0.6	0.67	0.73	0.22	0.45	0.22	0.06	0.37	0.18	-2.17906	1000000000000	12.12	0.27	1000000000000	15.52
ENSMUSG00000030041	M1ap	chr6:82976192:82976398:+@chr6:82978386:82978526:+@chr6:82979764:82980303:+	0.25	0.76	0.57	0.84	0.99	0.06	0.27	0.64	0.19	0.6	0.97	0.07	0.47	0.98	0.05	0.24	0.59	0.36	0.72	0.98	-0.51	-0.57	-0.24	-0.37	-0.6	-0.12	1.60252	9.12	0.95	1.42	76.22	0.77
ENSMUSG00000060373	Hnrnpc	chr14:52701578:52701503|52701464:-@chr14:52700935:52700982:-	0.44	0.56	0.5	0.53	0.57	0.55	0.59	0.63	0.64	0.69	0.74	0.59	0.63	0.67	0.64	0.67	0.7	0.6	0.63	0.65	-0.12	0.06	0.16	0.1	0.14	0.1	1.5891	0.47	8.54632e+10	26.83	1000000000000	67664.8
ENSMUSG00000032010	Usp2	chr9:43875035:43875303:+@chr9:43876121:43876378:+@chr9:43883449:43884305:+	0.59	0.16	0	0.29	0.76	0.09	0.49	0.93	0.03	0.43	0.94	0.27	0.69	0.99	0.55	0.84	0.99	0.24	0.66	0.96	0.43	0.2	0.14	0.4	0.55	0.37	-1.73849	1.17	0.87	1.77	6.17	1.56
ENSMUSG00000056167	Cnot10	chr9:114522742:114522918:-@chr9:114519840|114519843:114519763:-	0.77	0.65	0.84	0.91	0.96	0.81	0.88	0.94	0.64	0.73	0.82	0.62	0.72	0.8	0.66	0.73	0.79	0.68	0.76	0.83	0.12	-0.03	-0.18	-0.19	-0.18	-0.15	-1.61606	0.14	8.37	19.06	25.27	9.22
ENSMUSG00000038866	Zcchc2	chr1:107926329:107927810:+@chr1:107928673:107930654:+	0.65	0.52	0.48	0.55	0.63	0.47	0.59	0.72	0.58	0.71	0.82	0.35	0.44	0.53	0.35	0.41	0.48	0.6	0.68	0.75	0.13	0.04	0.16	-0.11	-0.14	0.13	-1.82065	0.22	1.35	0.83	6.54	1.42
ENSMUSG00000023904	Hcfc1r1	chr17:23810567:23811035:+@chr17:23811514:23811642:+@chr17:23811851:23812845:+	0.83	0.97	0.68	0.74	0.81	0.79	0.86	0.92	0.52	0.63	0.74	0.33	0.38	0.44	0.25	0.29	0.33	0.39	0.45	0.5	-0.14	0.12	-0.11	-0.36	-0.45	-0.29	1.53101	1.51	0.86	1000000000000	1000000000000	1000000000000
ENSMUSG00000028402	Mpdz	chr4:80963498:80963608:-@chr4:80959404:80959502:-@chr4:80956061:80956223:-	0.23	0.7	0.58	0.64	0.7	0.18	0.25	0.34	0.64	0.74	0.83	0.42	0.51	0.61	0.34	0.4	0.47	0.49	0.57	0.65	-0.47	-0.39	0.1	-0.13	-0.24	-0.07	2.31794	1000000000000	0.55	1.45	307724	0.38
ENSMUSG00000021224	Numb	chr12:85140458:85140607:-@chr12:85138147:85138293:-@chr12:85134984:85137104:-	0.06	0.7	0.67	0.79	0.89	0.01	0.06	0.15	0.83	0.94	0.99	0.3	0.43	0.61	0.35	0.51	0.68	0.57	0.71	0.82	-0.64	-0.73	0.15	-0.36	-0.28	-0.08	2.03013	1000000000000	1.36	21.21	11.58	0.33
ENSMUSG00000038506	Dcun1d2	chr8:13271590:13271720:-@chr8:13258947:13259043:-@chr8:13255960:13257976:-	0.5	0.29	0.26	0.33	0.4	0.2	0.3	0.4	0.58	0.8	0.99	0.26	0.36	0.47	0.44	0.54	0.64	0.31	0.39	0.46	0.21	-0.03	0.47	0.03	0.21	0.06	-1.59259	0.18	41973.4	0.18	42.98	0.27
ENSMUSG00000026566	Mpzl1	chr1:167534741:167534873:-@chr1:167531881:167531986:-@chr1:167522305:167523808:-	0.84	0.22	0.04	0.12	0.23	0.59	0.83	0.98	0.01	0.11	0.38	0.37	0.62	0.83	0.49	0.67	0.85	0.35	0.54	0.77	0.62	0.71	-0.01	0.5	0.55	0.42	-2.29546	1000000000000	0.23	88.16	1.00996e+10	231.73
ENSMUSG00000034101	Ctnnd1	chr2:84448486:84449231:-@chr2:84445341:84445403:-@chr2:84443806:84443909:-	0.83	0.59	0.57	0.65	0.71	0.68	0.76	0.83	0.54	0.7	0.84	0.66	0.75	0.83	0.75	0.82	0.88	0.67	0.73	0.78	0.24	0.11	0.05	0.1	0.17	0.08	-2.0253	1.17	0.27	0.78	33.66	0.56
ENSMUSG00000022884	Eif4a2	chr16:23111890:23111969:+@chr16:23112424:23112530:+@chr16:23113240:23114378:+	0.63	0.45	0.51	0.54	0.56	0.6	0.64	0.67	0.67	0.72	0.77	0.55	0.58	0.61	0.62	0.65	0.67	0.6	0.62	0.65	0.18	0.1	0.18	0.04	0.11	0.08	-1.76741	4.4528e+09	1000000000000	0.71	1000000000000	32203450752
ENSMUSG00000029328	Hnrpdl	chr5:100465123:100465995:-@chr5:100464654:100464758:-@chr5:100462540:100464003:-	0.43	0.65	0.36	0.4	0.44	0.53	0.59	0.64	0.35	0.41	0.46	0.45	0.5	0.55	0.27	0.3	0.33	0.38	0.41	0.45	-0.22	0.19	0.01	0.1	-0.1	0.01	2.04155	1.50256e+06	0.09	7.7	3163.32	0.08
ENSMUSG00000017119	Nbr1	chr11:101433216:101433291:+@chr11:101433776:101433886:+@chr11:101434122:101434286:+	0.61	0.48	0.43	0.48	0.54	0.54	0.62	0.7	0.24	0.32	0.4	0.41	0.49	0.57	0.56	0.61	0.67	0.57	0.63	0.69	0.13	0.14	-0.16	0.01	0.13	0.15	-1.64944	5.8	24.9	0.13	19.7	32.74
ENSMUSG00000022386	Trmu	chr15:85720635:85720757:+@chr15:85722997|85723052:85723169:+	0.85	0.61	0.51	0.65	0.8	0.79	0.95	0.99	0.51	0.82	0.99	0.79	0.9	0.97	0.8	0.9	0.98	0.8	0.89	0.96	0.24	0.3	0.17	0.25	0.25	0.24	-1.52414	10.33	0.79	10.42	7.83	6.24
ENSMUSG00000027455	Nsfl1c	chr2:151326451:151326525:+@chr2:151328191:151328196:+@chr2:151328750:151329159:+	0.94	0.54	0.33	0.37	0.4	0.79	0.83	0.87	0.52	0.59	0.67	0.74	0.78	0.82	0.75	0.79	0.82	0.38	0.42	0.46	0.4	0.46	0.22	0.41	0.42	0.05	-2.25614	1000000000000	1000000000000	1000000000000	1000000000000	0.38
ENSMUSG00000025283	Sat1	chrX:151650227:151650144|151649664:-@chrX:151648576:151648677:-	0.34	0.19	0.28	0.33	0.39	0.22	0.27	0.33	0.05	0.1	0.16	0.15	0.2	0.25	0.15	0.17	0.2	0.22	0.26	0.3	0.15	-0.06	-0.23	-0.13	-0.16	-0.07	-1.97456	0.31	1000000000000	27.78	273852639639	0.95
ENSMUSG00000070425	Trpc2	chr7:109227247:109227411|109227332:+@chr7:109227519:109228948:+	0.51	0.25	0.24	0.42	0.61	0.03	0.25	0.66	0.08	0.25	0.51	0.4	0.69	0.9	0.04	0.11	0.25	0.4	0.69	0.9	0.26	-0.17	-0.17	0.27	-0.31	0.27	-1.72608	0.79	0.72	1.47	15.3	1.62
ENSMUSG00000029106	Add1	chr5:34962498:34962783:+@chr5:34963481:34963567:+@chr5:34967928:34968084:+	0.28	0.09	0.2	0.22	0.24	0.29	0.33	0.37	0.14	0.18	0.23	0.19	0.22	0.26	0.3	0.34	0.37	0.14	0.16	0.18	0.19	0.11	-0.04	0	0.12	-0.06	-2.10584	25957.9	0.15	0.06	1000000000000	11.67
ENSMUSG00000022503	Nubp1	chr16:10419746:10419778:+@chr16:10421067:10421221:+	0.62	0.46	0.49	0.52	0.55	0.48	0.53	0.58	0.41	0.46	0.51	0.36	0.4	0.44	0.32	0.35	0.38	0.39	0.42	0.45	0.16	0.01	-0.06	-0.12	-0.17	-0.1	-1.94692	0.08	0.34	33199.7	1000000000000	9473
ENSMUSG00000022139	Mbnl2	chr14:120795673:120795826:+@chr14:120803860:120803954:+@chr14:120828157:120830921:+	0.8	0.98	0.68	0.76	0.84	0.55	0.68	0.8	0.84	0.92	0.97	0.87	0.94	0.99	0.85	0.9	0.94	0.86	0.92	0.96	-0.18	-0.08	0.16	0.18	0.14	0.16	1.69661	0.33	9.19	205.01	12.53	16.66
ENSMUSG00000032185	Carm1	chr9:21391952:21392029:+@chr9:21392295:21392363:+@chr9:21392493:21394005:+	0.52	0.85	0.92	0.98	1	0.61	0.77	0.89	0.66	0.82	0.95	0.84	0.94	0.99	0.71	0.82	0.9	0.76	0.84	0.91	-0.33	-0.21	-0.16	-0.04	-0.16	-0.14	1.64072	68.94	1.23	0.14	6.72	6.17
ENSMUSG00000020917	Acly	chr11:100365517:100365607:-@chr11:100364474:100364503:-@chr11:100359935:100360076:-	0.58	0.37	0.39	0.44	0.5	0.66	0.73	0.79	0.47	0.57	0.68	0.58	0.65	0.72	0.58	0.65	0.71	0.47	0.54	0.61	0.21	0.29	0.13	0.21	0.21	0.1	-1.85233	1000000000000	1.24	54817.1	22377.9	0.86
ENSMUSG00000059119	Nap1l4	chr7:150706289:150706345:-@chr7:150704755:150704790:-@chr7:150699481:150700542:-	0.22	0.36	0.46	0.5	0.55	0.09	0.12	0.17	0.22	0.3	0.37	0.18	0.24	0.3	0.23	0.27	0.32	0.25	0.29	0.33	-0.14	-0.38	-0.2	-0.26	-0.23	-0.21	2.21029	1000000000000	1627.35	9.04101e+09	1000000000000	1000000000000
ENSMUSG00000049550	Clip1	chr5:124081178:124080462|124080234:-@chr5:124077303:124077419:-	0.69	0.55	0.48	0.53	0.57	0.64	0.69	0.75	0.52	0.61	0.69	0.63	0.7	0.76	0.64	0.68	0.72	0.45	0.5	0.55	0.14	0.16	0.08	0.17	0.15	-0.03	-2.03147	11183.8	0.48	2192.99	6.94386e+07	0.11
ENSMUSG00000026305	Lrrfip1	chr1:92965140:92965226:+@chr1:92981523:92981582:+@chr1:92997154:92997189:+	0.25	0.09	0.08	0.13	0.2	0.22	0.34	0.47	0.11	0.22	0.34	0.17	0.27	0.41	0.31	0.39	0.47	0.13	0.2	0.28	0.16	0.21	0.09	0.14	0.26	0.07	-1.77624	5.94	0.3	1.34	2.15162e+09	0.3
ENSMUSG00000022884	Eif4a2	chr16:23111890:23111969:+@chr16:23112424:23112534:+@chr16:23113240:23114378:+	0.63	0.46	0.51	0.54	0.56	0.62	0.65	0.69	0.68	0.73	0.78	0.57	0.6	0.63	0.62	0.65	0.67	0.61	0.63	0.66	0.17	0.11	0.19	0.06	0.11	0.09	-1.83006	1000000000000	1000000000000	5.66	1000000000000	1000000000000
ENSMUSG00000011958	Bnip2	chr9:69851376:69851474:+@chr9:69852113:69852148:+@chr9:69854871:69859466:+	0.31	0.04	0.03	0.06	0.09	0.46	0.54	0.62	0.06	0.13	0.22	0.21	0.26	0.32	0.44	0.49	0.54	0.07	0.1	0.13	0.27	0.48	0.07	0.2	0.43	0.04	-2.42939	1000000000000	0.4	1000000000000	1000000000000	0.26
ENSMUSG00000037679	Inf2	chr12:113849621:113850247:+@chr12:113850759:113850815:+@chr12:113853106:113853772:+	0.91	0.09	0.02	0.08	0.18	0.85	0.96	1	0.01	0.15	0.57	0.39	0.61	0.82	0.38	0.59	0.8	0.36	0.53	0.74	0.82	0.88	0.07	0.53	0.51	0.45	-1.79709	1000000000000	0.28	1.22828e+07	52435.2	3.03266e+10
ENSMUSG00000025290	Rps24	chr14:25312605:25312715:+@chr14:25314652:25314671:+@chr14:25314997:25316182:+	0.64	0.96	0.9	0.91	0.91	0.45	0.46	0.48	0.79	0.81	0.82	0.69	0.7	0.72	0.58	0.59	0.59	0.71	0.72	0.73	-0.32	-0.45	-0.1	-0.21	-0.32	-0.19	2.52586	1000000000000	1000000000000	1000000000000	1000000000000	1000000000000
ENSMUSG00000002504	Slc9a3r2	chr17:24778654:24778697:-@chr17:24777540:24777602:-@chr17:24776227:24777334:-	0.46	0.68	0.64	0.74	0.83	0.36	0.51	0.71	0.48	0.73	0.91	0.61	0.74	0.87	0.44	0.54	0.64	0.54	0.65	0.75	-0.22	-0.23	-0.01	0	-0.2	-0.09	2.14448	2.46	0.33	0.22	7.61	0.42
ENSMUSG00000018417	Myo1b	chr1:51825848:51825934:-@chr1:51825494:51825580:-@chr1:51823666:51823752:-	0.56	0.98	0.94	0.98	1	0.43	0.65	0.84	0.79	0.91	0.99	0.95	0.98	1	0.67	0.77	0.86	0.76	0.85	0.92	-0.42	-0.33	-0.07	0	-0.21	-0.13	2.41492	209.44	0.2	0.05	148914	7.85
ENSMUSG00000022841	Ap2m1	chr16:20540406:20540496|20540488:+@chr16:20541048:20541183:+	0.24	0.46	0.44	0.55	0.65	0.05	0.08	0.12	0.24	0.4	0.56	0.17	0.23	0.29	0.16	0.25	0.36	0.51	0.62	0.72	-0.22	-0.47	-0.15	-0.32	-0.3	0.07	1.76599	1000000000000	0.7	4.50599e+06	59.83	0.31
ENSMUSG00000056692	D17Wsu92e	chr17:27905184:27905081|27904856:-@chr17:27888177:27890940:-	0.77	0.62	0.61	0.65	0.69	0.64	0.69	0.75	0.64	0.73	0.82	0.79	0.83	0.87	0.72	0.75	0.79	0.74	0.77	0.81	0.15	0.04	0.08	0.18	0.1	0.12	-1.61154	0.21	0.39	1000000000000	52.26	4.13035e+07
ENSMUSG00000054808	Actn4	chr7:29697259:29697340:-@chr7:29696509:29696594:-@chr7:29694922:29695007:-@chr7:29691991:29692083:-	0.99	0.79	0.66	0.75	0.82	0.96	0.99	1	0.55	0.67	0.79	0.79	0.87	0.94	0.94	0.98	1	0.92	0.96	0.98	0.2	0.24	-0.08	0.12	0.23	0.21	-2.11648	1000000000000	0.33	1.32	4.14326e+09	563388674251
ENSMUSG00000022139	Mbnl2	chr14:120788122:120788385:+@chr14:120794934:120794987:+@chr14:120795673:120795826:+	0.16	0.93	0.74	0.84	0.93	0.15	0.22	0.31	0.67	0.82	0.94	0.69	0.8	0.91	0.55	0.64	0.72	0.61	0.69	0.79	-0.77	-0.62	-0.02	-0.04	-0.2	-0.15	2.19724	1000000000000	0.24	0.22	14.62	1.45
ENSMUSG00000060538	Tmem219	chr7:134041738:134041796:-@chr7:134040540:134040741:-@chr7:134040263:134040452:-	0.91	0.74	0.7	0.82	0.96	0.46	0.62	0.77	0.45	0.75	0.99	0.35	0.52	0.72	0.38	0.51	0.63	0.72	0.85	0.95	0.17	-0.2	-0.07	-0.3	-0.31	0.03	-1.58354	1.53	0.45	5.99	45.44	0.28
ENSMUSG00000037936	Scarb1	chr5:125764269:125764529:-@chr5:125761475:125761603:-@chr5:125757455:125758235:-	0.91	0.15	0.28	0.34	0.4	0.96	0.98	0.99	0.45	0.55	0.66	0.78	0.84	0.89	0.64	0.69	0.74	0.41	0.48	0.55	0.76	0.64	0.21	0.5	0.35	0.14	-2.18917	1000000000000	27.18	1000000000000	1000000000000	7.75
ENSMUSG00000004562	Arhgef40	chr14:52624163:52624417:+@chr14:52624554:52624574:+@chr14:52624664:52624987:+	0.14	0.38	0.02	0.07	0.17	0.08	0.27	0.54	0.09	0.29	0.55	0.35	0.66	0.89	0.22	0.37	0.51	0.22	0.37	0.54	-0.24	0.2	0.22	0.59	0.3	0.3	1.55495	1	1.46	1550.89	16.21	54.34
ENSMUSG00000034902	Pip5k1c	chr10:80777737:80777863:+@chr10:80780071:80780148:+@chr10:80780511:80782723:+	0.07	0.38	0.17	0.24	0.31	0.07	0.15	0.25	0.25	0.41	0.57	0.25	0.39	0.55	0.02	0.06	0.1	0.1	0.16	0.23	-0.31	-0.09	0.17	0.15	-0.18	-0.08	2.1896	0.45	1.2	0.85	5208.43	0.47
ENSMUSG00000002885	Cd97	chr8:86257313:86257465:-@chr8:86255802:86255936:-@chr8:86254010:86254156:-	0.41	0.15	0.16	0.25	0.36	0.12	0.27	0.5	0.05	0.38	0.93	0.1	0.21	0.38	0.45	0.58	0.71	0.37	0.49	0.61	0.26	0.02	0.13	-0.04	0.33	0.24	-1.6745	0.32	0.53	0.25	29.5	32.93
ENSMUSG00000022698	Naa50	chr16:44139901:44140224:+@chr16:44156523|44156526:44156659:+	0.62	0.76	0.72	0.77	0.81	0.65	0.73	0.8	0.79	0.86	0.92	0.64	0.72	0.79	0.55	0.62	0.68	0.72	0.77	0.81	-0.14	-0.04	0.09	-0.05	-0.15	0	1.65623	0.16	0.93	0.19	33.85	0.09
ENSMUSG00000064302	Clasp1	chr1:120435843:120435946:+@chr1:120438252:120438275:+@chr1:120439679:120439923:+	0.14	0.26	0.28	0.36	0.45	0.02	0.05	0.12	0.07	0.14	0.25	0.14	0.22	0.3	0.14	0.2	0.27	0.14	0.2	0.28	-0.12	-0.31	-0.22	-0.14	-0.16	-0.16	1.57418	1000000000000	19.64	2.68	8.33	7.43
ENSMUSG00000029471	Camkk2	chr5:123187442:123187542:-@chr5:123186997:123187039:-@chr5:123181178:123184254:-	0.6	0.03	0	0.03	0.1	0.52	0.71	0.89	0	0.07	0.23	0.01	0.06	0.17	0.38	0.53	0.69	0.08	0.16	0.26	0.57	0.68	0.04	0.03	0.5	0.13	-2.0198	1000000000000	0.11	0.12	1000000000000	3.13
ENSMUSG00000022386	Trmu	chr15:85724384:85724450:+@chr15:85724608:85724713:+@chr15:85725356:85725456:+	0.14	0.42	0.35	0.45	0.54	0.11	0.2	0.31	0	0.07	0.23	0.01	0.1	0.22	0.01	0.04	0.1	0.21	0.33	0.45	-0.28	-0.25	-0.38	-0.35	-0.41	-0.12	1.57398	24.74	535.69	220930	1000000000000	0.55
ENSMUSG00000002524	Puf60	chr15:75905972:75906262:-@chr15:75905037:75905087:-@chr15:75902836:75902998:-	0.46	0.31	0.4	0.44	0.48	0.37	0.42	0.48	0.44	0.52	0.59	0.44	0.49	0.56	0.53	0.57	0.61	0.44	0.49	0.53	0.15	-0.02	0.08	0.05	0.13	0.05	-2.47655	0.11	0.46	0.26	2780.61	0.25
ENSMUSG00000022789	Dnm1l	chr16:16319545:16319601:-@chr16:16318538:16318570:-@chr16:16316695:16316871:-	0.15	0.5	0.12	0.2	0.29	0.06	0.1	0.16	0.36	0.5	0.63	0.2	0.29	0.39	0.32	0.39	0.47	0.22	0.29	0.37	-0.35	-0.1	0.3	0.09	0.19	0.09	1.92644	0.96	57.49	0.4	25.11	0.49
ENSMUSG00000028906	Epb4.1	chr4:131523703:131523890:-@chr4:131518839:131518901:-@chr4:131513558:131513734:-	0.17	0.45	0.43	0.52	0.61	0.5	0.59	0.68	0.18	0.35	0.56	0.32	0.45	0.6	0.67	0.77	0.85	0.49	0.58	0.67	-0.28	0.07	-0.17	-0.07	0.25	0.06	2.09667	0.3	0.88	0.34	56.22	0.24
ENSMUSG00000056153	Socs6	chr18:89056601:89056725:-@chr18:89056384:89056457:-@chr18:89035287:89040310:-	0.45	0.1	0.03	0.07	0.13	0.14	0.28	0.47	0.07	0.21	0.42	0.07	0.14	0.23	0.16	0.24	0.32	0.16	0.23	0.31	0.35	0.21	0.14	0.07	0.17	0.16	-2.01936	5.78	0.61	0.36	76.68	87.57
ENSMUSG00000024335	Brd2	chr17:34251835:34252209:-@chr17:34251295:34251595:-@chr17:34250877:34251122:-	0.72	0.84	0.95	0.98	1	0.69	0.75	0.81	0.83	0.91	0.99	0.76	0.83	0.89	0.81	0.86	0.91	0.92	0.97	1	-0.12	-0.23	-0.07	-0.15	-0.12	-0.01	1.56717	1000000000000	0.31	139329	121693	0.08
ENSMUSG00000025583	Rptor	chr11:119717581:119717698:+@chr11:119718627:119718767:+	0.41	0.18	0.05	0.09	0.14	0.08	0.17	0.28	0.13	0.2	0.28	0.2	0.31	0.43	0.28	0.37	0.46	0.05	0.1	0.15	0.23	0.08	0.11	0.22	0.28	0.01	-1.90083	0.3	1.45	50.31	1000000000000	0.09
ENSMUSG00000032254	Kif23	chr9:61772439:61772618:-@chr9:61771712:61772023:-@chr9:61768826:61769053:-	0.46	0.79	0.65	0.7	0.77	0.53	0.6	0.67	0.58	0.66	0.75	0.54	0.6	0.66	0.46	0.51	0.56	0.47	0.52	0.57	-0.33	-0.1	-0.04	-0.1	-0.19	-0.18	2.04806	1.22	0.18	1.89	9.34295e+09	9.28049e+06
ENSMUSG00000035614	Fam179b	chr12:66087380:66087477:+@chr12:66091928:66092077:+@chr12:66093532:66093627:+	0.67	0.87	0.46	0.56	0.66	0.36	0.5	0.64	0.27	0.46	0.67	0.55	0.67	0.78	0.69	0.77	0.85	0.65	0.74	0.82	-0.2	-0.06	-0.1	0.11	0.21	0.18	1.64135	0.3	0.43	0.58	18.7	4.72
ENSMUSG00000066306	Numa1	chr7:109146814:109150173:+@chr7:109150809:109150850:+@chr7:109156000:109156273:+	0.97	0.04	0.03	0.05	0.07	0.92	0.96	0.98	0.13	0.2	0.28	0.74	0.8	0.86	0.62	0.68	0.74	0.31	0.37	0.43	0.93	0.91	0.15	0.75	0.63	0.32	-2.30043	1000000000000	18582.4	1000000000000	1000000000000	1000000000000
ENSMUSG00000000325	Arvcf	chr16:18404553:18404638:+@chr16:18405195:18405314:+@chr16:18405700:18407378:+	0.39	0.93	0.85	0.92	0.97	0.2	0.32	0.44	0.68	0.87	0.99	0.17	0.3	0.47	0.38	0.5	0.63	0.43	0.53	0.62	-0.54	-0.6	-0.05	-0.62	-0.42	-0.39	2.02354	1000000000000	0.26	1000000000000	1000000000000	1000000000000
ENSMUSG00000033124	Atg9a	chr1:75179166:75179311:-@chr1:75177439:75178505:-	0.26	0.15	0.22	0.28	0.35	0.22	0.31	0.41	0.05	0.12	0.25	0.1	0.16	0.23	0.05	0.09	0.13	0.07	0.11	0.16	0.11	0.03	-0.16	-0.12	-0.19	-0.17	-1.53285	0.17	2.91	2.01	2.26636e+09	6035.25
ENSMUSG00000033335	Dnm2	chr9:21282725:21282792:+@chr9:21283343:21283481:+@chr9:21284851:21284989:+@chr9:21285777:21285863:+	0.74	0.02	0.02	0.03	0.05	0.67	0.74	0.79	0.02	0.05	0.09	0.11	0.15	0.21	0.18	0.22	0.26	0.04	0.06	0.08	0.72	0.71	0.02	0.12	0.19	0.03	-2.39402	1000000000000	0.06	6.79531e+08	1000000000000	0.32
ENSMUSG00000024045	Akap8	chr17:32453132:32453612:-@chr17:32452600:32452729:-	0.27	0.16	0.25	0.28	0.31	0.31	0.36	0.42	0.08	0.11	0.14	0.19	0.24	0.28	0.11	0.13	0.15	0.17	0.19	0.22	0.11	0.08	-0.17	-0.04	-0.15	-0.09	-2.31854	2.54	1000000000000	0.21	1000000000000	27.14
ENSMUSG00000042520	Ubap2l	chr3:89837987:89838099:-@chr3:89835233:89835292:-@chr3:89832243:89832299:-	0.96	0.78	0.67	0.72	0.77	0.73	0.79	0.85	0.82	0.9	0.95	0.78	0.83	0.88	0.82	0.87	0.91	0.85	0.88	0.92	0.18	0.07	0.18	0.11	0.15	0.16	-2.17753	0.4	52.39	3.86	5968.48	3.61119e+07
ENSMUSG00000037933	Bicd2	chr13:49478412:49478622:+@chr13:49480340:49482394:+	0.22	0.93	0.91	0.94	0.97	0.35	0.39	0.43	0.8	0.86	0.92	0.84	0.89	0.93	0.4	0.43	0.47	0.75	0.78	0.81	-0.71	-0.55	-0.08	-0.05	-0.51	-0.16	2.3871	1000000000000	1.23	0.36	1000000000000	1000000000000
ENSMUSG00000050812	AI314180	chr4:58925348:58925988:-@chr4:58917876:58917979:-@chr4:58898240:58898370:-	0.63	0.35	0.09	0.19	0.32	0.33	0.51	0.68	0.19	0.38	0.61	0.16	0.34	0.53	0.63	0.73	0.82	0.26	0.4	0.58	0.28	0.32	0.19	0.15	0.54	0.21	-1.72037	12.59	0.81	0.66	1000000000000	2.27
ENSMUSG00000074513	Arfip1	chr3:84338509:84338617:-@chr3:84333092:84333187:-@chr3:84331608:84331720:-	0.37	0.11	0.06	0.09	0.13	0.72	0.77	0.82	0.05	0.1	0.18	0.11	0.15	0.2	0.25	0.3	0.34	0.13	0.17	0.21	0.26	0.68	0.01	0.06	0.21	0.08	-2.02584	1000000000000	0.09	0.75	1000000000000	2.6
ENSMUSG00000028559	Osbpl9	chr4:108771108:108771158:-@chr4:108764266:108764304:-@chr4:108760000:108760090:-	0.65	0.12	0.07	0.12	0.17	0.5	0.57	0.65	0.02	0.08	0.17	0.08	0.15	0.23	0.25	0.32	0.4	0.12	0.18	0.24	0.53	0.45	-0.04	0.03	0.2	0.06	-2.42024	1000000000000	0.18	0.15	26199.3	0.27
ENSMUSG00000035824	Tk2	chr8:106762644:106762733:-@chr8:106760672:106760745:-@chr8:106755060:106755148:-	0.56	0.27	0.14	0.35	0.58	0.55	0.81	0.98	0.04	0.19	0.43	0.32	0.58	0.8	0.66	0.83	0.96	0.44	0.62	0.79	0.29	0.46	-0.16	0.23	0.48	0.27	-1.82108	42.41	0.75	0.96	496.77	1.7
ENSMUSG00000031278	Acsl4	chrX:138794930:138795027:-@chrX:138786158|138786451:138785922:-	0.34	0.82	0.7	0.8	0.89	0.42	0.58	0.75	0.55	0.81	1	0.78	0.94	1	0.25	0.35	0.46	0.74	0.85	0.93	-0.48	-0.22	0.01	0.14	-0.45	0.05	2.28686	2.11	0.4	0.88	1000000000000	0.25
ENSMUSG00000042472	Zfp410	chr12:85654775:85658124:+@chr12:85660805:85661121:+@chr12:85662762:85662941:+	0.32	0.06	0.06	0.1	0.13	0.07	0.13	0.19	0	0.04	0.15	0.06	0.11	0.18	0.22	0.3	0.38	0.08	0.13	0.19	0.26	0.03	-0.06	0.01	0.2	0.03	-2.01939	0.14	0.42	0.1	34036.8	0.13
ENSMUSG00000025026	Add3	chr19:53316994:53317117:+@chr19:53318800:53318895:+@chr19:53319488:53321888:+	0.32	0.96	0.97	0.99	1	0.07	0.13	0.2	0.68	0.87	0.98	0.74	0.86	0.93	0.84	0.89	0.94	0.74	0.85	0.94	-0.64	-0.86	-0.12	-0.13	-0.1	-0.14	2.2711	1000000000000	0.61	54.81	3095.85	11.93
ENSMUSG00000034616	Ssh3	chr19:4265103:4265149:-@chr19:4264314:4264460:-	0.52	0.75	0.61	0.71	0.8	0.43	0.59	0.74	0.21	0.38	0.56	0.43	0.59	0.75	0.11	0.25	0.44	0.6	0.7	0.81	-0.23	-0.12	-0.33	-0.12	-0.46	-0.01	1.84161	0.53	10.64	0.46	9651.54	0.18
ENSMUSG00000022749	Tbc1d23	chr16:57182964:57183121:-@chr16:57181605:57181649:-@chr16:57178045:57178133:-	0.8	0.06	0.05	0.08	0.12	0.86	0.93	0.98	0.13	0.25	0.4	0.63	0.75	0.85	0.23	0.3	0.38	0.16	0.23	0.31	0.74	0.85	0.17	0.67	0.22	0.15	-2.15581	1000000000000	3.77	1000000000000	7.09223e+10	76865.3
ENSMUSG00000075705	Msrb1	chr17:24878851:24878933:+@chr17:24879255:24879716:+	0.97	0.78	0.81	0.87	0.92	0.82	0.9	0.96	0.79	0.87	0.94	0.86	0.93	0.99	0.94	0.98	1	0.93	0.97	1	0.19	0.03	0	0.06	0.11	0.1	-1.60581	0.16	0.13	0.35	20.9	3.86
ENSMUSG00000032803	Cdv3	chr9:103258610:103258769:-@chr9:103257643|103258359:103255432:-	0.52	0.73	0.63	0.65	0.68	0.57	0.6	0.64	0.54	0.58	0.61	0.56	0.59	0.62	0.48	0.51	0.53	0.55	0.57	0.59	-0.21	-0.05	-0.07	-0.06	-0.14	-0.08	1.81555	0.64	15.07	22.55	1000000000000	8.53384e+09
ENSMUSG00000052752	Traf7	chr17:24653450:24653577:-@chr17:24651658:24651811:-@chr17:24651070:24651162:-	0.61	0.81	0.74	0.79	0.83	0.39	0.47	0.55	0.41	0.49	0.57	0.45	0.52	0.59	0.47	0.53	0.58	0.69	0.74	0.79	-0.2	-0.32	-0.3	-0.27	-0.26	-0.05	1.77561	1000000000000	1000000000000	1000000000000	1000000000000	0.21
ENSMUSG00000032497	Lrrfip2	chr9:111092672:111092788:+@chr9:111095551:111095622:+@chr9:111102169:111102339:+	0.9	0.78	0.67	0.72	0.76	0.95	0.98	0.99	0.69	0.77	0.84	0.93	0.96	0.98	0.92	0.95	0.97	0.78	0.82	0.86	0.12	0.26	0.05	0.24	0.23	0.1	-1.51084	1000000000000	0.24	1000000000000	1000000000000	14.98
ENSMUSG00000070047	Fat1	chr8:46130385:46130522:+@chr8:46135196:46135231:+@chr8:46136135:46137611:+	0.63	0.51	0.32	0.38	0.45	0.33	0.49	0.65	0.26	0.35	0.45	0.55	0.66	0.76	0.6	0.67	0.75	0.4	0.46	0.54	0.12	0.11	-0.03	0.28	0.29	0.08	-1.63299	0.45	0.18	68057.7	1000000000000	0.45
ENSMUSG00000052752	Traf7	chr17:24653450:24653577:-@chr17:24651658:24651774:-@chr17:24651070:24651162:-	0.74	0.9	0.86	0.89	0.92	0.61	0.67	0.74	0.54	0.61	0.68	0.62	0.68	0.73	0.67	0.71	0.75	0.83	0.86	0.89	-0.16	-0.22	-0.28	-0.21	-0.18	-0.03	1.80078	1000000000000	1000000000000	1000000000000	1000000000000	0.12
ENSMUSG00000023795	Pisd-ps2	chr17:3083968:3084678:-@chr17:3080869:3081034:-@chr17:3079000:3079591:-	0.38	0.62	0.37	0.47	0.57	0.3	0.45	0.62	0.09	0.3	0.56	0.18	0.29	0.44	0.15	0.25	0.36	0.15	0.26	0.38	-0.24	-0.02	-0.17	-0.18	-0.22	-0.21	1.6096	0.28	0.65	1.56	12.36	2.71
ENSMUSG00000020859	Spag9	chr11:93973347:93973460:+@chr11:93974577:93974615:+@chr11:93975487:93975663:+	0.78	0.05	0.01	0.02	0.04	0.35	0.43	0.51	0	0.01	0.04	0	0.01	0.04	0.07	0.12	0.18	0	0.01	0.03	0.73	0.41	-0.01	-0.01	0.1	-0.01	-2.40855	1000000000000	0.05	0.04	142.67	0.03
ENSMUSG00000024187	Itfg3	chr17:26380951:26381252:-@chr17:26362873:26362968:-@chr17:26357226:26357525:-	0.46	0.66	0.25	0.33	0.42	0.32	0.43	0.56	0.2	0.39	0.61	0.34	0.51	0.71	0.58	0.68	0.78	0.36	0.48	0.62	-0.2	0.1	0.06	0.18	0.35	0.15	1.7046	0.47	0.34	0.98	1.02418e+07	0.96
ENSMUSG00000004319	Clcn3	chr8:63398137:63398353:-@chr8:63393550:63393625:-@chr8:63389186:63391972:-	0.44	0.13	0.08	0.14	0.2	0.35	0.51	0.67	0.37	0.57	0.75	0.03	0.11	0.23	0.28	0.37	0.46	0.17	0.25	0.34	0.31	0.37	0.43	-0.03	0.23	0.11	-1.733	12826	63249.3	0.18	197311	1.56
ENSMUSG00000017776	Crk	chr11:75505699:75506234|75506064:+@chr11:75516868:75520421:+	0.61	0.72	0.46	0.5	0.53	0.47	0.52	0.58	0.56	0.63	0.7	0.54	0.59	0.64	0.7	0.74	0.77	0.51	0.54	0.58	-0.11	0.02	0.13	0.09	0.24	0.04	2.00367	0.12	25.85	5.14	1000000000000	0.3
ENSMUSG00000018395	Kif3a	chr11:53400337:53400432:+@chr11:53404219:53404227:+@chr11:53406876:53407036:+	0.18	0.82	0.91	0.95	0.98	0.12	0.18	0.26	0.28	0.43	0.57	0.49	0.62	0.73	0.68	0.75	0.81	0.4	0.51	0.63	-0.64	-0.77	-0.52	-0.33	-0.2	-0.44	1.91972	1000000000000	1000000000000	697714192743	1000000000000	1000000000000
ENSMUSG00000000902	Smarcb1	chr10:75379656:75379545|75379518:-@chr10:75377809:75377938:-	0.61	0.35	0.39	0.43	0.48	0.52	0.58	0.63	0.23	0.32	0.41	0.59	0.65	0.71	0.53	0.57	0.62	0.4	0.45	0.5	0.26	0.15	-0.11	0.22	0.14	0.02	-2.41618	103.95	1.09	1000000000000	509.5	0.09
ENSMUSG00000032374	Plod2	chr9:92495579:92495720:+@chr9:92496823:92496885:+@chr9:92497786:92497899:+	0.84	0.15	0.08	0.14	0.21	0.89	0.94	0.98	0.03	0.23	0.57	0.6	0.73	0.84	0.25	0.33	0.42	0.09	0.16	0.24	0.69	0.8	0.09	0.59	0.19	0.02	-2.77364	1000000000000	0.35	1000000000000	10.07	0.14
ENSMUSG00000004947	Dtx2	chr5:136495428:136497728:+@chr5:136502340:136502477:+@chr5:136504369:136504442:+	0.83	0.34	0.41	0.56	0.7	0.36	0.68	0.96	0.3	0.52	0.73	0.28	0.73	0.97	0.76	0.89	0.97	0.2	0.37	0.56	0.49	0.12	-0.04	0.17	0.33	-0.19	-2.02928	0.6	0.36	0.92	216.33	1.1
ENSMUSG00000026289	Atg16l1	chr1:89670720:89670806:+@chr1:89671388:89671444:+@chr1:89672332:89672438:+	0.51	0.1	0.01	0.04	0.09	0.52	0.63	0.73	0.01	0.09	0.19	0.1	0.2	0.33	0.19	0.27	0.35	0.19	0.27	0.37	0.41	0.59	0.05	0.16	0.23	0.23	-2.28681	1000000000000	0.16	5.54	4.20116e+08	1.59742e+06
ENSMUSG00000031078	Cttn	chr7:151637932:151638042:-@chr7:151636883:151636993:-@chr7:151635465:151635520:-	0.94	0.75	0.59	0.62	0.65	0.87	0.89	0.92	0.48	0.54	0.6	0.76	0.8	0.84	0.78	0.8	0.83	0.58	0.62	0.65	0.19	0.27	-0.08	0.18	0.18	0	-2.14483	1000000000000	1.36	1000000000000	1000000000000	0.06
ENSMUSG00000037805	Rpl10a	chr17:28465912:28466225:+@chr17:28466319:28466467:+	0.56	0.74	0.67	0.72	0.77	0.58	0.65	0.72	0.48	0.55	0.63	0.54	0.6	0.66	0.41	0.45	0.5	0.6	0.65	0.69	-0.18	-0.07	-0.17	-0.12	-0.27	-0.07	1.79521	0.38	66.71	5.32	1000000000000	0.59
ENSMUSG00000075705	Msrb1	chr17:24878851:24878882:+@chr17:24879255:24879716:+	0.84	0.59	0.66	0.7	0.74	0.64	0.7	0.75	0.7	0.77	0.85	0.72	0.78	0.83	0.76	0.8	0.84	0.73	0.77	0.82	0.25	0	0.07	0.08	0.1	0.07	-2.24571	0.09	0.4	0.76	50.76	2.12
ENSMUSG00000038187	Btbd10	chr7:120512386:120512472:-@chr7:120495295:120495452:-@chr7:120478836:120479032:-	0.86	0.64	0.76	0.85	0.94	0.44	0.56	0.69	0.62	0.8	0.95	0.52	0.66	0.82	0.55	0.65	0.74	0.74	0.83	0.91	0.22	-0.29	-0.05	-0.19	-0.2	-0.02	-1.52825	25.93	0.28	1.65	12.5	0.17
ENSMUSG00000022995	Enah	chr1:183853691:183853971:-@chr1:183851789:183851899:-@chr1:183849456:183849760:-	0.74	0.93	0.93	0.97	0.99	0.68	0.82	0.92	0.85	0.96	1	0.84	0.94	0.99	0.68	0.76	0.84	0.65	0.77	0.88	-0.19	-0.15	-0.01	-0.03	-0.21	-0.2	1.90192	3.84	0.08	0.1	1.55719e+07	24.3
ENSMUSG00000031278	Acsl4	chrX:138794930:138795027:-@chrX:138786161|138786451:138785922:-	0.25	0.72	0.66	0.77	0.86	0.45	0.61	0.78	0.56	0.75	0.95	0.6	0.73	0.85	0.23	0.32	0.42	0.69	0.79	0.88	-0.47	-0.16	-0.02	-0.04	-0.45	0.02	2.30327	0.78	0.38	0.24	1000000000000	0.2
ENSMUSG00000028689	Ccdc163	chr4:116385328:116385431:+@chr4:116386621|116386693:116386754:+	0.44	0.72	0.12	0.26	0.45	0.33	0.56	0.79	0.08	0.34	0.65	0.64	0.83	0.96	0.41	0.61	0.78	0.48	0.62	0.77	-0.28	0.3	0.08	0.57	0.35	0.36	1.58758	2.53	0.5	5879.44	7.69	19.27
ENSMUSG00000039953	Clstn1	chr4:148988159:148988281:+@chr4:149000196:149000225:+@chr4:149001321:149001520:+	0.64	0.17	0.09	0.15	0.21	0.55	0.7	0.84	0.12	0.23	0.36	0.32	0.41	0.51	0.25	0.33	0.42	0.15	0.22	0.29	0.47	0.55	0.08	0.26	0.18	0.07	-2.40155	1000000000000	0.29	984734613729	27.36	0.36
ENSMUSG00000028613	Lrp8	chr4:107520046:107520171:+@chr4:107522709:107522747:+@chr4:107523913:107524032:+	0.9	0.27	0.04	0.09	0.18	0.89	0.96	1	0.31	0.55	0.79	0.85	0.95	0.99	0.77	0.91	0.99	0.66	0.78	0.88	0.63	0.87	0.46	0.86	0.82	0.69	-2.1613	1000000000000	120.96	1000000000000	1000000000000	1000000000000
ENSMUSG00000021835	Bmp4	chr14:47009979:47010344:-@chr14:47006831:47006955:-@chr14:47005390:47005769:-	0.94	0.44	0.83	0.94	0.99	0.57	0.84	0.99	0.39	0.66	0.91	0.54	0.83	0.98	0.02	0.19	0.52	0.56	0.82	0.97	0.5	-0.1	-0.28	-0.11	-0.75	-0.12	-1.61408	0.28	1.39	0.45	421395	0.39
ENSMUSG00000020167	Tcf3	chr10:79875950:79876082:-@chr10:79875572:79875807:-@chr10:79873143:79873369:-@chr10:79869623:79873019:-	0.24	0.39	0.39	0.43	0.46	0.23	0.27	0.32	0.32	0.38	0.44	0.28	0.33	0.38	0.53	0.57	0.61	0.22	0.26	0.29	-0.15	-0.16	-0.05	-0.1	0.14	-0.17	1.96862	1000000000000	0.25	5.69	7.14616e+09	1000000000000
ENSMUSG00000019916	P4ha1	chr10:58814831:58815007:+@chr10:58817088:58817158:+@chr10:58818098:58818168:+@chr10:58824609:58824708:+	0.35	0.47	0.39	0.42	0.44	0.43	0.46	0.49	0.45	0.53	0.6	0.48	0.52	0.56	0.49	0.52	0.55	0.44	0.46	0.49	-0.12	0.04	0.11	0.1	0.1	0.04	1.67789	0.39	2.54	82.62	4.44551e+09	0.61
ENSMUSG00000041890	Git2	chr5:115189042:115189290:-@chr5:115187357:115187446:-@chr5:115183870:115183952:-	0.93	0.3	0.23	0.32	0.42	0.92	0.98	1	0.67	0.8	0.91	0.6	0.74	0.87	0.81	0.9	0.96	0.5	0.6	0.7	0.63	0.66	0.48	0.42	0.58	0.28	-2.44195	1000000000000	1000000000000	359055965252	1000000000000	4262.59
ENSMUSG00000032366	Tpm1	chr9:66880601:66880671:-@chr9:66880273:66880348:-@chr9:66879758:66879833:-@chr9:66879259:66879321:-	0.13	0.77	0.8	0.81	0.82	0.13	0.14	0.15	0.76	0.78	0.8	0.46	0.47	0.49	0.46	0.47	0.48	0.67	0.68	0.69	-0.64	-0.67	-0.03	-0.34	-0.34	-0.13	2.01626	1000000000000	1.22	1000000000000	1000000000000	1000000000000
ENSMUSG00000052707	Tnrc6a	chr7:130317658:130317833:+@chr7:130318940:130318972:+@chr7:130320338:130320418:+	0.89	0.73	0.4	0.56	0.7	0.92	0.98	1	0.03	0.22	0.54	0.46	0.67	0.82	0.78	0.89	0.98	0.49	0.64	0.79	0.16	0.42	-0.34	0.11	0.33	0.08	-1.6127	1000000000000	2.78	0.52	90.15	0.37
ENSMUSG00000053460	Ggcx	chr6:72368230:72368460:+@chr6:72369011:72369260:+@chr6:72372410:72372488:+	0.47	0.25	0.43	0.52	0.63	0.24	0.36	0.49	0.19	0.33	0.51	0.15	0.33	0.55	0.11	0.19	0.29	0.33	0.47	0.61	0.22	-0.16	-0.19	-0.19	-0.33	-0.05	-1.56374	1.05	1.84	1.07	1.0242e+08	0.28
ENSMUSG00000059495	Arhgef12	chr9:42850674:42850759:-@chr9:42848623:42848679:-@chr9:42835280:42835378:-	0.84	0.23	0.16	0.23	0.32	0.92	0.97	1	0.21	0.38	0.58	0.77	0.86	0.93	0.64	0.72	0.79	0.2	0.28	0.37	0.61	0.74	0.15	0.63	0.49	0.05	-2.02456	1000000000000	0.59	1000000000000	1000000000000	0.21
ENSMUSG00000029177	Cenpa	chr5:30969150:30969486:+@chr5:30972065:30972201:+@chr5:30974837:30974943:+	0.49	0.68	0.74	0.77	0.81	0.67	0.72	0.78	0.47	0.55	0.62	0.51	0.58	0.64	0.61	0.64	0.68	0.5	0.55	0.59	-0.19	-0.05	-0.22	-0.19	-0.13	-0.22	1.6408	0.22	1000000000000	4.83273e+07	4.41745e+07	1000000000000
ENSMUSG00000029071	Dvl1	chr4:155228675:155228768:+@chr4:155228840:155228909:+	0.33	0.55	0.49	0.56	0.63	0.35	0.47	0.6	0.17	0.31	0.47	0.26	0.37	0.48	0.28	0.36	0.45	0.34	0.41	0.48	-0.22	-0.09	-0.25	-0.19	-0.2	-0.15	1.84391	0.37	6.86	6.47	70.63	5.5
ENSMUSG00000036167	Pphln1	chr15:93241103:93241214:+@chr15:93250715:93250921:+@chr15:93254445:93254506:+	0.71	0.55	0.47	0.54	0.61	0.58	0.68	0.77	0.56	0.66	0.75	0.73	0.81	0.88	0.78	0.83	0.87	0.7	0.76	0.81	0.16	0.14	0.12	0.27	0.29	0.22	-1.69981	1.46	0.78	1.5153e+06	1000000000000	1.76418e+10
ENSMUSG00000068329	Htra2	chr6:83003032:83003064:-@chr6:83002692:83002797:-	0.53	0.31	0.14	0.18	0.22	0.28	0.36	0.44	0.21	0.31	0.4	0.33	0.41	0.49	0.38	0.45	0.51	0.27	0.32	0.37	0.22	0.18	0.13	0.23	0.27	0.14	-2.05227	209.99	1.93	291263454678	1000000000000	4306.97
ENSMUSG00000023805	Synj2	chr17:6028419:6028586:+@chr17:6029700:6029834:+@chr17:6032697:6032944:+	0.92	0.37	0.12	0.19	0.27	0.7	0.84	0.95	0.2	0.38	0.56	0.74	0.9	0.98	0.69	0.83	0.93	0.22	0.31	0.42	0.55	0.65	0.19	0.71	0.64	0.12	-1.93661	1000000000000	1.54	1000000000000	1000000000000	0.76
ENSMUSG00000071454	Dtnb	chr12:3751811:3751907:+@chr12:3754096:3754116:+@chr12:3772587:3772746:+	0.7	0.51	0.41	0.51	0.61	0.56	0.68	0.78	0.25	0.42	0.6	0.45	0.58	0.72	0.2	0.29	0.39	0.26	0.36	0.45	0.19	0.17	-0.09	0.07	-0.22	-0.15	-1.57641	2.17	0.4	0.31	9.02	1.5
ENSMUSG00000028702	Rad54l	chr4:115796084:115796294:-@chr4:115795667:115795921:-	0.73	0.4	0.42	0.55	0.69	0.25	0.41	0.58	0.26	0.52	0.81	0.51	0.65	0.8	0.2	0.3	0.4	0.48	0.62	0.75	0.33	-0.14	-0.03	0.1	-0.25	0.07	-1.64495	0.6	0.47	0.38	18.69	0.32
ENSMUSG00000024127	Prepl	chr17:85489446:85489609:-@chr17:85487680:85487779:-@chr17:85482533:85482655:-	0.34	0.22	0.07	0.12	0.18	0.09	0.16	0.26	0.04	0.15	0.38	0.3	0.45	0.63	0.27	0.4	0.55	0.23	0.32	0.42	0.12	0.04	0.03	0.33	0.28	0.2	-1.57606	0.16	0.21	8524.15	544.44	26.34
ENSMUSG00000027937	Jtb	chr3:90036117:90036154:+@chr3:90036351:90036433:+	0.69	0.44	0.43	0.51	0.59	0.42	0.53	0.63	0.42	0.58	0.72	0.37	0.53	0.68	0.18	0.26	0.34	0.35	0.43	0.51	0.25	0.02	0.07	0.02	-0.25	-0.08	-2.01661	0.19	0.32	0.24	179.4	0.38
ENSMUSG00000025290	Rps24	chr14:25312605:25312715:+@chr14:25314652:25314676:+@chr14:25314997:25316182:+	0.45	0.87	0.77	0.79	0.8	0.24	0.25	0.27	0.61	0.64	0.66	0.47	0.49	0.5	0.33	0.35	0.36	0.5	0.52	0.53	-0.42	-0.54	-0.15	-0.3	-0.44	-0.27	1.92179	1000000000000	1000000000000	1000000000000	1000000000000	1000000000000
ENSMUSG00000021759	Ppap2a	chr13:113590984:113591474:+@chr13:113641611:113641762:+@chr13:113646954:113647234:+	0.64	0.42	0.08	0.14	0.22	0.79	0.9	0.98	0.09	0.22	0.4	0.33	0.53	0.72	0.74	0.85	0.94	0.24	0.36	0.5	0.22	0.76	0.08	0.39	0.71	0.22	-1.62772	1000000000000	0.29	383.58	1000000000000	29.11
ENSMUSG00000023942	Slc29a1	chr17:45732431:45732551:-@chr17:45730281:45730512:-@chr17:45729128:45729210:-	0.52	0.76	0.82	0.87	0.91	0.57	0.67	0.76	0.7	0.8	0.88	0.67	0.75	0.82	0.68	0.74	0.79	0.75	0.8	0.85	-0.24	-0.2	-0.07	-0.12	-0.13	-0.07	1.50501	1112.08	0.33	6.32	317.8	0.47
ENSMUSG00000030655	Smg1	chr7:125386719:125387151:-@chr7:125361234:125361291:-@chr7:125356403:125356566:-	0.33	0.45	0.12	0.18	0.27	0.23	0.37	0.52	0.15	0.34	0.55	0.11	0.24	0.38	0.35	0.47	0.59	0.22	0.31	0.41	-0.12	0.19	0.16	0.06	0.29	0.13	1.52973	1.91	0.68	0.26	1191.11	1.25
ENSMUSG00000002948	Map2k7	chr8:4238739:4239033:+@chr8:4240688:4240735:+@chr8:4243304:4243445:+	0.45	0.1	0.02	0.04	0.09	0.52	0.64	0.75	0.03	0.11	0.21	0.07	0.16	0.29	0.42	0.51	0.6	0.05	0.09	0.14	0.35	0.6	0.07	0.12	0.47	0.05	-2.37921	1000000000000	0.27	1.06	1000000000000	0.22
ENSMUSG00000031728	Zfp821	chr8:112241662:112241806|112241787:+@chr8:112245095:112245247:+	0.58	0.75	0.47	0.59	0.72	0.21	0.35	0.52	0.85	0.94	0.99	0.45	0.61	0.79	0.19	0.31	0.44	0.44	0.56	0.67	-0.17	-0.24	0.35	0.02	-0.28	-0.03	1.51711	2.72	779086	0.3	25.7	0.26
ENSMUSG00000024561	Mbd1	chr18:74436955:74437083:+@chr18:74437171:74437232:+	0.19	0.38	0.15	0.21	0.28	0.07	0.11	0.17	0.04	0.12	0.21	0.08	0.15	0.23	0.01	0.04	0.07	0.07	0.11	0.16	-0.19	-0.1	-0.09	-0.06	-0.17	-0.1	1.56533	1.14	0.58	0.28	4.58141e+07	1.45
ENSMUSG00000040462	Os9	chr10:126534988:126535177:-@chr10:126533971:126534135:-@chr10:126533686:126533798:-	0.31	0.55	0.22	0.25	0.28	0.3	0.35	0.41	0.13	0.19	0.27	0.23	0.28	0.34	0.12	0.15	0.19	0.16	0.2	0.24	-0.24	0.1	-0.06	0.03	-0.1	-0.05	1.69287	15.02	0.28	0.13	2412.87	0.62
ENSMUSG00000026074	Map4k4	chr1:40064278:40064375:+@chr1:40065176:40065184:+@chr1:40066533:40066708:+	0.69	0.39	0.42	0.46	0.51	0.84	0.89	0.93	0.52	0.61	0.69	0.76	0.82	0.88	0.63	0.67	0.72	0.61	0.65	0.7	0.3	0.43	0.15	0.36	0.21	0.19	-2.1815	1000000000000	7.24	1000000000000	1000000000000	1000000000000
ENSMUSG00000038909	Kat7	chr11:95155877:95155959:-@chr11:95152834:95152923:-@chr11:95151086:95151184:-	0.9	0.74	0.82	0.85	0.88	0.77	0.82	0.86	0.58	0.66	0.74	0.73	0.78	0.83	0.65	0.7	0.74	0.77	0.81	0.84	0.16	-0.03	-0.19	-0.07	-0.15	-0.04	-2.05633	0.13	36409.5	1.16	4.45765e+06	0.24
ENSMUSG00000002546	Golga2	chr2:32147613:32147735:+@chr2:32148835:32148915:+@chr2:32152146:32152241:+	0.63	0.02	0.03	0.06	0.1	0.56	0.66	0.76	0.01	0.05	0.11	0.39	0.49	0.59	0.32	0.4	0.47	0.03	0.06	0.1	0.61	0.6	-0.01	0.43	0.34	0	-2.43418	1000000000000	0.1	1000000000000	1000000000000	0.06
ENSMUSG00000039990	2700050L05Rik	chr7:140835676:140835832:+@chr7:140838673:140838774:+@chr7:140839028:140839149:+	0.81	0.62	0.69	0.89	1	0.59	0.8	0.95	0.23	0.5	0.8	0.54	0.78	0.95	0.4	0.53	0.67	0.73	0.87	0.97	0.19	-0.09	-0.39	-0.11	-0.36	-0.02	-1.61577	0.39	2.94	0.53	10.55	0.26
ENSMUSG00000020409	Slu7	chr11:43247232:43247321:+@chr11:43249856:43249937:+@chr11:43250847:43251032:+	0.12	0.37	0.42	0.51	0.59	0.21	0.29	0.38	0.16	0.25	0.35	0.1	0.19	0.3	0.24	0.32	0.41	0.17	0.24	0.32	-0.25	-0.22	-0.26	-0.32	-0.19	-0.27	1.53942	25.75	37.01	1979.22	15.48	406602
ENSMUSG00000024182	Axin1	chr17:26326931:26327176:+@chr17:26329461:26329568:+@chr17:26330884:26331051:+	0.29	0.39	0.26	0.31	0.36	0.29	0.36	0.45	0.07	0.15	0.23	0.23	0.3	0.37	0.12	0.17	0.22	0.2	0.25	0.3	-0.1	0.05	-0.16	-0.01	-0.14	-0.06	1.8157	0.22	10.02	0.11	12505.5	0.38
ENSMUSG00000025369	Smarcc2	chr10:127924990:127925415|127925073:+@chr10:127925952:127927641:+	0.31	0.65	0.57	0.66	0.75	0.49	0.6	0.71	0.65	0.81	0.93	0.26	0.38	0.52	0.3	0.39	0.49	0.49	0.58	0.7	-0.34	-0.06	0.15	-0.28	-0.27	-0.08	2.58029	0.27	0.74	39.14	369.28	0.35
ENSMUSG00000035545	Leng8	chr7:4095655:4095940:+@chr7:4096314:4096415:+	0.44	0.22	0.01	0.04	0.08	0.14	0.24	0.37	0.1	0.22	0.38	0.02	0.11	0.27	0.15	0.27	0.4	0.12	0.19	0.26	0.22	0.2	0.18	0.07	0.23	0.15	-1.88847	391.51	4.68	0.23	331.44	37267.4
ENSMUSG00000031996	Aplp2	chr9:30976293:30976501:-@chr9:30975146:30975313:-@chr9:30972128:30972258:-	0.45	0.56	0.58	0.6	0.62	0.78	0.81	0.85	0.53	0.58	0.63	0.71	0.74	0.78	0.7	0.72	0.75	0.59	0.62	0.64	-0.11	0.21	-0.02	0.14	0.12	0.02	2.55883	1000000000000	0.11	1000000000000	1000000000000	0.07
ENSMUSG00000001750	Tcirg1	chr19:3903340:3903428:-@chr19:3903046:3903172:-	0.39	0.56	0.53	0.59	0.65	0.49	0.56	0.64	0.07	0.16	0.27	0.35	0.46	0.58	0.24	0.32	0.41	0.51	0.61	0.7	-0.17	-0.03	-0.43	-0.13	-0.27	0.02	1.70768	0.15	1000000000000	1.07	1.11053e+06	0.16
ENSMUSG00000038943	Prc1	chr7:87457918:87458017:+@chr7:87458413:87458454:+@chr7:87460000:87461202:+	0.33	0.19	0.18	0.23	0.28	0.27	0.34	0.42	0.22	0.31	0.42	0.23	0.3	0.37	0.4	0.46	0.52	0.14	0.18	0.23	0.14	0.11	0.08	0.07	0.23	-0.05	-1.66999	2.02	0.37	0.35	1000000000000	0.2
ENSMUSG00000029190	D5Ertd579e	chr5:36950587:36951538:-@chr5:36947160:36947257:-@chr5:36943133:36945452:-	0.75	0.91	0.83	0.89	0.94	0.69	0.77	0.85	0.43	0.61	0.8	0.7	0.78	0.86	0.6	0.68	0.74	0.87	0.94	0.98	-0.16	-0.12	-0.28	-0.11	-0.21	0.05	1.63359	2.22	11.6	1.19	461.01	0.2
ENSMUSG00000038671	Arfrp1	chr2:181099016:181099103:-@chr2:181098801|181098900:181098719:-	0.39	0.22	0.08	0.13	0.2	0.07	0.17	0.34	0.06	0.13	0.25	0.14	0.22	0.32	0.25	0.32	0.41	0.15	0.23	0.32	0.17	0.04	0	0.09	0.19	0.1	-1.56594	0.19	0.16	0.53	69.85	0.82
ENSMUSG00000047045	Tmem164	chrX:139115939:139116099:+@chrX:139116834:139117492:+@chrX:139186583:139186632:+	0.88	0.62	0.55	0.6	0.65	0.57	0.64	0.71	0.54	0.62	0.7	0.66	0.73	0.79	0.68	0.74	0.79	0.63	0.68	0.73	0.26	0.04	0.02	0.13	0.14	0.08	-1.64448	0.16	0.14	6.32	24.24	1.07
ENSMUSG00000035086	Becn1	chr11:101157572:101157630:-@chr11:101156848:101156938:-	0.57	0.45	0.42	0.46	0.5	0.4	0.45	0.51	0.28	0.36	0.44	0.38	0.44	0.5	0.28	0.31	0.35	0.34	0.39	0.43	0.12	-0.01	-0.1	-0.02	-0.15	-0.07	-2.15711	0.1	1.19	0.11	3.95427e+06	1.09
ENSMUSG00000001151	Pcnt	chr10:75866503:75866619:-@chr10:75866369:75866389:-@chr10:75864077:75864280:-	0.95	0.02	0.01	0.05	0.14	0.8	0.94	0.99	0.02	0.11	0.34	0.43	0.65	0.87	0.34	0.51	0.68	0.17	0.29	0.42	0.93	0.89	0.06	0.6	0.46	0.24	-2.41492	1000000000000	0.21	1000000000000	5.4868e+07	23.99
ENSMUSG00000026439	Rbbp5	chr1:134394507:134394698|134394584:+@chr1:134400341:134402436:+	0.52	0.21	0.33	0.39	0.46	0.49	0.57	0.64	0.14	0.23	0.34	0.37	0.46	0.55	0.17	0.22	0.28	0.28	0.35	0.42	0.31	0.18	-0.16	0.07	-0.17	-0.04	-2.2188	21.51	3.16	0.26	523.68	0.19

## Sheet: Dm
gene	symb	event	WT_Total_psi	KO_Total_psi	GFP_lo	GFP_mean	GFP_hi	Hs_lo	Hs_mean	Hs_hi	Dm_lo	Dm_mean	Dm_hi	Ce_lo	Ce_mean	Ce_hi	Ci_lo	Ci_mean	Ci_hi	Ta_lo	Ta_mean	Ta_hi	WT_KO_DeltaPsi	Hs_GFP_MeanDeltaPsi	Dm_GFP_MeanDeltaPsi	Ce_GFP_MeanDeltaPsi	Ci_GFP_MeanDeltaPsi	Ta_GFP_MeanDeltaPsi	WT_KO_Z-score	GFPvsHs_BF	GFPvsDm_BF	GFPvsCe_BF	GFPvsCi_BF	GFPvsTa_BF
ENSMUSG00000021759	Ppap2a	chr13:113590984:113591474:+@chr13:113625067:113625221:+@chr13:113641611:113641762:+@chr13:113646954:113647234:+	0.44	0.67	0.85	0.9	0.95	0.3	0.38	0.46	0.42	0.62	0.81	0.64	0.74	0.84	0.37	0.44	0.52	0.67	0.74	0.81	-0.23	-0.52	-0.28	-0.16	-0.46	-0.16	2.09365	1000000000000	13.78	9.19	1000000000000	36.91
ENSMUSG00000027660	Skil	chr3:31012330:31012562|31012424:+@chr3:31015738:31015961:+	0.37	0.61	0.3	0.37	0.45	0.26	0.37	0.5	0.51	0.73	0.93	0.27	0.37	0.48	0.35	0.43	0.52	0.31	0.39	0.47	-0.24	0	0.36	0	0.06	0.02	1.84934	0.19	22.24	0.16	0.26	0.15
ENSMUSG00000027534	Snx16	chr3:10420740:10420876:-@chr3:10420197:10420316:-@chr3:10417817:10419223:-	0.73	0.93	0.95	0.98	0.99	0.92	0.97	0.99	0.61	0.78	0.91	0.88	0.93	0.97	0.9	0.94	0.97	0.93	0.96	0.98	-0.2	-0.01	-0.2	-0.05	-0.04	-0.02	1.54713	0.06	10.39	0.19	0.13	0.08
ENSMUSG00000030330	Ing4	chr6:124997497:124997605:+@chr6:124997811:124997958:+	0.19	0.31	0.17	0.22	0.27	0.25	0.34	0.43	0	0.03	0.11	0.17	0.24	0.34	0.04	0.08	0.12	0.09	0.13	0.19	-0.12	0.12	-0.19	0.02	-0.14	-0.09	1.92058	1.46	108.01	0.14	7205.36	1.34
ENSMUSG00000024561	Mbd1	chr18:74434997:74435071:+@chr18:74435558:74435725:+@chr18:74436061:74436369:+	0.47	0.6	0.24	0.31	0.37	0.31	0.4	0.5	0.07	0.14	0.24	0.24	0.34	0.44	0.17	0.23	0.3	0.13	0.18	0.24	-0.13	0.09	-0.17	0.03	-0.08	-0.13	1.69057	0.54	8.47	0.18	0.37	5.14
ENSMUSG00000002496	Tsc2	chr17:24744382:24744476:-@chr17:24743169:24743297:-@chr17:24741750:24741937:-	0.94	0.48	0.26	0.37	0.48	0.89	0.95	0.99	0.65	0.81	0.93	0.81	0.9	0.96	0.72	0.82	0.91	0.63	0.72	0.81	0.46	0.58	0.44	0.53	0.45	0.35	-2.20292	1000000000000	48773.7	1000000000000	1000000000000	8554.47
ENSMUSG00000021809	Nudt13	chr14:21125454:21125588:+@chr14:21126455:21126586:+@chr14:21126915:21127063:+	0.59	0.3	0.05	0.14	0.26	0.35	0.71	0.92	0.38	0.66	0.89	0.07	0.21	0.39	0.71	0.84	0.92	0.14	0.3	0.52	0.29	0.57	0.52	0.07	0.7	0.16	-1.62361	205.12	108.1	0.33	1000000000000	0.68
ENSMUSG00000030516	Tjp1	chr7:72444699:72444616|72444556:-@chr7:72441044:72442553:-	0.93	0.73	0.67	0.76	0.83	0.56	0.68	0.81	0.88	0.96	1	0.82	0.9	0.95	0.62	0.7	0.78	0.76	0.83	0.89	0.2	-0.08	0.2	0.14	-0.06	0.07	-1.57129	0.32	56.45	2.91	0.22	0.33
ENSMUSG00000064105	Cnnm2	chr19:46943028:46943121:+@chr19:46946146:46946211:+@chr19:46951698:46951882:+	0.84	0.46	0.09	0.27	0.54	0.75	0.92	0.99	0.38	0.81	1	0.26	0.49	0.73	0.75	0.88	0.96	0.21	0.37	0.56	0.38	0.65	0.54	0.22	0.61	0.1	-1.67562	6.18183e+08	5.25	1.22	511034	0.5
ENSMUSG00000024993	Fam45a	chr19:60890495:60890711:+@chr19:60893434:60893513:+@chr19:60897110:60897258:+	0.9	0.74	0.84	0.9	0.95	0.88	0.96	1	0.19	0.37	0.58	0.9	0.96	0.99	0.77	0.87	0.95	0.8	0.88	0.94	0.16	0.06	-0.53	0.06	-0.03	-0.02	-1.53462	0.35	1.32755e+08	0.39	0.16	0.14
ENSMUSG00000017756	Slc12a7	chr13:73934215:73934272:+@chr13:73934975:73935149:+	0.54	0.31	0.47	0.55	0.64	0.37	0.51	0.67	0.09	0.21	0.36	0.38	0.52	0.68	0.54	0.67	0.77	0.48	0.61	0.74	0.23	-0.04	-0.34	-0.03	0.12	0.06	-1.5108	0.26	400.14	0.24	0.55	0.28
ENSMUSG00000021772	Nkiras1	chr14:19109210:19109320:+@chr14:19110358:19110615:+@chr14:19110818:19111063:+	0.51	0.23	0.14	0.18	0.23	0.22	0.31	0.42	0.26	0.41	0.6	0.23	0.35	0.47	0.11	0.16	0.22	0.28	0.34	0.41	0.28	0.13	0.23	0.17	-0.02	0.16	-1.62274	1.77	7.51	2.24	0.13	136.62
ENSMUSG00000052337	Immt	chr6:71813135:71813264:+@chr6:71816720:71816734:+@chr6:71818574:71818863:+	0.58	0.9	0.88	0.9	0.92	0.35	0.4	0.46	0.47	0.55	0.64	0.33	0.39	0.45	0.67	0.7	0.74	0.75	0.79	0.82	-0.32	-0.5	-0.35	-0.51	-0.2	-0.11	2.11667	1000000000000	1000000000000	1000000000000	1000000000000	638635624844
ENSMUSG00000038733	Wdr26	chr1:183139238:183139182|183139134:-@chr1:183133155:183133291:-	0.48	0.33	0.33	0.42	0.51	0.17	0.27	0.39	0.56	0.73	0.88	0.54	0.66	0.77	0.43	0.52	0.6	0.45	0.53	0.62	0.15	-0.15	0.31	0.24	0.1	0.11	-1.56556	1.34	50.82	25.56	0.5	0.78
ENSMUSG00000004562	Arhgef40	chr14:52623329:52623433:+@chr14:52623648:52623791:+@chr14:52624287:52624417:+	0.89	0.67	0.4	0.49	0.58	0.88	0.94	0.98	0.6	0.71	0.82	0.45	0.55	0.66	0.8	0.86	0.91	0.6	0.67	0.73	0.22	0.45	0.22	0.06	0.37	0.18	-2.17906	1000000000000	12.12	0.27	1000000000000	15.52
ENSMUSG00000060373	Hnrnpc	chr14:52701578:52701503|52701464:-@chr14:52700935:52700982:-	0.44	0.56	0.5	0.53	0.57	0.55	0.59	0.63	0.64	0.69	0.74	0.59	0.63	0.67	0.64	0.67	0.7	0.6	0.63	0.65	-0.12	0.06	0.16	0.1	0.14	0.1	1.5891	0.47	8.54632e+10	26.83	1000000000000	67664.8
ENSMUSG00000022841	Ap2m1	chr16:20540406:20540488:+@chr16:20540881:20540886:+@chr16:20541048:20541183:+	0.73	0.93	0.92	0.94	0.96	0.36	0.41	0.46	0.75	0.83	0.9	0.58	0.63	0.68	0.86	0.9	0.93	0.92	0.95	0.97	-0.2	-0.53	-0.11	-0.31	-0.04	0.01	2.16842	1000000000000	10.3	1000000000000	0.32	0.04
ENSMUSG00000056167	Cnot10	chr9:114522742:114522918:-@chr9:114519840|114519843:114519763:-	0.77	0.65	0.84	0.91	0.96	0.81	0.88	0.94	0.64	0.73	0.82	0.62	0.72	0.8	0.66	0.73	0.79	0.68	0.76	0.83	0.12	-0.03	-0.18	-0.19	-0.18	-0.15	-1.61606	0.14	8.37	19.06	25.27	9.22
ENSMUSG00000038975	Rabggtb	chr3:153573225:153573852:-@chr3:153573028:153573125:-@chr3:153571754:153572562:-	0.49	0.36	0.31	0.35	0.39	0.34	0.39	0.44	0.43	0.52	0.59	0.28	0.32	0.37	0.29	0.33	0.36	0.4	0.44	0.48	0.13	0.04	0.17	-0.03	-0.02	0.09	-1.54142	0.19	34.26	0.12	0.09	7.79
ENSMUSG00000038506	Dcun1d2	chr8:13271590:13271720:-@chr8:13258947:13259043:-@chr8:13255960:13257976:-	0.5	0.29	0.26	0.33	0.4	0.2	0.3	0.4	0.58	0.8	0.99	0.26	0.36	0.47	0.44	0.54	0.64	0.31	0.39	0.46	0.21	-0.03	0.47	0.03	0.21	0.06	-1.59259	0.18	41973.4	0.18	42.98	0.27
ENSMUSG00000022884	Eif4a2	chr16:23111890:23111969:+@chr16:23112424:23112530:+@chr16:23113240:23114378:+	0.63	0.45	0.51	0.54	0.56	0.6	0.64	0.67	0.67	0.72	0.77	0.55	0.58	0.61	0.62	0.65	0.67	0.6	0.62	0.65	0.18	0.1	0.18	0.04	0.11	0.08	-1.76741	4.4528e+09	1000000000000	0.71	1000000000000	32203450752
ENSMUSG00000034820	Cpsf7	chr19:10606271:10606489:+@chr19:10606621:10606686:+@chr19:10606748:10606824:+@chr19:10607310:10607413:+	0.83	0.54	0.65	0.8	0.92	0.4	0.7	0.92	0.09	0.3	0.58	0.1	0.38	0.67	0.56	0.85	0.99	0.38	0.57	0.75	0.29	-0.1	-0.5	-0.42	0.05	-0.23	-1.56221	0.42	40.14	6.39	0.4	2.09
ENSMUSG00000017119	Nbr1	chr11:101433216:101433291:+@chr11:101433776:101433886:+@chr11:101434122:101434286:+	0.61	0.48	0.43	0.48	0.54	0.54	0.62	0.7	0.24	0.32	0.4	0.41	0.49	0.57	0.56	0.61	0.67	0.57	0.63	0.69	0.13	0.14	-0.16	0.01	0.13	0.15	-1.64944	5.8	24.9	0.13	19.7	32.74
ENSMUSG00000027455	Nsfl1c	chr2:151326451:151326525:+@chr2:151328191:151328196:+@chr2:151328750:151329159:+	0.94	0.54	0.33	0.37	0.4	0.79	0.83	0.87	0.52	0.59	0.67	0.74	0.78	0.82	0.75	0.79	0.82	0.38	0.42	0.46	0.4	0.46	0.22	0.41	0.42	0.05	-2.25614	1000000000000	1000000000000	1000000000000	1000000000000	0.38
ENSMUSG00000012296	Tjap1	chr17:46419295:46419388:-@chr17:46408749:46408878:-@chr17:46401780:46401927:-	0.66	0.82	0.66	0.72	0.78	0.73	0.81	0.87	0.81	0.88	0.93	0.74	0.82	0.89	0.72	0.78	0.83	0.63	0.7	0.75	-0.16	0.09	0.16	0.1	0.06	-0.02	1.8003	0.57	28.63	0.71	0.27	0.14
ENSMUSG00000025283	Sat1	chrX:151650227:151650144|151649664:-@chrX:151648576:151648677:-	0.34	0.19	0.28	0.33	0.39	0.22	0.27	0.33	0.05	0.1	0.16	0.15	0.2	0.25	0.15	0.17	0.2	0.22	0.26	0.3	0.15	-0.06	-0.23	-0.13	-0.16	-0.07	-1.97456	0.31	1000000000000	27.78	273852639639	0.95
ENSMUSG00000022139	Mbnl2	chr14:120795673:120795826:+@chr14:120803860:120803954:+@chr14:120828157:120830921:+	0.8	0.98	0.68	0.76	0.84	0.55	0.68	0.8	0.84	0.92	0.97	0.87	0.94	0.99	0.85	0.9	0.94	0.86	0.92	0.96	-0.18	-0.08	0.16	0.18	0.14	0.16	1.69661	0.33	9.19	205.01	12.53	16.66
ENSMUSG00000059119	Nap1l4	chr7:150706289:150706345:-@chr7:150704755:150704790:-@chr7:150699481:150700542:-	0.22	0.36	0.46	0.5	0.55	0.09	0.12	0.17	0.22	0.3	0.37	0.18	0.24	0.3	0.23	0.27	0.32	0.25	0.29	0.33	-0.14	-0.38	-0.2	-0.26	-0.23	-0.21	2.21029	1000000000000	1627.35	9.04101e+09	1000000000000	1000000000000
ENSMUSG00000022884	Eif4a2	chr16:23111890:23111969:+@chr16:23112424:23112534:+@chr16:23113240:23114378:+	0.63	0.46	0.51	0.54	0.56	0.62	0.65	0.69	0.68	0.73	0.78	0.57	0.6	0.63	0.62	0.65	0.67	0.61	0.63	0.66	0.17	0.11	0.19	0.06	0.11	0.09	-1.83006	1000000000000	1000000000000	5.66	1000000000000	1000000000000
ENSMUSG00000033287	Kctd17	chr15:78267331:78267529|78267424:+@chr15:78268917:78269733:+	0.68	0.92	0.3	0.37	0.46	0.46	0.6	0.77	0.48	0.64	0.82	0.3	0.41	0.53	0.33	0.41	0.49	0.45	0.55	0.66	-0.24	0.23	0.27	0.04	0.04	0.18	1.79988	5.49	8.23	0.2	0.18	4.8
ENSMUSG00000025290	Rps24	chr14:25312605:25312715:+@chr14:25314652:25314671:+@chr14:25314997:25316182:+	0.64	0.96	0.9	0.91	0.91	0.45	0.46	0.48	0.79	0.81	0.82	0.69	0.7	0.72	0.58	0.59	0.59	0.71	0.72	0.73	-0.32	-0.45	-0.1	-0.21	-0.32	-0.19	2.52586	1000000000000	1000000000000	1000000000000	1000000000000	1000000000000
ENSMUSG00000037936	Scarb1	chr5:125764269:125764529:-@chr5:125761475:125761603:-@chr5:125757455:125758235:-	0.91	0.15	0.28	0.34	0.4	0.96	0.98	0.99	0.45	0.55	0.66	0.78	0.84	0.89	0.64	0.69	0.74	0.41	0.48	0.55	0.76	0.64	0.21	0.5	0.35	0.14	-2.18917	1000000000000	27.18	1000000000000	1000000000000	7.75
ENSMUSG00000029403	Cdkl2	chr5:92446148:92446254:-@chr5:92437991:92438079:-@chr5:92435100:92437160:-	0.41	0.81	0.76	0.89	0.98	0.5	0.83	0.98	0.22	0.41	0.63	0.57	0.82	0.97	0.48	0.65	0.8	0.79	0.9	0.97	-0.4	-0.06	-0.48	-0.07	-0.24	0.01	1.76722	0.35	2045.89	0.29	4.16	0.17
ENSMUSG00000064302	Clasp1	chr1:120435843:120435946:+@chr1:120438252:120438275:+@chr1:120439679:120439923:+	0.14	0.26	0.28	0.36	0.45	0.02	0.05	0.12	0.07	0.14	0.25	0.14	0.22	0.3	0.14	0.2	0.27	0.14	0.2	0.28	-0.12	-0.31	-0.22	-0.14	-0.16	-0.16	1.57418	1000000000000	19.64	2.68	8.33	7.43
ENSMUSG00000022386	Trmu	chr15:85724384:85724450:+@chr15:85724608:85724713:+@chr15:85725356:85725456:+	0.14	0.42	0.35	0.45	0.54	0.11	0.2	0.31	0	0.07	0.23	0.01	0.1	0.22	0.01	0.04	0.1	0.21	0.33	0.45	-0.28	-0.25	-0.38	-0.35	-0.41	-0.12	1.57398	24.74	535.69	220930	1000000000000	0.55
ENSMUSG00000002395	Use1	chr8:73892749:73892776:+@chr8:73893031:73893202:+	0.45	0.27	0.35	0.39	0.43	0.17	0.22	0.28	0.07	0.12	0.18	0.18	0.25	0.32	0.3	0.35	0.41	0.28	0.32	0.37	0.18	-0.17	-0.27	-0.14	-0.04	-0.07	-1.98489	6.96548e+06	1000000000000	26.11	0.16	0.52
ENSMUSG00000020954	Strn3	chr12:52748981:52749122:-@chr12:52734566:52734706:-@chr12:52730361:52730494:-	0.25	0.41	0.27	0.29	0.32	0.24	0.27	0.31	0.36	0.44	0.52	0.26	0.3	0.34	0.34	0.38	0.41	0.28	0.31	0.34	-0.16	-0.02	0.15	0.01	0.09	0.02	2.11388	0.09	228.84	0.07	24.43	0.08
ENSMUSG00000022789	Dnm1l	chr16:16319545:16319601:-@chr16:16318538:16318570:-@chr16:16316695:16316871:-	0.15	0.5	0.12	0.2	0.29	0.06	0.1	0.16	0.36	0.5	0.63	0.2	0.29	0.39	0.32	0.39	0.47	0.22	0.29	0.37	-0.35	-0.1	0.3	0.09	0.19	0.09	1.92644	0.96	57.49	0.4	25.11	0.49
ENSMUSG00000066306	Numa1	chr7:109146814:109150173:+@chr7:109150809:109150850:+@chr7:109156000:109156273:+	0.97	0.04	0.03	0.05	0.07	0.92	0.96	0.98	0.13	0.2	0.28	0.74	0.8	0.86	0.62	0.68	0.74	0.31	0.37	0.43	0.93	0.91	0.15	0.75	0.63	0.32	-2.30043	1000000000000	18582.4	1000000000000	1000000000000	1000000000000
ENSMUSG00000022255	Mtdh	chr15:34043779:34047865:+@chr15:34053423:34053521:+@chr15:34060919:34061043:+	0.93	0.82	0.84	0.87	0.89	0.87	0.9	0.92	0.7	0.77	0.82	0.85	0.88	0.9	0.85	0.87	0.9	0.89	0.91	0.92	0.11	0.03	-0.1	0.01	0	0.04	-1.60536	0.14	18.81	0.06	0.05	0.69
ENSMUSG00000071650	Ganab	chr19:8981705:8981884:+@chr19:8982341:8982406:+@chr19:8983168:8983237:+	0.26	0.11	0.21	0.23	0.26	0.29	0.33	0.38	0.05	0.08	0.12	0.19	0.23	0.27	0.22	0.26	0.29	0.16	0.18	0.21	0.15	0.1	-0.15	0	0.03	-0.05	-1.56543	47.63	1000000000000	0.06	0.1	0.77
ENSMUSG00000006276	Eps15l1	chr8:74891803:74891885:-@chr8:74869865:74870070:-@chr8:74864557:74865423:-	0.52	0.07	0.26	0.38	0.51	0.48	0.69	0.89	0.03	0.09	0.2	0.36	0.53	0.72	0.16	0.27	0.4	0.5	0.64	0.77	0.45	0.31	-0.29	0.15	-0.11	0.26	-1.76694	5.67	143.1	0.6	0.46	15.2
ENSMUSG00000024045	Akap8	chr17:32453132:32453612:-@chr17:32452600:32452729:-	0.27	0.16	0.25	0.28	0.31	0.31	0.36	0.42	0.08	0.11	0.14	0.19	0.24	0.28	0.11	0.13	0.15	0.17	0.19	0.22	0.11	0.08	-0.17	-0.04	-0.15	-0.09	-2.31854	2.54	1000000000000	0.21	1000000000000	27.14
ENSMUSG00000042520	Ubap2l	chr3:89837987:89838099:-@chr3:89835233:89835292:-@chr3:89832243:89832299:-	0.96	0.78	0.67	0.72	0.77	0.73	0.79	0.85	0.82	0.9	0.95	0.78	0.83	0.88	0.82	0.87	0.91	0.85	0.88	0.92	0.18	0.07	0.18	0.11	0.15	0.16	-2.17753	0.4	52.39	3.86	5968.48	3.61119e+07
ENSMUSG00000034616	Ssh3	chr19:4265103:4265149:-@chr19:4264314:4264460:-	0.52	0.75	0.61	0.71	0.8	0.43	0.59	0.74	0.21	0.38	0.56	0.43	0.59	0.75	0.11	0.25	0.44	0.6	0.7	0.81	-0.23	-0.12	-0.33	-0.12	-0.46	-0.01	1.84161	0.53	10.64	0.46	9651.54	0.18
ENSMUSG00000002845	Tmem39a	chr16:38585289:38585631:+@chr16:38585732:38585793:+@chr16:38586334:38588416:+	0.03	0.17	0.01	0.05	0.09	0.02	0.07	0.15	0.46	0.67	0.9	0.02	0.07	0.16	0	0.02	0.05	0.01	0.03	0.07	-0.14	0.02	0.62	0.02	-0.03	-0.02	1.81501	0.1	1.23667e+06	0.11	0.13	0.09
ENSMUSG00000046434	Hnrnpa1	chr15:103073075:103073149:+@chr15:103073353:103073511:+@chr15:103074056:103074211:+	0.36	0.48	0.28	0.29	0.29	0.29	0.3	0.32	0.41	0.43	0.45	0.35	0.36	0.37	0.3	0.31	0.32	0.33	0.34	0.35	-0.12	0.01	0.14	0.07	0.02	0.05	1.585	0.57	1000000000000	1000000000000	443.19	1000000000000
ENSMUSG00000052752	Traf7	chr17:24653450:24653577:-@chr17:24651658:24651811:-@chr17:24651070:24651162:-	0.61	0.81	0.74	0.79	0.83	0.39	0.47	0.55	0.41	0.49	0.57	0.45	0.52	0.59	0.47	0.53	0.58	0.69	0.74	0.79	-0.2	-0.32	-0.3	-0.27	-0.26	-0.05	1.77561	1000000000000	1000000000000	1000000000000	1000000000000	0.21
ENSMUSG00000027405	Nop56	chr2:130102768:130103050|130102868:+@chr2:130103212:130103706:+	0.31	0.42	0.26	0.29	0.32	0.29	0.34	0.38	0.35	0.39	0.43	0.27	0.3	0.33	0.33	0.35	0.38	0.27	0.3	0.32	-0.11	0.05	0.1	0.01	0.06	0.01	1.84934	0.3	79.6	0.06	13.48	0.06
ENSMUSG00000024969	Mark2	chr19:7357216:7357313:-@chr19:7356288:7356449:-@chr19:7352857:7355745:-	0.78	0.94	0.77	0.91	0.98	0.31	0.54	0.77	0.1	0.38	0.78	0.72	0.9	0.99	0.74	0.88	0.97	0.77	0.89	0.97	-0.16	-0.37	-0.53	-0.01	-0.03	-0.02	1.67943	7.23	9.1	0.23	0.21	0.18
ENSMUSG00000052752	Traf7	chr17:24653450:24653577:-@chr17:24651658:24651774:-@chr17:24651070:24651162:-	0.74	0.9	0.86	0.89	0.92	0.61	0.67	0.74	0.54	0.61	0.68	0.62	0.68	0.73	0.67	0.71	0.75	0.83	0.86	0.89	-0.16	-0.22	-0.28	-0.21	-0.18	-0.03	1.80078	1000000000000	1000000000000	1000000000000	1000000000000	0.12
ENSMUSG00000028944	Prkag2	chr5:24414141:24414327:-@chr5:24395003|24395006:24394900:-	0.66	0.36	0.32	0.48	0.64	0.36	0.54	0.74	0.04	0.16	0.37	0.21	0.34	0.5	0.15	0.24	0.36	0.21	0.33	0.47	0.3	0.06	-0.32	-0.14	-0.24	-0.15	-1.54531	0.36	7.06	0.56	2.52	0.68
ENSMUSG00000004319	Clcn3	chr8:63398137:63398353:-@chr8:63393550:63393625:-@chr8:63389186:63391972:-	0.44	0.13	0.08	0.14	0.2	0.35	0.51	0.67	0.37	0.57	0.75	0.03	0.11	0.23	0.28	0.37	0.46	0.17	0.25	0.34	0.31	0.37	0.43	-0.03	0.23	0.11	-1.733	12826	63249.3	0.18	197311	1.56
ENSMUSG00000026199	Ankzf1	chr1:75194219:75194699:+@chr1:75194840:75194951:+	0.39	0.09	0.06	0.14	0.23	0.17	0.26	0.37	0.31	0.6	0.87	0.05	0.15	0.32	0.02	0.07	0.15	0.02	0.04	0.11	0.3	0.12	0.46	0.01	-0.07	-0.1	-1.62583	0.93	453.26	0.17	0.31	0.89
ENSMUSG00000017776	Crk	chr11:75505699:75506234|75506064:+@chr11:75516868:75520421:+	0.61	0.72	0.46	0.5	0.53	0.47	0.52	0.58	0.56	0.63	0.7	0.54	0.59	0.64	0.7	0.74	0.77	0.51	0.54	0.58	-0.11	0.02	0.13	0.09	0.24	0.04	2.00367	0.12	25.85	5.14	1000000000000	0.3
ENSMUSG00000018395	Kif3a	chr11:53400337:53400432:+@chr11:53404219:53404227:+@chr11:53406876:53407036:+	0.18	0.82	0.91	0.95	0.98	0.12	0.18	0.26	0.28	0.43	0.57	0.49	0.62	0.73	0.68	0.75	0.81	0.4	0.51	0.63	-0.64	-0.77	-0.52	-0.33	-0.2	-0.44	1.91972	1000000000000	1000000000000	697714192743	1000000000000	1000000000000
ENSMUSG00000024392	Bag6	chr17:35282971:35283114:+@chr17:35283224:35283298:+	0.53	0.78	0.21	0.3	0.4	0.38	0.51	0.67	0.48	0.68	0.93	0.3	0.43	0.56	0.27	0.36	0.46	0.36	0.46	0.55	-0.25	0.21	0.38	0.13	0.06	0.16	1.86663	3.47	45.86	0.68	0.25	1.5
ENSMUSG00000000827	Tpd52l2	chr2:181242871:181242972:+@chr2:181246279:181246320:+@chr2:181247744:181247792:+	0.16	0.28	0.42	0.46	0.51	0.27	0.33	0.39	0.2	0.27	0.35	0.23	0.29	0.35	0.36	0.4	0.45	0.29	0.34	0.39	-0.12	-0.13	-0.19	-0.17	-0.06	-0.12	1.84936	23.72	307.42	45769.4	0.39	49.22
ENSMUSG00000032340	Neo1	chr9:58803766:58803886:-@chr9:58778922|58778982:58778763:-	0.73	0.54	0.4	0.52	0.64	0.68	0.81	0.9	0.62	0.78	0.91	0.39	0.51	0.64	0.57	0.67	0.76	0.67	0.77	0.86	0.19	0.29	0.26	-0.01	0.15	0.25	-2.13958	22.53	5.55	0.25	1.03	27.91
ENSMUSG00000026238	Ptma	chr1:88426540:88426688:+@chr1:88426804:88426811:+	0.56	0.35	0.5	0.51	0.52	0.6	0.61	0.62	0.24	0.25	0.27	0.42	0.43	0.44	0.53	0.54	0.55	0.48	0.49	0.5	0.21	0.1	-0.26	-0.08	0.03	-0.02	-1.89776	1000000000000	1000000000000	1000000000000	347.74	1.18
ENSMUSG00000037805	Rpl10a	chr17:28465912:28466225:+@chr17:28466319:28466467:+	0.56	0.74	0.67	0.72	0.77	0.58	0.65	0.72	0.48	0.55	0.63	0.54	0.6	0.66	0.41	0.45	0.5	0.6	0.65	0.69	-0.18	-0.07	-0.17	-0.12	-0.27	-0.07	1.79521	0.38	66.71	5.32	1000000000000	0.59
ENSMUSG00000022858	Tra2b	chr16:22265814:22266004:-@chr16:22258938:22259334:-@chr16:22255057:22255190:-	0.23	0.13	0.33	0.36	0.38	0.44	0.48	0.52	0.22	0.25	0.29	0.22	0.25	0.28	0.29	0.31	0.34	0.36	0.39	0.42	0.1	0.12	-0.11	-0.11	-0.05	0.03	-1.56854	1893.35	600786	816594266703	0.77	0.17
ENSMUSG00000024392	Bag6	chr17:35282971:35283114:+@chr17:35283215:35283298:+	0.42	0.62	0.15	0.23	0.33	0.2	0.33	0.47	0.46	0.64	0.83	0.23	0.35	0.47	0.2	0.29	0.38	0.31	0.4	0.5	-0.2	0.1	0.41	0.12	0.06	0.17	1.65575	0.42	308.44	0.53	0.23	2.72
ENSMUSG00000028873	Cdca8	chr4:124603909:124603981:-@chr4:124601048:124601076:-	0.83	0.68	0.63	0.67	0.71	0.66	0.72	0.77	0.43	0.53	0.61	0.54	0.6	0.67	0.63	0.68	0.73	0.56	0.6	0.65	0.15	0.05	-0.14	-0.07	0.01	-0.07	-2.18976	0.2	7.63	0.39	0.09	0.85
ENSMUSG00000033557	Fam20b	chr1:158648997:158649218:-@chr1:158647019:158647111:-@chr1:158631772:158636298:-	0.88	0.7	0.64	0.7	0.76	0.57	0.67	0.76	0.32	0.46	0.6	0.47	0.59	0.71	0.66	0.74	0.81	0.48	0.56	0.64	0.18	-0.03	-0.24	-0.11	0.04	-0.14	-1.54838	0.18	14.82	0.57	0.16	6.51
ENSMUSG00000020409	Slu7	chr11:43247232:43247321:+@chr11:43249856:43249934:+@chr11:43250847:43251032:+	0.24	0.48	0.47	0.55	0.63	0.35	0.44	0.53	0.17	0.26	0.38	0.18	0.28	0.42	0.3	0.38	0.46	0.26	0.34	0.42	-0.24	-0.11	-0.29	-0.27	-0.17	-0.21	1.86784	0.73	433.11	40.09	4.91	99.43
ENSMUSG00000043411	Usp48	chr4:137190782:137190923:+@chr4:137192849:137192902:+@chr4:137193675:137193805:+	0.51	0.21	0.16	0.26	0.38	0.57	0.7	0.83	0.47	0.71	0.91	0.15	0.27	0.42	0.31	0.45	0.58	0.31	0.44	0.57	0.3	0.44	0.45	0.01	0.19	0.18	-1.87935	8.63472e+07	27.82	0.23	1.92	1.57
ENSMUSG00000028613	Lrp8	chr4:107520046:107520171:+@chr4:107522709:107522747:+@chr4:107523913:107524032:+	0.9	0.27	0.04	0.09	0.18	0.89	0.96	1	0.31	0.55	0.79	0.85	0.95	0.99	0.77	0.91	0.99	0.66	0.78	0.88	0.63	0.87	0.46	0.86	0.82	0.69	-2.1613	1000000000000	120.96	1000000000000	1000000000000	1000000000000
ENSMUSG00000041890	Git2	chr5:115189042:115189290:-@chr5:115187357:115187446:-@chr5:115183870:115183952:-	0.93	0.3	0.23	0.32	0.42	0.92	0.98	1	0.67	0.8	0.91	0.6	0.74	0.87	0.81	0.9	0.96	0.5	0.6	0.7	0.63	0.66	0.48	0.42	0.58	0.28	-2.44195	1000000000000	1000000000000	359055965252	1000000000000	4262.59
ENSMUSG00000002395	Use1	chr8:73892749:73892776:+@chr8:73893028:73893202:+	0.51	0.33	0.41	0.46	0.51	0.23	0.3	0.38	0.09	0.16	0.24	0.23	0.31	0.39	0.33	0.39	0.46	0.35	0.41	0.47	0.18	-0.16	-0.3	-0.15	-0.07	-0.05	-1.70234	42.63	1000000000000	5.63	0.33	0.2
ENSMUSG00000029177	Cenpa	chr5:30969150:30969486:+@chr5:30972065:30972201:+@chr5:30974837:30974943:+	0.49	0.68	0.74	0.77	0.81	0.67	0.72	0.78	0.47	0.55	0.62	0.51	0.58	0.64	0.61	0.64	0.68	0.5	0.55	0.59	-0.19	-0.05	-0.22	-0.19	-0.13	-0.22	1.6408	0.22	1000000000000	4.83273e+07	4.41745e+07	1000000000000
ENSMUSG00000029071	Dvl1	chr4:155228675:155228768:+@chr4:155228840:155228909:+	0.33	0.55	0.49	0.56	0.63	0.35	0.47	0.6	0.17	0.31	0.47	0.26	0.37	0.48	0.28	0.36	0.45	0.34	0.41	0.48	-0.22	-0.09	-0.25	-0.19	-0.2	-0.15	1.84391	0.37	6.86	6.47	70.63	5.5
ENSMUSG00000028060	2810403A07Rik	chr3:88512702:88512863:+@chr3:88513752|88513780:88513864:+	0.63	0.46	0.53	0.59	0.66	0.27	0.38	0.49	0.24	0.36	0.48	0.4	0.49	0.58	0.48	0.55	0.64	0.35	0.43	0.5	0.17	-0.21	-0.23	-0.1	-0.04	-0.16	-1.95085	16.24	43.29	0.77	0.19	22.62
ENSMUSG00000027763	Mbnl1	chr3:60305100:60305345:+@chr3:60332678:60332900:+@chr3:60399516:60402024:+	0.95	0.3	0.06	0.11	0.19	0.03	0.12	0.26	0.21	0.4	0.62	0.08	0.16	0.27	0.17	0.26	0.37	0.26	0.37	0.48	0.65	0.01	0.29	0.05	0.15	0.26	-2.27223	0.19	11.53	0.19	2.27	26998.7
ENSMUSG00000030555	Ttc23	chr7:74792285:74792731:+@chr7:74807213:74807412:+@chr7:74812049:74812172:+	0.54	0.83	0.68	0.81	0.92	0.56	0.68	0.8	0.07	0.26	0.5	0.46	0.63	0.78	0.51	0.63	0.74	0.87	0.95	1	-0.29	-0.13	-0.55	-0.18	-0.18	0.14	1.9828	0.6	520961	1.31	1.79	1.25
ENSMUSG00000025290	Rps24	chr14:25312605:25312715:+@chr14:25314652:25314676:+@chr14:25314997:25316182:+	0.45	0.87	0.77	0.79	0.8	0.24	0.25	0.27	0.61	0.64	0.66	0.47	0.49	0.5	0.33	0.35	0.36	0.5	0.52	0.53	-0.42	-0.54	-0.15	-0.3	-0.44	-0.27	1.92179	1000000000000	1000000000000	1000000000000	1000000000000	1000000000000
ENSMUSG00000017210	Med24	chr11:98579224:98579456:-@chr11:98577728:98577839:-	0.49	0.36	0.57	0.62	0.66	0.64	0.71	0.77	0.34	0.43	0.54	0.45	0.53	0.6	0.59	0.66	0.72	0.43	0.5	0.56	0.13	0.09	-0.19	-0.09	0.04	-0.12	-1.78447	0.95	15.26	0.78	0.17	6.74
ENSMUSG00000067367	Lyar	chr5:38611708:38611874:+@chr5:38614170:38614293:+@chr5:38614373:38614470:+	0.49	0.13	0.05	0.15	0.29	0.23	0.4	0.57	0.32	0.57	0.78	0.11	0.27	0.44	0.18	0.34	0.57	0.52	0.68	0.84	0.36	0.25	0.42	0.12	0.19	0.53	-2.19231	2.92	84.74	0.48	1.02	22097
ENSMUSG00000031728	Zfp821	chr8:112241662:112241806|112241787:+@chr8:112245095:112245247:+	0.58	0.75	0.47	0.59	0.72	0.21	0.35	0.52	0.85	0.94	0.99	0.45	0.61	0.79	0.19	0.31	0.44	0.44	0.56	0.67	-0.17	-0.24	0.35	0.02	-0.28	-0.03	1.51711	2.72	779086	0.3	25.7	0.26
ENSMUSG00000026074	Map4k4	chr1:40064278:40064375:+@chr1:40065176:40065184:+@chr1:40066533:40066708:+	0.69	0.39	0.42	0.46	0.51	0.84	0.89	0.93	0.52	0.61	0.69	0.76	0.82	0.88	0.63	0.67	0.72	0.61	0.65	0.7	0.3	0.43	0.15	0.36	0.21	0.19	-2.1815	1000000000000	7.24	1000000000000	1000000000000	1000000000000
ENSMUSG00000038909	Kat7	chr11:95155877:95155959:-@chr11:95152834:95152923:-@chr11:95151086:95151184:-	0.9	0.74	0.82	0.85	0.88	0.77	0.82	0.86	0.58	0.66	0.74	0.73	0.78	0.83	0.65	0.7	0.74	0.77	0.81	0.84	0.16	-0.03	-0.19	-0.07	-0.15	-0.04	-2.05633	0.13	36409.5	1.16	4.45765e+06	0.24
ENSMUSG00000020409	Slu7	chr11:43247232:43247321:+@chr11:43249856:43249937:+@chr11:43250847:43251032:+	0.12	0.37	0.42	0.51	0.59	0.21	0.29	0.38	0.16	0.25	0.35	0.1	0.19	0.3	0.24	0.32	0.41	0.17	0.24	0.32	-0.25	-0.22	-0.26	-0.32	-0.19	-0.27	1.53942	25.75	37.01	1979.22	15.48	406602
ENSMUSG00000024182	Axin1	chr17:26326931:26327176:+@chr17:26329461:26329568:+@chr17:26330884:26331051:+	0.29	0.39	0.26	0.31	0.36	0.29	0.36	0.45	0.07	0.15	0.23	0.23	0.3	0.37	0.12	0.17	0.22	0.2	0.25	0.3	-0.1	0.05	-0.16	-0.01	-0.14	-0.06	1.8157	0.22	10.02	0.11	12505.5	0.38
ENSMUSG00000042557	Sin3a	chr9:56965877:56965978|56965969:+@chr9:56966900:56966994:+	0.27	0.08	0.03	0.08	0.15	0.01	0.04	0.1	0.22	0.38	0.55	0.05	0.11	0.19	0	0.01	0.04	0.08	0.14	0.22	0.19	-0.04	0.3	0.03	-0.07	0.06	-1.86725	0.14	145.57	0.15	0.53	0.29
ENSMUSG00000024097	Srsf7	chr17:80604580:80604778:-@chr17:80603653:80603727:-	0.53	0.4	0.38	0.4	0.42	0.31	0.34	0.37	0.23	0.27	0.31	0.3	0.33	0.36	0.33	0.35	0.38	0.31	0.33	0.35	0.13	-0.06	-0.13	-0.07	-0.05	-0.07	-1.66572	7.85	1.39239e+08	749.49	5.16	4.14976e+06
ENSMUSG00000001750	Tcirg1	chr19:3903340:3903428:-@chr19:3903046:3903172:-	0.39	0.56	0.53	0.59	0.65	0.49	0.56	0.64	0.07	0.16	0.27	0.35	0.46	0.58	0.24	0.32	0.41	0.51	0.61	0.7	-0.17	-0.03	-0.43	-0.13	-0.27	0.02	1.70768	0.15	1000000000000	1.07	1.11053e+06	0.16
ENSMUSG00000032067	Pts	chr9:50336662:50336830:-@chr9:50336251:50336337:-@chr9:50332828:50335054:-	0.14	0.44	0.48	0.71	0.89	0	0.33	0.69	0.02	0.21	0.52	0.36	0.75	0.97	0	0.26	0.73	0.02	0.18	0.44	-0.3	-0.38	-0.5	0.04	-0.45	-0.53	1.63894	1.68	8.11	0.61	2.72	24.59
ENSMUSG00000029190	D5Ertd579e	chr5:36950587:36951538:-@chr5:36947160:36947257:-@chr5:36943133:36945452:-	0.75	0.91	0.83	0.89	0.94	0.69	0.77	0.85	0.43	0.61	0.8	0.7	0.78	0.86	0.6	0.68	0.74	0.87	0.94	0.98	-0.16	-0.12	-0.28	-0.11	-0.21	0.05	1.63359	2.22	11.6	1.19	461.01	0.2
ENSMUSG00000024073	Birc6	chr17:74960491:74960602:+@chr17:74961359:74961441:+	0.2	0.1	0.14	0.18	0.22	0.16	0.23	0.31	0.25	0.33	0.42	0.04	0.08	0.12	0.08	0.12	0.16	0.03	0.06	0.08	0.1	0.05	0.15	-0.1	-0.06	-0.12	-1.55546	0.2	48.58	47.25	0.58	9.87897e+06
ENSMUSG00000078765	U2af1l4	chr7:31349222:31349413|31349320:+@chr7:31350114:31351400:+	0.57	0.86	0.62	0.87	1	0.75	0.93	0.99	0.08	0.27	0.55	0.65	0.85	0.97	0.53	0.66	0.78	0.36	0.59	0.8	-0.29	0.06	-0.6	-0.02	-0.21	-0.28	1.64119	0.32	28.87	0.42	1.02	1.81
ENSMUSG00000029823	Luc7l2	chr6:38543378:38543469:+@chr6:38548785:38548814:+@chr6:38553277:38557212:+	0.62	0.5	0.52	0.55	0.58	0.54	0.58	0.62	0.36	0.43	0.49	0.42	0.48	0.53	0.45	0.49	0.53	0.48	0.51	0.55	0.12	0.03	-0.12	-0.07	-0.06	-0.04	-1.78109	0.12	13.96	0.78	0.51	0.17
ENSMUSG00000020923	Ubtf	chr11:102172694:102172814:-@chr11:102172240:102172350:-@chr11:102171757:102171890:-	0.61	0.78	0.83	0.86	0.89	0.65	0.7	0.75	0.67	0.74	0.8	0.63	0.68	0.72	0.77	0.8	0.83	0.79	0.82	0.85	-0.17	-0.16	-0.12	-0.18	-0.06	-0.04	1.86787	1000000000000	72.28	1000000000000	1.72	0.28

## Sheet: Ce
gene	symb	event	WT_Total_psi	KO_Total_psi	GFP_lo	GFP_mean	GFP_hi	Hs_lo	Hs_mean	Hs_hi	Dm_lo	Dm_mean	Dm_hi	Ce_lo	Ce_mean	Ce_hi	Ci_lo	Ci_mean	Ci_hi	Ta_lo	Ta_mean	Ta_hi	WT_KO_DeltaPsi	Hs_GFP_MeanDeltaPsi	Dm_GFP_MeanDeltaPsi	Ce_GFP_MeanDeltaPsi	Ci_GFP_MeanDeltaPsi	Ta_GFP_MeanDeltaPsi	WT_KO_Z-score	GFPvsHs_BF	GFPvsDm_BF	GFPvsCe_BF	GFPvsCi_BF	GFPvsTa_BF
ENSMUSG00000021144	Mta1	chr12:114371396:114371548:+@chr12:114371752:114371787:+@chr12:114374008:114374643:+	0.89	0.47	0.25	0.44	0.64	0.78	0.93	1	0.05	0.18	0.39	0.61	0.86	0.98	0.86	0.95	0.99	0.51	0.65	0.77	0.42	0.49	-0.26	0.42	0.51	0.21	-2.12022	4699.13	2.57	8.79	4.65778e+07	1.23
ENSMUSG00000021759	Ppap2a	chr13:113590984:113591474:+@chr13:113625067:113625221:+@chr13:113641611:113641762:+@chr13:113646954:113647234:+	0.44	0.67	0.85	0.9	0.95	0.3	0.38	0.46	0.42	0.62	0.81	0.64	0.74	0.84	0.37	0.44	0.52	0.67	0.74	0.81	-0.23	-0.52	-0.28	-0.16	-0.46	-0.16	2.09365	1000000000000	13.78	9.19	1000000000000	36.91
ENSMUSG00000025162	Csnk1d	chr11:120829309:120829448:-@chr11:120826262:120826324:-@chr11:120823055:120825220:-	0.48	0.26	0.37	0.41	0.45	0.6	0.66	0.72	0.31	0.38	0.45	0.46	0.52	0.59	0.42	0.47	0.52	0.39	0.43	0.48	0.22	0.25	-0.03	0.11	0.06	0.02	-2.19511	1000000000000	0.14	5.44	0.53	0.1
ENSMUSG00000024044	Epb4.1l3	chr17:69636597:69636677:+@chr17:69636952:69637068:+@chr17:69638191:69639329:+	0.86	0.54	0.54	0.62	0.7	0.69	0.82	0.93	0.43	0.6	0.76	0.81	0.87	0.92	0.79	0.85	0.91	0.52	0.63	0.72	0.32	0.2	-0.02	0.25	0.23	0.01	-1.75442	4.23	0.24	868066305967	1.94745e+07	0.17
ENSMUSG00000002496	Tsc2	chr17:24744382:24744476:-@chr17:24743169:24743297:-@chr17:24741750:24741937:-	0.94	0.48	0.26	0.37	0.48	0.89	0.95	0.99	0.65	0.81	0.93	0.81	0.9	0.96	0.72	0.82	0.91	0.63	0.72	0.81	0.46	0.58	0.44	0.53	0.45	0.35	-2.20292	1000000000000	48773.7	1000000000000	1000000000000	8554.47
ENSMUSG00000035863	Palm	chr10:79277930:79277986:+@chr10:79279537:79279668:+@chr10:79281786:79283668:+	0.6	0.03	0.01	0.04	0.09	0.46	0.6	0.76	0	0.04	0.12	0.12	0.24	0.37	0	0.04	0.1	0.01	0.04	0.09	0.57	0.56	0	0.2	0	0	-2.25411	1000000000000	0.08	12.59	0.07	0.07
ENSMUSG00000014426	Map3k4	chr17:12436366:12436462:-@chr17:12435516:12435671:-@chr17:12432836:12432936:-	0.22	0.72	0.47	0.57	0.66	0.01	0.06	0.13	0.21	0.35	0.48	0.1	0.22	0.38	0.31	0.46	0.62	0.11	0.18	0.27	-0.5	-0.51	-0.22	-0.35	-0.11	-0.39	1.79656	1000000000000	4.05	69.96	0.49	1000000000000
ENSMUSG00000022517	Mgrn1	chr16:4924423:4924532:+@chr16:4926309:4926374:+@chr16:4927675:4927901:+	0.49	0.15	0.17	0.21	0.25	0.45	0.53	0.62	0.24	0.33	0.42	0.25	0.32	0.39	0.46	0.52	0.59	0.27	0.33	0.4	0.34	0.32	0.12	0.11	0.31	0.12	-2.03983	1000000000000	1.83	5.99	1000000000000	11.82
ENSMUSG00000052337	Immt	chr6:71813135:71813264:+@chr6:71816720:71816734:+@chr6:71818574:71818863:+	0.58	0.9	0.88	0.9	0.92	0.35	0.4	0.46	0.47	0.55	0.64	0.33	0.39	0.45	0.67	0.7	0.74	0.75	0.79	0.82	-0.32	-0.5	-0.35	-0.51	-0.2	-0.11	2.11667	1000000000000	1000000000000	1000000000000	1000000000000	638635624844
ENSMUSG00000038733	Wdr26	chr1:183139238:183139182|183139134:-@chr1:183133155:183133291:-	0.48	0.33	0.33	0.42	0.51	0.17	0.27	0.39	0.56	0.73	0.88	0.54	0.66	0.77	0.43	0.52	0.6	0.45	0.53	0.62	0.15	-0.15	0.31	0.24	0.1	0.11	-1.56556	1.34	50.82	25.56	0.5	0.78
ENSMUSG00000038271	Iffo1	chr6:125099759:125101543:+@chr6:125101813:125101821:+@chr6:125102632:125102789:+	0.51	0.11	0.01	0.06	0.15	0.14	0.35	0.64	0.03	0.18	0.47	0.25	0.54	0.92	0.23	0.48	0.72	0.03	0.21	0.46	0.4	0.29	0.12	0.48	0.42	0.15	-2.21964	4.11	0.35	1453.26	63.43	0.56
ENSMUSG00000060373	Hnrnpc	chr14:52701578:52701503|52701464:-@chr14:52700935:52700982:-	0.44	0.56	0.5	0.53	0.57	0.55	0.59	0.63	0.64	0.69	0.74	0.59	0.63	0.67	0.64	0.67	0.7	0.6	0.63	0.65	-0.12	0.06	0.16	0.1	0.14	0.1	1.5891	0.47	8.54632e+10	26.83	1000000000000	67664.8
ENSMUSG00000020189	Osbpl8	chr10:110641791:110641896:+@chr10:110661728:110661764:+@chr10:110670609:110670746:+	0.66	0.89	0.88	0.94	0.98	0.61	0.74	0.85	0.72	0.88	0.96	0.42	0.6	0.76	0.87	0.93	0.97	0.83	0.91	0.96	-0.23	-0.2	-0.06	-0.34	-0.01	-0.03	2.22851	24.05	0.18	96198.8	0.09	0.13
ENSMUSG00000022841	Ap2m1	chr16:20540406:20540488:+@chr16:20540881:20540886:+@chr16:20541048:20541183:+	0.73	0.93	0.92	0.94	0.96	0.36	0.41	0.46	0.75	0.83	0.9	0.58	0.63	0.68	0.86	0.9	0.93	0.92	0.95	0.97	-0.2	-0.53	-0.11	-0.31	-0.04	0.01	2.16842	1000000000000	10.3	1000000000000	0.32	0.04
ENSMUSG00000056167	Cnot10	chr9:114522742:114522918:-@chr9:114519840|114519843:114519763:-	0.77	0.65	0.84	0.91	0.96	0.81	0.88	0.94	0.64	0.73	0.82	0.62	0.72	0.8	0.66	0.73	0.79	0.68	0.76	0.83	0.12	-0.03	-0.18	-0.19	-0.18	-0.15	-1.61606	0.14	8.37	19.06	25.27	9.22
ENSMUSG00000023904	Hcfc1r1	chr17:23810567:23811035:+@chr17:23811514:23811642:+@chr17:23811851:23812845:+	0.83	0.97	0.68	0.74	0.81	0.79	0.86	0.92	0.52	0.63	0.74	0.33	0.38	0.44	0.25	0.29	0.33	0.39	0.45	0.5	-0.14	0.12	-0.11	-0.36	-0.45	-0.29	1.53101	1.51	0.86	1000000000000	1000000000000	1000000000000
ENSMUSG00000021224	Numb	chr12:85140458:85140607:-@chr12:85138147:85138293:-@chr12:85134984:85137104:-	0.06	0.7	0.67	0.79	0.89	0.01	0.06	0.15	0.83	0.94	0.99	0.3	0.43	0.61	0.35	0.51	0.68	0.57	0.71	0.82	-0.64	-0.73	0.15	-0.36	-0.28	-0.08	2.03013	1000000000000	1.36	21.21	11.58	0.33
ENSMUSG00000055320	Tead1	chr7:119985554:119985616:+@chr7:119999567:119999578:+@chr7:120000312:120000446:+	0.92	0.05	0	0.02	0.07	0.59	0.86	0.99	0.01	0.06	0.19	0.19	0.32	0.48	0.02	0.07	0.17	0.01	0.03	0.07	0.87	0.84	0.04	0.3	0.05	0.01	-2.44054	1000000000000	0.14	19090.2	0.24	0.07
ENSMUSG00000026566	Mpzl1	chr1:167534741:167534873:-@chr1:167531881:167531986:-@chr1:167522305:167523808:-	0.84	0.22	0.04	0.12	0.23	0.59	0.83	0.98	0.01	0.11	0.38	0.37	0.62	0.83	0.49	0.67	0.85	0.35	0.54	0.77	0.62	0.71	-0.01	0.5	0.55	0.42	-2.29546	1000000000000	0.23	88.16	1.00996e+10	231.73
ENSMUSG00000027111	Itga6	chr2:71687438:71687563:+@chr2:71691591:71691720:+@chr2:71693911:71696539:+	0.84	0.06	0	0.02	0.04	0.47	0.69	0.89	0	0.05	0.16	0.4	0.59	0.79	0.05	0.12	0.22	0.08	0.14	0.21	0.78	0.67	0.03	0.57	0.1	0.12	-2.30633	1000000000000	0.1	1000000000000	4.42	13.3
ENSMUSG00000034820	Cpsf7	chr19:10606271:10606489:+@chr19:10606621:10606686:+@chr19:10606748:10606824:+@chr19:10607310:10607413:+	0.83	0.54	0.65	0.8	0.92	0.4	0.7	0.92	0.09	0.3	0.58	0.1	0.38	0.67	0.56	0.85	0.99	0.38	0.57	0.75	0.29	-0.1	-0.5	-0.42	0.05	-0.23	-1.56221	0.42	40.14	6.39	0.4	2.09
ENSMUSG00000029328	Hnrpdl	chr5:100465123:100465995:-@chr5:100464654:100464758:-@chr5:100462540:100464003:-	0.43	0.65	0.36	0.4	0.44	0.53	0.59	0.64	0.35	0.41	0.46	0.45	0.5	0.55	0.27	0.3	0.33	0.38	0.41	0.45	-0.22	0.19	0.01	0.1	-0.1	0.01	2.04155	1.50256e+06	0.09	7.7	3163.32	0.08
ENSMUSG00000020400	Tnip1	chr11:54776335:54776442:-@chr11:54754213:54754384:-@chr11:54753100:54753237:-	0.88	0.52	0.41	0.58	0.73	0.93	0.97	1	0.28	0.52	0.77	0.7	0.88	0.99	0.53	0.66	0.79	0.43	0.6	0.76	0.36	0.39	-0.06	0.3	0.08	0.02	-2.21755	1000000000000	0.41	7.85	0.34	0.32
ENSMUSG00000022386	Trmu	chr15:85720635:85720757:+@chr15:85722997|85723052:85723169:+	0.85	0.61	0.51	0.65	0.8	0.79	0.95	0.99	0.51	0.82	0.99	0.79	0.9	0.97	0.8	0.9	0.98	0.8	0.89	0.96	0.24	0.3	0.17	0.25	0.25	0.24	-1.52414	10.33	0.79	10.42	7.83	6.24
ENSMUSG00000027455	Nsfl1c	chr2:151326451:151326525:+@chr2:151328191:151328196:+@chr2:151328750:151329159:+	0.94	0.54	0.33	0.37	0.4	0.79	0.83	0.87	0.52	0.59	0.67	0.74	0.78	0.82	0.75	0.79	0.82	0.38	0.42	0.46	0.4	0.46	0.22	0.41	0.42	0.05	-2.25614	1000000000000	1000000000000	1000000000000	1000000000000	0.38
ENSMUSG00000025283	Sat1	chrX:151650227:151650144|151649664:-@chrX:151648576:151648677:-	0.34	0.19	0.28	0.33	0.39	0.22	0.27	0.33	0.05	0.1	0.16	0.15	0.2	0.25	0.15	0.17	0.2	0.22	0.26	0.3	0.15	-0.06	-0.23	-0.13	-0.16	-0.07	-1.97456	0.31	1000000000000	27.78	273852639639	0.95
ENSMUSG00000022503	Nubp1	chr16:10419746:10419778:+@chr16:10421067:10421221:+	0.62	0.46	0.49	0.52	0.55	0.48	0.53	0.58	0.41	0.46	0.51	0.36	0.4	0.44	0.32	0.35	0.38	0.39	0.42	0.45	0.16	0.01	-0.06	-0.12	-0.17	-0.1	-1.94692	0.08	0.34	33199.7	1000000000000	9473
ENSMUSG00000022139	Mbnl2	chr14:120795673:120795826:+@chr14:120803860:120803954:+@chr14:120828157:120830921:+	0.8	0.98	0.68	0.76	0.84	0.55	0.68	0.8	0.84	0.92	0.97	0.87	0.94	0.99	0.85	0.9	0.94	0.86	0.92	0.96	-0.18	-0.08	0.16	0.18	0.14	0.16	1.69661	0.33	9.19	205.01	12.53	16.66
ENSMUSG00000020917	Acly	chr11:100365517:100365607:-@chr11:100364474:100364503:-@chr11:100359935:100360076:-	0.58	0.37	0.39	0.44	0.5	0.66	0.73	0.79	0.47	0.57	0.68	0.58	0.65	0.72	0.58	0.65	0.71	0.47	0.54	0.61	0.21	0.29	0.13	0.21	0.21	0.1	-1.85233	1000000000000	1.24	54817.1	22377.9	0.86
ENSMUSG00000059119	Nap1l4	chr7:150706289:150706345:-@chr7:150704755:150704790:-@chr7:150699481:150700542:-	0.22	0.36	0.46	0.5	0.55	0.09	0.12	0.17	0.22	0.3	0.37	0.18	0.24	0.3	0.23	0.27	0.32	0.25	0.29	0.33	-0.14	-0.38	-0.2	-0.26	-0.23	-0.21	2.21029	1000000000000	1627.35	9.04101e+09	1000000000000	1000000000000
ENSMUSG00000049550	Clip1	chr5:124081178:124080462|124080234:-@chr5:124077303:124077419:-	0.69	0.55	0.48	0.53	0.57	0.64	0.69	0.75	0.52	0.61	0.69	0.63	0.7	0.76	0.64	0.68	0.72	0.45	0.5	0.55	0.14	0.16	0.08	0.17	0.15	-0.03	-2.03147	11183.8	0.48	2192.99	6.94386e+07	0.11
ENSMUSG00000011958	Bnip2	chr9:69851376:69851474:+@chr9:69852113:69852148:+@chr9:69854871:69859466:+	0.31	0.04	0.03	0.06	0.09	0.46	0.54	0.62	0.06	0.13	0.22	0.21	0.26	0.32	0.44	0.49	0.54	0.07	0.1	0.13	0.27	0.48	0.07	0.2	0.43	0.04	-2.42939	1000000000000	0.4	1000000000000	1000000000000	0.26
ENSMUSG00000037679	Inf2	chr12:113849621:113850247:+@chr12:113850759:113850815:+@chr12:113853106:113853772:+	0.91	0.09	0.02	0.08	0.18	0.85	0.96	1	0.01	0.15	0.57	0.39	0.61	0.82	0.38	0.59	0.8	0.36	0.53	0.74	0.82	0.88	0.07	0.53	0.51	0.45	-1.79709	1000000000000	0.28	1.22828e+07	52435.2	3.03266e+10
ENSMUSG00000004562	Arhgef40	chr14:52624163:52624417:+@chr14:52624554|52624664:52624710:+	0.26	0.57	0.44	0.54	0.64	0.62	0.77	0.89	0.47	0.63	0.78	0.63	0.81	0.93	0.42	0.56	0.7	0.46	0.61	0.73	-0.31	0.23	0.09	0.27	0.02	0.07	2.21412	3.89	0.37	9.43	0.26	0.33
ENSMUSG00000025290	Rps24	chr14:25312605:25312715:+@chr14:25314652:25314671:+@chr14:25314997:25316182:+	0.64	0.96	0.9	0.91	0.91	0.45	0.46	0.48	0.79	0.81	0.82	0.69	0.7	0.72	0.58	0.59	0.59	0.71	0.72	0.73	-0.32	-0.45	-0.1	-0.21	-0.32	-0.19	2.52586	1000000000000	1000000000000	1000000000000	1000000000000	1000000000000
ENSMUSG00000024258	Polr2d	chr18:31951494:31951674:+@chr18:31954943:31955037:+@chr18:31955704:31956809:+	0.74	0.91	0.91	0.95	0.97	0.79	0.85	0.89	0.92	0.96	0.99	0.79	0.85	0.9	0.89	0.92	0.95	0.89	0.92	0.95	-0.17	-0.1	0.01	-0.1	-0.03	-0.03	1.71438	41.23	0.08	18.21	0.08	0.09
ENSMUSG00000022841	Ap2m1	chr16:20540406:20540496|20540488:+@chr16:20541048:20541183:+	0.24	0.46	0.44	0.55	0.65	0.05	0.08	0.12	0.24	0.4	0.56	0.17	0.23	0.29	0.16	0.25	0.36	0.51	0.62	0.72	-0.22	-0.47	-0.15	-0.32	-0.3	0.07	1.76599	1000000000000	0.7	4.50599e+06	59.83	0.31
ENSMUSG00000056692	D17Wsu92e	chr17:27905184:27905081|27904856:-@chr17:27888177:27890940:-	0.77	0.62	0.61	0.65	0.69	0.64	0.69	0.75	0.64	0.73	0.82	0.79	0.83	0.87	0.72	0.75	0.79	0.74	0.77	0.81	0.15	0.04	0.08	0.18	0.1	0.12	-1.61154	0.21	0.39	1000000000000	52.26	4.13035e+07
ENSMUSG00000060538	Tmem219	chr7:134041738:134041796:-@chr7:134040540:134040741:-@chr7:134040263:134040452:-	0.91	0.74	0.7	0.82	0.96	0.46	0.62	0.77	0.45	0.75	0.99	0.35	0.52	0.72	0.38	0.51	0.63	0.72	0.85	0.95	0.17	-0.2	-0.07	-0.3	-0.31	0.03	-1.58354	1.53	0.45	5.99	45.44	0.28
ENSMUSG00000037936	Scarb1	chr5:125764269:125764529:-@chr5:125761475:125761603:-@chr5:125757455:125758235:-	0.91	0.15	0.28	0.34	0.4	0.96	0.98	0.99	0.45	0.55	0.66	0.78	0.84	0.89	0.64	0.69	0.74	0.41	0.48	0.55	0.76	0.64	0.21	0.5	0.35	0.14	-2.18917	1000000000000	27.18	1000000000000	1000000000000	7.75
ENSMUSG00000004562	Arhgef40	chr14:52624163:52624417:+@chr14:52624554:52624574:+@chr14:52624664:52624987:+	0.14	0.38	0.02	0.07	0.17	0.08	0.27	0.54	0.09	0.29	0.55	0.35	0.66	0.89	0.22	0.37	0.51	0.22	0.37	0.54	-0.24	0.2	0.22	0.59	0.3	0.3	1.55495	1	1.46	1550.89	16.21	54.34
ENSMUSG00000022386	Trmu	chr15:85724384:85724450:+@chr15:85724608:85724713:+@chr15:85725356:85725456:+	0.14	0.42	0.35	0.45	0.54	0.11	0.2	0.31	0	0.07	0.23	0.01	0.1	0.22	0.01	0.04	0.1	0.21	0.33	0.45	-0.28	-0.25	-0.38	-0.35	-0.41	-0.12	1.57398	24.74	535.69	220930	1000000000000	0.55
ENSMUSG00000002395	Use1	chr8:73892749:73892776:+@chr8:73893031:73893202:+	0.45	0.27	0.35	0.39	0.43	0.17	0.22	0.28	0.07	0.12	0.18	0.18	0.25	0.32	0.3	0.35	0.41	0.28	0.32	0.37	0.18	-0.17	-0.27	-0.14	-0.04	-0.07	-1.98489	6.96548e+06	1000000000000	26.11	0.16	0.52
ENSMUSG00000024335	Brd2	chr17:34251835:34252209:-@chr17:34251295:34251595:-@chr17:34250877:34251122:-	0.72	0.84	0.95	0.98	1	0.69	0.75	0.81	0.83	0.91	0.99	0.76	0.83	0.89	0.81	0.86	0.91	0.92	0.97	1	-0.12	-0.23	-0.07	-0.15	-0.12	-0.01	1.56717	1000000000000	0.31	139329	121693	0.08
ENSMUSG00000025583	Rptor	chr11:119717581:119717698:+@chr11:119718627:119718767:+	0.41	0.18	0.05	0.09	0.14	0.08	0.17	0.28	0.13	0.2	0.28	0.2	0.31	0.43	0.28	0.37	0.46	0.05	0.1	0.15	0.23	0.08	0.11	0.22	0.28	0.01	-1.90083	0.3	1.45	50.31	1000000000000	0.09
ENSMUSG00000066306	Numa1	chr7:109146814:109150173:+@chr7:109150809:109150850:+@chr7:109156000:109156273:+	0.97	0.04	0.03	0.05	0.07	0.92	0.96	0.98	0.13	0.2	0.28	0.74	0.8	0.86	0.62	0.68	0.74	0.31	0.37	0.43	0.93	0.91	0.15	0.75	0.63	0.32	-2.30043	1000000000000	18582.4	1000000000000	1000000000000	1000000000000
ENSMUSG00000005899	Smpd4	chr16:17632079:17632150:+@chr16:17635575:17635661:+@chr16:17638589:17638734:+	0.63	0.13	0.01	0.08	0.19	0.4	0.61	0.81	0.05	0.44	0.96	0.29	0.5	0.72	0.09	0.2	0.36	0.03	0.12	0.25	0.5	0.53	0.36	0.42	0.12	0.04	-2.01393	1.21057e+09	0.97	130.5	0.72	0.2
ENSMUSG00000000325	Arvcf	chr16:18404553:18404638:+@chr16:18405195:18405314:+@chr16:18405700:18407378:+	0.39	0.93	0.85	0.92	0.97	0.2	0.32	0.44	0.68	0.87	0.99	0.17	0.3	0.47	0.38	0.5	0.63	0.43	0.53	0.62	-0.54	-0.6	-0.05	-0.62	-0.42	-0.39	2.02354	1000000000000	0.26	1000000000000	1000000000000	1000000000000
ENSMUSG00000021488	Nsd1	chr13:55314565:55314678:+@chr13:55315422:55315511:+	0.73	0.85	0.73	0.76	0.79	0.76	0.82	0.88	0.8	0.87	0.92	0.86	0.9	0.93	0.73	0.78	0.82	0.72	0.76	0.8	-0.12	0.06	0.11	0.14	0.02	0	2.03015	0.42	3.37	1000000000000	0.08	0.07
ENSMUSG00000022359	Wdyhv1	chr15:57982161:57982211:+@chr15:57985135:57985259:+@chr15:57989457:57990220:+	0.73	0.86	0.8	0.92	0.99	0.83	0.94	1	0.64	0.81	0.92	0.53	0.69	0.84	0.69	0.79	0.89	0.78	0.9	0.98	-0.13	0.02	-0.11	-0.23	-0.13	-0.02	1.67009	0.15	0.54	5.49	0.83	0.2
ENSMUSG00000033335	Dnm2	chr9:21282725:21282792:+@chr9:21283343:21283481:+@chr9:21284851:21284989:+@chr9:21285777:21285863:+	0.74	0.02	0.02	0.03	0.05	0.67	0.74	0.79	0.02	0.05	0.09	0.11	0.15	0.21	0.18	0.22	0.26	0.04	0.06	0.08	0.72	0.71	0.02	0.12	0.19	0.03	-2.39402	1000000000000	0.06	6.79531e+08	1000000000000	0.32
ENSMUSG00000022119	Rbm26	chr14:105539533:105539664:-@chr14:105538308:105538379:-@chr14:105531099:105531224:-	0.83	0.46	0.23	0.33	0.44	0.75	0.84	0.92	0.34	0.49	0.64	0.5	0.63	0.75	0.37	0.47	0.58	0.45	0.53	0.62	0.37	0.51	0.16	0.3	0.14	0.2	-2.09856	1000000000000	0.87	93.51	0.96	8.13
ENSMUSG00000025026	Add3	chr19:53316994:53317117:+@chr19:53318800:53318895:+@chr19:53319488:53321888:+	0.32	0.96	0.97	0.99	1	0.07	0.13	0.2	0.68	0.87	0.98	0.74	0.86	0.93	0.84	0.89	0.94	0.74	0.85	0.94	-0.64	-0.86	-0.12	-0.13	-0.1	-0.14	2.2711	1000000000000	0.61	54.81	3095.85	11.93
ENSMUSG00000009207	Lnp	chr2:74367688:74367858:-@chr2:74366149:74366231:-@chr2:74352893:74360354:-	0.33	0.19	0.14	0.18	0.23	0.24	0.33	0.42	0.18	0.28	0.38	0.27	0.34	0.41	0.16	0.21	0.27	0.15	0.19	0.24	0.14	0.15	0.1	0.16	0.03	0.01	-1.50437	7.84	0.63	29.57	0.12	0.09
ENSMUSG00000025316	Banp	chr8:124529452:124529582:+@chr8:124530991|124531000:124531062:+	0.79	0.48	0.27	0.43	0.6	0.4	0.61	0.78	0.33	0.61	0.85	0.53	0.77	0.91	0.53	0.73	0.88	0.41	0.58	0.76	0.31	0.18	0.18	0.34	0.3	0.15	-1.54985	0.83	0.88	7.13	4.52	0.72
ENSMUSG00000022749	Tbc1d23	chr16:57182964:57183121:-@chr16:57181605:57181649:-@chr16:57178045:57178133:-	0.8	0.06	0.05	0.08	0.12	0.86	0.93	0.98	0.13	0.25	0.4	0.63	0.75	0.85	0.23	0.3	0.38	0.16	0.23	0.31	0.74	0.85	0.17	0.67	0.22	0.15	-2.15581	1000000000000	3.77	1000000000000	7.09223e+10	76865.3
ENSMUSG00000011832	Evi5l	chr8:4200800:4200921:+@chr8:4201934:4201966:+@chr8:4202936:4203174:+	0.62	0.13	0.03	0.1	0.21	0.22	0.38	0.57	0.04	0.25	0.52	0.19	0.3	0.44	0.11	0.21	0.33	0.14	0.27	0.42	0.49	0.28	0.15	0.2	0.11	0.17	-1.93456	6.84	0.56	8.32	0.43	1.4
ENSMUSG00000052752	Traf7	chr17:24653450:24653577:-@chr17:24651658:24651811:-@chr17:24651070:24651162:-	0.61	0.81	0.74	0.79	0.83	0.39	0.47	0.55	0.41	0.49	0.57	0.45	0.52	0.59	0.47	0.53	0.58	0.69	0.74	0.79	-0.2	-0.32	-0.3	-0.27	-0.26	-0.05	1.77561	1000000000000	1000000000000	1000000000000	1000000000000	0.21
ENSMUSG00000032497	Lrrfip2	chr9:111092672:111092788:+@chr9:111095551:111095622:+@chr9:111102169:111102339:+	0.9	0.78	0.67	0.72	0.76	0.95	0.98	0.99	0.69	0.77	0.84	0.93	0.96	0.98	0.92	0.95	0.97	0.78	0.82	0.86	0.12	0.26	0.05	0.24	0.23	0.1	-1.51084	1000000000000	0.24	1000000000000	1000000000000	14.98
ENSMUSG00000070047	Fat1	chr8:46130385:46130522:+@chr8:46135196:46135231:+@chr8:46136135:46137611:+	0.63	0.51	0.32	0.38	0.45	0.33	0.49	0.65	0.26	0.35	0.45	0.55	0.66	0.76	0.6	0.67	0.75	0.4	0.46	0.54	0.12	0.11	-0.03	0.28	0.29	0.08	-1.63299	0.45	0.18	68057.7	1000000000000	0.45
ENSMUSG00000055707	Klhl26	chr8:73000749:73000878:-@chr8:72979365:72979547:-@chr8:72974115:72976918:-	0.71	0.82	0.68	0.8	0.89	0.67	0.81	0.94	0.59	0.76	0.91	0.34	0.47	0.61	0.56	0.68	0.79	0.51	0.62	0.73	-0.11	0.01	-0.04	-0.33	-0.12	-0.18	1.57321	0.23	0.31	79.67	0.55	1.9
ENSMUSG00000052752	Traf7	chr17:24653450:24653577:-@chr17:24651658:24651774:-@chr17:24651070:24651162:-	0.74	0.9	0.86	0.89	0.92	0.61	0.67	0.74	0.54	0.61	0.68	0.62	0.68	0.73	0.67	0.71	0.75	0.83	0.86	0.89	-0.16	-0.22	-0.28	-0.21	-0.18	-0.03	1.80078	1000000000000	1000000000000	1000000000000	1000000000000	0.12
ENSMUSG00000022617	Chkb	chr15:89259145:89259258:-@chr15:89258842:89259009:-	0.84	0.7	0.8	0.87	0.93	0.58	0.76	0.91	0.44	0.61	0.78	0.44	0.6	0.77	0.66	0.8	0.93	0.7	0.82	0.92	0.14	-0.11	-0.26	-0.27	-0.07	-0.05	-1.56125	0.42	4.5	10.6	0.3	0.2
ENSMUSG00000022892	App	chr16:85056569:85056771:-@chr16:85043821:85043988:-@chr16:85030477:85030610:-	0.87	0.63	0.45	0.5	0.55	0.7	0.78	0.85	0.52	0.62	0.74	0.58	0.65	0.73	0.55	0.62	0.69	0.59	0.65	0.71	0.24	0.28	0.12	0.15	0.12	0.15	-2.29915	1000000000000	1.09	11.72	2.52	43.36
ENSMUSG00000018395	Kif3a	chr11:53400337:53400432:+@chr11:53404219:53404227:+@chr11:53406876:53407036:+	0.18	0.82	0.91	0.95	0.98	0.12	0.18	0.26	0.28	0.43	0.57	0.49	0.62	0.73	0.68	0.75	0.81	0.4	0.51	0.63	-0.64	-0.77	-0.52	-0.33	-0.2	-0.44	1.91972	1000000000000	1000000000000	697714192743	1000000000000	1000000000000
ENSMUSG00000000902	Smarcb1	chr10:75379656:75379545|75379518:-@chr10:75377809:75377938:-	0.61	0.35	0.39	0.43	0.48	0.52	0.58	0.63	0.23	0.32	0.41	0.59	0.65	0.71	0.53	0.57	0.62	0.4	0.45	0.5	0.26	0.15	-0.11	0.22	0.14	0.02	-2.41618	103.95	1.09	1000000000000	509.5	0.09
ENSMUSG00000000827	Tpd52l2	chr2:181242871:181242972:+@chr2:181246279:181246320:+@chr2:181247744:181247792:+	0.16	0.28	0.42	0.46	0.51	0.27	0.33	0.39	0.2	0.27	0.35	0.23	0.29	0.35	0.36	0.4	0.45	0.29	0.34	0.39	-0.12	-0.13	-0.19	-0.17	-0.06	-0.12	1.84936	23.72	307.42	45769.4	0.39	49.22
ENSMUSG00000032374	Plod2	chr9:92495579:92495720:+@chr9:92496823:92496885:+@chr9:92497786:92497899:+	0.84	0.15	0.08	0.14	0.21	0.89	0.94	0.98	0.03	0.23	0.57	0.6	0.73	0.84	0.25	0.33	0.42	0.09	0.16	0.24	0.69	0.8	0.09	0.59	0.19	0.02	-2.77364	1000000000000	0.35	1000000000000	10.07	0.14
ENSMUSG00000026289	Atg16l1	chr1:89670720:89670806:+@chr1:89671388:89671444:+@chr1:89672332:89672438:+	0.51	0.1	0.01	0.04	0.09	0.52	0.63	0.73	0.01	0.09	0.19	0.1	0.2	0.33	0.19	0.27	0.35	0.19	0.27	0.37	0.41	0.59	0.05	0.16	0.23	0.23	-2.28681	1000000000000	0.16	5.54	4.20116e+08	1.59742e+06
ENSMUSG00000022677	Fopnl	chr16:14317387:14317468:-@chr16:14313909:14314106:-@chr16:14304547:14304680:-@chr16:14298516:14300302:-	0.44	0.57	0.56	0.6	0.64	0.4	0.46	0.51	0.63	0.71	0.79	0.41	0.47	0.53	0.54	0.58	0.62	0.57	0.61	0.66	-0.13	-0.14	0.11	-0.13	-0.02	0.01	1.61759	8085.53	1.68	47.72	0.1	0.08
ENSMUSG00000059890	Ube4a	chr9:44773568:44773684:-@chr9:44771420:44771515:-@chr9:44768062:44768222:-	0.83	0.57	0.82	0.93	0.99	0.61	0.75	0.88	0.61	0.81	0.96	0.35	0.55	0.75	0.74	0.87	0.95	0.66	0.78	0.87	0.26	-0.18	-0.12	-0.38	-0.06	-0.15	-1.61623	1.42	0.34	13.52	0.25	1.48
ENSMUSG00000031078	Cttn	chr7:151637932:151638042:-@chr7:151636883:151636993:-@chr7:151635465:151635520:-	0.94	0.75	0.59	0.62	0.65	0.87	0.89	0.92	0.48	0.54	0.6	0.76	0.8	0.84	0.78	0.8	0.83	0.58	0.62	0.65	0.19	0.27	-0.08	0.18	0.18	0	-2.14483	1000000000000	1.36	1000000000000	1000000000000	0.06
ENSMUSG00000022453	Naga	chr15:82167817:82167952:-@chr15:82167200:82167371:-@chr15:82166273:82166450:-	0.76	0.92	0.88	0.92	0.95	0.93	0.97	0.99	0.73	0.83	0.93	0.69	0.77	0.85	0.9	0.94	0.97	0.84	0.88	0.93	-0.16	0.05	-0.09	-0.15	0.02	-0.04	2.0188	1.06	0.34	61.3	0.1	0.14
ENSMUSG00000037805	Rpl10a	chr17:28465912:28466225:+@chr17:28466319:28466467:+	0.56	0.74	0.67	0.72	0.77	0.58	0.65	0.72	0.48	0.55	0.63	0.54	0.6	0.66	0.41	0.45	0.5	0.6	0.65	0.69	-0.18	-0.07	-0.17	-0.12	-0.27	-0.07	1.79521	0.38	66.71	5.32	1000000000000	0.59
ENSMUSG00000022858	Tra2b	chr16:22265814:22266004:-@chr16:22258938:22259334:-@chr16:22255057:22255190:-	0.23	0.13	0.33	0.36	0.38	0.44	0.48	0.52	0.22	0.25	0.29	0.22	0.25	0.28	0.29	0.31	0.34	0.36	0.39	0.42	0.1	0.12	-0.11	-0.11	-0.05	0.03	-1.56854	1893.35	600786	816594266703	0.77	0.17
ENSMUSG00000020212	Mdm1	chr10:117589231:117589330:+@chr10:117593890:117593919:+@chr10:117594251:117594426:+	0.5	0.09	0	0.02	0.06	0.84	0.93	0.98	0	0.04	0.14	0.27	0.45	0.62	0	0.01	0.05	0.01	0.03	0.07	0.41	0.91	0.02	0.43	-0.01	0.01	-2.19271	1000000000000	0.08	1.93286e+10	0.05	0.05
ENSMUSG00000028689	Ccdc163	chr4:116385328:116385431:+@chr4:116386621|116386693:116386754:+	0.44	0.72	0.12	0.26	0.45	0.33	0.56	0.79	0.08	0.34	0.65	0.64	0.83	0.96	0.41	0.61	0.78	0.48	0.62	0.77	-0.28	0.3	0.08	0.57	0.35	0.36	1.58758	2.53	0.5	5879.44	7.69	19.27
ENSMUSG00000039953	Clstn1	chr4:148988159:148988281:+@chr4:149000196:149000225:+@chr4:149001321:149001520:+	0.64	0.17	0.09	0.15	0.21	0.55	0.7	0.84	0.12	0.23	0.36	0.32	0.41	0.51	0.25	0.33	0.42	0.15	0.22	0.29	0.47	0.55	0.08	0.26	0.18	0.07	-2.40155	1000000000000	0.29	984734613729	27.36	0.36
ENSMUSG00000020409	Slu7	chr11:43247232:43247321:+@chr11:43249856:43249934:+@chr11:43250847:43251032:+	0.24	0.48	0.47	0.55	0.63	0.35	0.44	0.53	0.17	0.26	0.38	0.18	0.28	0.42	0.3	0.38	0.46	0.26	0.34	0.42	-0.24	-0.11	-0.29	-0.27	-0.17	-0.21	1.86784	0.73	433.11	40.09	4.91	99.43
ENSMUSG00000026309	Ilkap	chr1:93284932:93285041:-@chr1:93283792:93283918:-	0.66	0.48	0.37	0.41	0.44	0.45	0.51	0.56	0.31	0.38	0.46	0.47	0.52	0.58	0.45	0.5	0.54	0.48	0.53	0.57	0.18	0.1	-0.03	0.11	0.09	0.12	-1.8054	7.16	0.13	28.44	4.98	109.26
ENSMUSG00000028613	Lrp8	chr4:107520046:107520171:+@chr4:107522709:107522747:+@chr4:107523913:107524032:+	0.9	0.27	0.04	0.09	0.18	0.89	0.96	1	0.31	0.55	0.79	0.85	0.95	0.99	0.77	0.91	0.99	0.66	0.78	0.88	0.63	0.87	0.46	0.86	0.82	0.69	-2.1613	1000000000000	120.96	1000000000000	1000000000000	1000000000000
ENSMUSG00000020167	Tcf3	chr10:79875950:79876082:-@chr10:79875572:79875807:-@chr10:79873143:79873369:-@chr10:79869623:79873019:-	0.24	0.39	0.39	0.43	0.46	0.23	0.27	0.32	0.32	0.38	0.44	0.28	0.33	0.38	0.53	0.57	0.61	0.22	0.26	0.29	-0.15	-0.16	-0.05	-0.1	0.14	-0.17	1.96862	1000000000000	0.25	5.69	7.14616e+09	1000000000000
ENSMUSG00000019916	P4ha1	chr10:58814831:58815007:+@chr10:58817088:58817158:+@chr10:58818098:58818168:+@chr10:58824609:58824708:+	0.35	0.47	0.39	0.42	0.44	0.43	0.46	0.49	0.45	0.53	0.6	0.48	0.52	0.56	0.49	0.52	0.55	0.44	0.46	0.49	-0.12	0.04	0.11	0.1	0.1	0.04	1.67789	0.39	2.54	82.62	4.44551e+09	0.61
ENSMUSG00000041890	Git2	chr5:115189042:115189290:-@chr5:115187357:115187446:-@chr5:115183870:115183952:-	0.93	0.3	0.23	0.32	0.42	0.92	0.98	1	0.67	0.8	0.91	0.6	0.74	0.87	0.81	0.9	0.96	0.5	0.6	0.7	0.63	0.66	0.48	0.42	0.58	0.28	-2.44195	1000000000000	1000000000000	359055965252	1000000000000	4262.59
ENSMUSG00000024926	Kat5	chr19:5609236:5609707:-@chr19:5608802:5608957:-@chr19:5608638:5608712:-	0.51	0.74	0.37	0.43	0.5	0.45	0.55	0.63	0.37	0.5	0.63	0.58	0.68	0.76	0.33	0.4	0.47	0.39	0.46	0.53	-0.23	0.12	0.07	0.25	-0.03	0.03	2.34521	0.91	0.3	2073.24	0.15	0.15
ENSMUSG00000032366	Tpm1	chr9:66880601:66880671:-@chr9:66880273:66880348:-@chr9:66879758:66879833:-@chr9:66879259:66879321:-	0.13	0.77	0.8	0.81	0.82	0.13	0.14	0.15	0.76	0.78	0.8	0.46	0.47	0.49	0.46	0.47	0.48	0.67	0.68	0.69	-0.64	-0.67	-0.03	-0.34	-0.34	-0.13	2.01626	1000000000000	1.22	1000000000000	1000000000000	1000000000000
ENSMUSG00000029060	Mib2	chr4:155030181:155030414:-@chr4:155029631:155029809:-	0.24	0.08	0.18	0.28	0.4	0.2	0.33	0.49	0.06	0.23	0.5	0	0.05	0.15	0.05	0.15	0.3	0.16	0.27	0.38	0.16	0.05	-0.05	-0.23	-0.13	-0.01	-2.23766	0.26	0.4	22.78	0.65	0.2
ENSMUSG00000086316	2210013O21Rik	chrX:150160248:150160384:+@chrX:150163405:150163482:+@chrX:150175583:150175958:+	0.91	0.68	0.67	0.76	0.83	0.71	0.81	0.9	0.74	0.88	0.97	0.86	0.95	0.99	0.58	0.74	0.9	0.66	0.77	0.86	0.23	0.05	0.12	0.19	-0.02	0.01	-1.80245	0.24	0.65	6.58	0.26	0.18
ENSMUSG00000059495	Arhgef12	chr9:42850674:42850759:-@chr9:42848623:42848679:-@chr9:42835280:42835378:-	0.84	0.23	0.16	0.23	0.32	0.92	0.97	1	0.21	0.38	0.58	0.77	0.86	0.93	0.64	0.72	0.79	0.2	0.28	0.37	0.61	0.74	0.15	0.63	0.49	0.05	-2.02456	1000000000000	0.59	1000000000000	1000000000000	0.21
ENSMUSG00000002395	Use1	chr8:73892749:73892776:+@chr8:73893028:73893202:+	0.51	0.33	0.41	0.46	0.51	0.23	0.3	0.38	0.09	0.16	0.24	0.23	0.31	0.39	0.33	0.39	0.46	0.35	0.41	0.47	0.18	-0.16	-0.3	-0.15	-0.07	-0.05	-1.70234	42.63	1000000000000	5.63	0.33	0.2
ENSMUSG00000029177	Cenpa	chr5:30969150:30969486:+@chr5:30972065:30972201:+@chr5:30974837:30974943:+	0.49	0.68	0.74	0.77	0.81	0.67	0.72	0.78	0.47	0.55	0.62	0.51	0.58	0.64	0.61	0.64	0.68	0.5	0.55	0.59	-0.19	-0.05	-0.22	-0.19	-0.13	-0.22	1.6408	0.22	1000000000000	4.83273e+07	4.41745e+07	1000000000000
ENSMUSG00000029071	Dvl1	chr4:155228675:155228768:+@chr4:155228840:155228909:+	0.33	0.55	0.49	0.56	0.63	0.35	0.47	0.6	0.17	0.31	0.47	0.26	0.37	0.48	0.28	0.36	0.45	0.34	0.41	0.48	-0.22	-0.09	-0.25	-0.19	-0.2	-0.15	1.84391	0.37	6.86	6.47	70.63	5.5
ENSMUSG00000036167	Pphln1	chr15:93241103:93241214:+@chr15:93250715:93250921:+@chr15:93254445:93254506:+	0.71	0.55	0.47	0.54	0.61	0.58	0.68	0.77	0.56	0.66	0.75	0.73	0.81	0.88	0.78	0.83	0.87	0.7	0.76	0.81	0.16	0.14	0.12	0.27	0.29	0.22	-1.69981	1.46	0.78	1.5153e+06	1000000000000	1.76418e+10
ENSMUSG00000068329	Htra2	chr6:83003032:83003064:-@chr6:83002692:83002797:-	0.53	0.31	0.14	0.18	0.22	0.28	0.36	0.44	0.21	0.31	0.4	0.33	0.41	0.49	0.38	0.45	0.51	0.27	0.32	0.37	0.22	0.18	0.13	0.23	0.27	0.14	-2.05227	209.99	1.93	291263454678	1000000000000	4306.97
ENSMUSG00000023805	Synj2	chr17:6028419:6028586:+@chr17:6029700:6029834:+@chr17:6032697:6032944:+	0.92	0.37	0.12	0.19	0.27	0.7	0.84	0.95	0.2	0.38	0.56	0.74	0.9	0.98	0.69	0.83	0.93	0.22	0.31	0.42	0.55	0.65	0.19	0.71	0.64	0.12	-1.93661	1000000000000	1.54	1000000000000	1000000000000	0.76
ENSMUSG00000024127	Prepl	chr17:85489446:85489609:-@chr17:85487680:85487779:-@chr17:85482533:85482655:-	0.34	0.22	0.07	0.12	0.18	0.09	0.16	0.26	0.04	0.15	0.38	0.3	0.45	0.63	0.27	0.4	0.55	0.23	0.32	0.42	0.12	0.04	0.03	0.33	0.28	0.2	-1.57606	0.16	0.21	8524.15	544.44	26.34
ENSMUSG00000025290	Rps24	chr14:25312605:25312715:+@chr14:25314652:25314676:+@chr14:25314997:25316182:+	0.45	0.87	0.77	0.79	0.8	0.24	0.25	0.27	0.61	0.64	0.66	0.47	0.49	0.5	0.33	0.35	0.36	0.5	0.52	0.53	-0.42	-0.54	-0.15	-0.3	-0.44	-0.27	1.92179	1000000000000	1000000000000	1000000000000	1000000000000	1000000000000
ENSMUSG00000021759	Ppap2a	chr13:113590984:113591474:+@chr13:113641611:113641762:+@chr13:113646954:113647234:+	0.64	0.42	0.08	0.14	0.22	0.79	0.9	0.98	0.09	0.22	0.4	0.33	0.53	0.72	0.74	0.85	0.94	0.24	0.36	0.5	0.22	0.76	0.08	0.39	0.71	0.22	-1.62772	1000000000000	0.29	383.58	1000000000000	29.11
ENSMUSG00000023942	Slc29a1	chr17:45732431:45732551:-@chr17:45730281:45730512:-@chr17:45729128:45729210:-	0.52	0.76	0.82	0.87	0.91	0.57	0.67	0.76	0.7	0.8	0.88	0.67	0.75	0.82	0.68	0.74	0.79	0.75	0.8	0.85	-0.24	-0.2	-0.07	-0.12	-0.13	-0.07	1.50501	1112.08	0.33	6.32	317.8	0.47
ENSMUSG00000024560	Cxxc1	chr18:74378785:74378904|74378892:+@chr18:74379037:74379699:+	0.12	0.23	0.12	0.17	0.22	0.12	0.19	0.27	0.17	0.24	0.33	0.23	0.31	0.39	0.16	0.22	0.28	0.18	0.23	0.28	-0.11	0.02	0.07	0.14	0.05	0.06	1.56294	0.13	0.42	19.09	0.21	0.36
ENSMUSG00000041654	Slc39a11	chr11:113325409:113325286|113325265:-@chr11:113231042:113231212:-	0.21	0.61	0.6	0.7	0.79	0.07	0.17	0.3	0.35	0.56	0.78	0.18	0.34	0.52	0.61	0.74	0.84	0.53	0.64	0.74	-0.4	-0.53	-0.14	-0.36	0.04	-0.06	2.2434	1000000000000	0.6	92.39	0.23	0.26
ENSMUSG00000026074	Map4k4	chr1:40064278:40064375:+@chr1:40065176:40065184:+@chr1:40066533:40066708:+	0.69	0.39	0.42	0.46	0.51	0.84	0.89	0.93	0.52	0.61	0.69	0.76	0.82	0.88	0.63	0.67	0.72	0.61	0.65	0.7	0.3	0.43	0.15	0.36	0.21	0.19	-2.1815	1000000000000	7.24	1000000000000	1000000000000	1000000000000
ENSMUSG00000002546	Golga2	chr2:32147613:32147735:+@chr2:32148835:32148915:+@chr2:32152146:32152241:+	0.63	0.02	0.03	0.06	0.1	0.56	0.66	0.76	0.01	0.05	0.11	0.39	0.49	0.59	0.32	0.4	0.47	0.03	0.06	0.1	0.61	0.6	-0.01	0.43	0.34	0	-2.43418	1000000000000	0.1	1000000000000	1000000000000	0.06
ENSMUSG00000020409	Slu7	chr11:43247232:43247321:+@chr11:43249856:43249937:+@chr11:43250847:43251032:+	0.12	0.37	0.42	0.51	0.59	0.21	0.29	0.38	0.16	0.25	0.35	0.1	0.19	0.3	0.24	0.32	0.41	0.17	0.24	0.32	-0.25	-0.22	-0.26	-0.32	-0.19	-0.27	1.53942	25.75	37.01	1979.22	15.48	406602
ENSMUSG00000025369	Smarcc2	chr10:127924990:127925415|127925073:+@chr10:127925952:127927641:+	0.31	0.65	0.57	0.66	0.75	0.49	0.6	0.71	0.65	0.81	0.93	0.26	0.38	0.52	0.3	0.39	0.49	0.49	0.58	0.7	-0.34	-0.06	0.15	-0.28	-0.27	-0.08	2.58029	0.27	0.74	39.14	369.28	0.35
ENSMUSG00000031996	Aplp2	chr9:30976293:30976501:-@chr9:30975146:30975313:-@chr9:30972128:30972258:-	0.45	0.56	0.58	0.6	0.62	0.78	0.81	0.85	0.53	0.58	0.63	0.71	0.74	0.78	0.7	0.72	0.75	0.59	0.62	0.64	-0.11	0.21	-0.02	0.14	0.12	0.02	2.55883	1000000000000	0.11	1000000000000	1000000000000	0.07
ENSMUSG00000029832	Nfe2l3	chr6:51382658:51383412:+@chr6:51400966:51401142:+@chr6:51406593:51406875:+	0.95	0.75	0.85	0.95	0.99	0.31	0.68	0.99	0.21	0.67	0.97	0.01	0.29	0.76	0.42	0.78	0.96	0.71	0.91	0.99	0.2	-0.27	-0.28	-0.66	-0.17	-0.04	-1.52976	0.84	0.9	27.16	0.46	0.22
ENSMUSG00000024073	Birc6	chr17:74960491:74960602:+@chr17:74961359:74961441:+	0.2	0.1	0.14	0.18	0.22	0.16	0.23	0.31	0.25	0.33	0.42	0.04	0.08	0.12	0.08	0.12	0.16	0.03	0.06	0.08	0.1	0.05	0.15	-0.1	-0.06	-0.12	-1.55546	0.2	48.58	47.25	0.58	9.87897e+06
ENSMUSG00000047045	Tmem164	chrX:139115939:139116099:+@chrX:139116834:139117492:+@chrX:139186583:139186632:+	0.88	0.62	0.55	0.6	0.65	0.57	0.64	0.71	0.54	0.62	0.7	0.66	0.73	0.79	0.68	0.74	0.79	0.63	0.68	0.73	0.26	0.04	0.02	0.13	0.14	0.08	-1.64448	0.16	0.14	6.32	24.24	1.07
ENSMUSG00000036459	Wtip	chr7:34904158:34904225:-@chr7:34903956:34904018:-	0.72	0.5	0.36	0.46	0.56	0.28	0.44	0.6	0.41	0.56	0.7	0.04	0.14	0.27	0.45	0.58	0.69	0.11	0.19	0.29	0.22	-0.02	0.1	-0.32	0.12	-0.27	-1.66021	0.27	0.44	39.47	0.54	52.85
ENSMUSG00000001151	Pcnt	chr10:75866503:75866619:-@chr10:75866369:75866389:-@chr10:75864077:75864280:-	0.95	0.02	0.01	0.05	0.14	0.8	0.94	0.99	0.02	0.11	0.34	0.43	0.65	0.87	0.34	0.51	0.68	0.17	0.29	0.42	0.93	0.89	0.06	0.6	0.46	0.24	-2.41492	1000000000000	0.21	1000000000000	5.4868e+07	23.99
ENSMUSG00000020923	Ubtf	chr11:102172694:102172814:-@chr11:102172240:102172350:-@chr11:102171757:102171890:-	0.61	0.78	0.83	0.86	0.89	0.65	0.7	0.75	0.67	0.74	0.8	0.63	0.68	0.72	0.77	0.8	0.83	0.79	0.82	0.85	-0.17	-0.16	-0.12	-0.18	-0.06	-0.04	1.86787	1000000000000	72.28	1000000000000	1.72	0.28

## Sheet: Ta
gene	symb	event	WT_Total_psi	KO_Total_psi	GFP_lo	GFP_mean	GFP_hi	Hs_lo	Hs_mean	Hs_hi	Dm_lo	Dm_mean	Dm_hi	Ce_lo	Ce_mean	Ce_hi	Ci_lo	Ci_mean	Ci_hi	Ta_lo	Ta_mean	Ta_hi	WT_KO_DeltaPsi	Hs_GFP_MeanDeltaPsi	Dm_GFP_MeanDeltaPsi	Ce_GFP_MeanDeltaPsi	Ci_GFP_MeanDeltaPsi	Ta_GFP_MeanDeltaPsi	WT_KO_Z-score	GFPvsHs_BF	GFPvsDm_BF	GFPvsCe_BF	GFPvsCi_BF	GFPvsTa_BF
ENSMUSG00000021759	Ppap2a	chr13:113590984:113591474:+@chr13:113625067:113625221:+@chr13:113641611:113641762:+@chr13:113646954:113647234:+	0.44	0.67	0.85	0.9	0.95	0.3	0.38	0.46	0.42	0.62	0.81	0.64	0.74	0.84	0.37	0.44	0.52	0.67	0.74	0.81	-0.23	-0.52	-0.28	-0.16	-0.46	-0.16	2.09365	1000000000000	13.78	9.19	1000000000000	36.91
ENSMUSG00000020954	Strn3	chr12:52748981:52749122:-@chr12:52744091:52744201:-@chr12:52734566:52734706:-	0.36	0.96	0.96	0.97	0.98	0.16	0.21	0.27	0.93	0.97	0.99	0.86	0.9	0.94	0.89	0.92	0.94	0.83	0.87	0.9	-0.6	-0.76	0	-0.07	-0.05	-0.1	2.35356	1000000000000	0.04	3.88	925.39	4.88772e+09
ENSMUSG00000033773	Rpap2	chr5:108030750:108030878|108030864:+@chr5:108032545:108032643:+	0.4	0.15	0.13	0.22	0.33	0.03	0.1	0.23	0.08	0.26	0.49	0	0.05	0.14	0	0.02	0.07	0	0.04	0.09	0.25	-0.12	0.04	-0.17	-0.2	-0.18	-1.59253	0.77	0.32	4.53	383.77	27.05
ENSMUSG00000024561	Mbd1	chr18:74434997:74435071:+@chr18:74435558:74435725:+@chr18:74436061:74436369:+	0.47	0.6	0.24	0.31	0.37	0.31	0.4	0.5	0.07	0.14	0.24	0.24	0.34	0.44	0.17	0.23	0.3	0.13	0.18	0.24	-0.13	0.09	-0.17	0.03	-0.08	-0.13	1.69057	0.54	8.47	0.18	0.37	5.14
ENSMUSG00000002496	Tsc2	chr17:24744382:24744476:-@chr17:24743169:24743297:-@chr17:24741750:24741937:-	0.94	0.48	0.26	0.37	0.48	0.89	0.95	0.99	0.65	0.81	0.93	0.81	0.9	0.96	0.72	0.82	0.91	0.63	0.72	0.81	0.46	0.58	0.44	0.53	0.45	0.35	-2.20292	1000000000000	48773.7	1000000000000	1000000000000	8554.47
ENSMUSG00000014426	Map3k4	chr17:12436366:12436462:-@chr17:12435516:12435671:-@chr17:12432836:12432936:-	0.22	0.72	0.47	0.57	0.66	0.01	0.06	0.13	0.21	0.35	0.48	0.1	0.22	0.38	0.31	0.46	0.62	0.11	0.18	0.27	-0.5	-0.51	-0.22	-0.35	-0.11	-0.39	1.79656	1000000000000	4.05	69.96	0.49	1000000000000
ENSMUSG00000022517	Mgrn1	chr16:4924423:4924532:+@chr16:4926309:4926374:+@chr16:4927675:4927901:+	0.49	0.15	0.17	0.21	0.25	0.45	0.53	0.62	0.24	0.33	0.42	0.25	0.32	0.39	0.46	0.52	0.59	0.27	0.33	0.4	0.34	0.32	0.12	0.11	0.31	0.12	-2.03983	1000000000000	1.83	5.99	1000000000000	11.82
ENSMUSG00000021772	Nkiras1	chr14:19109210:19109320:+@chr14:19110358:19110615:+@chr14:19110818:19111063:+	0.51	0.23	0.14	0.18	0.23	0.22	0.31	0.42	0.26	0.41	0.6	0.23	0.35	0.47	0.11	0.16	0.22	0.28	0.34	0.41	0.28	0.13	0.23	0.17	-0.02	0.16	-1.62274	1.77	7.51	2.24	0.13	136.62
ENSMUSG00000043909	Trp53bp1	chr2:121061309:121062605:-@chr2:121054324:121054443:-@chr2:121052967:121053584:-	0.73	0.93	0.5	0.6	0.72	0.69	0.88	0.99	0.5	0.74	0.93	0.64	0.81	0.94	0.67	0.81	0.92	0.81	0.94	0.99	-0.2	0.28	0.14	0.21	0.21	0.34	1.67999	8.02	0.61	1.95	2.39	909.02
ENSMUSG00000028256	Odf2l	chr3:144807276:144807380:+@chr3:144808840:144808917:+@chr3:144809727:144809885:+@chr3:144811495:144811580:+	0.57	0.28	0.46	0.65	0.85	0.22	0.62	0.91	0.03	0.52	0.97	0.12	0.33	0.59	0	0.05	0.16	0.06	0.25	0.47	0.29	-0.03	-0.13	-0.32	-0.6	-0.4	-1.57952	0.59	1.21	3.24	678143	9.59
ENSMUSG00000052337	Immt	chr6:71813135:71813264:+@chr6:71816720:71816734:+@chr6:71818574:71818863:+	0.58	0.9	0.88	0.9	0.92	0.35	0.4	0.46	0.47	0.55	0.64	0.33	0.39	0.45	0.67	0.7	0.74	0.75	0.79	0.82	-0.32	-0.5	-0.35	-0.51	-0.2	-0.11	2.11667	1000000000000	1000000000000	1000000000000	1000000000000	638635624844
ENSMUSG00000026004	Kansl1l	chr1:66782211:66782318:-@chr1:66775018:66775149:-@chr1:66773261:66773382:-	0.74	0.44	0.04	0.17	0.4	0.2	0.51	0.79	0.01	0.17	0.72	0.02	0.16	0.43	0.68	0.83	0.94	0.3	0.55	0.78	0.3	0.34	0	-0.01	0.66	0.38	-1.73105	1.83	0.38	0.32	1000000000000	5.24
ENSMUSG00000004562	Arhgef40	chr14:52623329:52623433:+@chr14:52623648:52623791:+@chr14:52624287:52624417:+	0.89	0.67	0.4	0.49	0.58	0.88	0.94	0.98	0.6	0.71	0.82	0.45	0.55	0.66	0.8	0.86	0.91	0.6	0.67	0.73	0.22	0.45	0.22	0.06	0.37	0.18	-2.17906	1000000000000	12.12	0.27	1000000000000	15.52
ENSMUSG00000059474	Mbtd1	chr11:93770118:93770257|93770251:+@chr11:93771597:93771720:+	0.43	0.16	0.03	0.1	0.21	0.17	0.35	0.58	0.03	0.19	0.6	0.11	0.27	0.47	0.08	0.22	0.39	0.32	0.49	0.66	0.27	0.25	0.09	0.17	0.12	0.39	-1.74689	3.9	0.3	0.88	0.45	143.97
ENSMUSG00000060373	Hnrnpc	chr14:52701578:52701503|52701464:-@chr14:52700935:52700982:-	0.44	0.56	0.5	0.53	0.57	0.55	0.59	0.63	0.64	0.69	0.74	0.59	0.63	0.67	0.64	0.67	0.7	0.6	0.63	0.65	-0.12	0.06	0.16	0.1	0.14	0.1	1.5891	0.47	8.54632e+10	26.83	1000000000000	67664.8
ENSMUSG00000056167	Cnot10	chr9:114522742:114522918:-@chr9:114519840|114519843:114519763:-	0.77	0.65	0.84	0.91	0.96	0.81	0.88	0.94	0.64	0.73	0.82	0.62	0.72	0.8	0.66	0.73	0.79	0.68	0.76	0.83	0.12	-0.03	-0.18	-0.19	-0.18	-0.15	-1.61606	0.14	8.37	19.06	25.27	9.22
ENSMUSG00000023904	Hcfc1r1	chr17:23810567:23811035:+@chr17:23811514:23811642:+@chr17:23811851:23812845:+	0.83	0.97	0.68	0.74	0.81	0.79	0.86	0.92	0.52	0.63	0.74	0.33	0.38	0.44	0.25	0.29	0.33	0.39	0.45	0.5	-0.14	0.12	-0.11	-0.36	-0.45	-0.29	1.53101	1.51	0.86	1000000000000	1000000000000	1000000000000
ENSMUSG00000026566	Mpzl1	chr1:167534741:167534873:-@chr1:167531881:167531986:-@chr1:167522305:167523808:-	0.84	0.22	0.04	0.12	0.23	0.59	0.83	0.98	0.01	0.11	0.38	0.37	0.62	0.83	0.49	0.67	0.85	0.35	0.54	0.77	0.62	0.71	-0.01	0.5	0.55	0.42	-2.29546	1000000000000	0.23	88.16	1.00996e+10	231.73
ENSMUSG00000027111	Itga6	chr2:71687438:71687563:+@chr2:71691591:71691720:+@chr2:71693911:71696539:+	0.84	0.06	0	0.02	0.04	0.47	0.69	0.89	0	0.05	0.16	0.4	0.59	0.79	0.05	0.12	0.22	0.08	0.14	0.21	0.78	0.67	0.03	0.57	0.1	0.12	-2.30633	1000000000000	0.1	1000000000000	4.42	13.3
ENSMUSG00000052488	Cherp	chr8:74993763:74994126:-@chr8:74992385|74992418:74992274:-	0.4	0.17	0.15	0.39	0.67	0.18	0.6	0.96	0.01	0.28	0.89	0.03	0.16	0.39	0.02	0.26	0.51	0	0.05	0.14	0.23	0.21	-0.11	-0.23	-0.13	-0.34	-1.71884	1	1.3	0.98	0.56	9.14
ENSMUSG00000017119	Nbr1	chr11:101433216:101433291:+@chr11:101433776:101433886:+@chr11:101434122:101434286:+	0.61	0.48	0.43	0.48	0.54	0.54	0.62	0.7	0.24	0.32	0.4	0.41	0.49	0.57	0.56	0.61	0.67	0.57	0.63	0.69	0.13	0.14	-0.16	0.01	0.13	0.15	-1.64944	5.8	24.9	0.13	19.7	32.74
ENSMUSG00000022386	Trmu	chr15:85720635:85720757:+@chr15:85722997|85723052:85723169:+	0.85	0.61	0.51	0.65	0.8	0.79	0.95	0.99	0.51	0.82	0.99	0.79	0.9	0.97	0.8	0.9	0.98	0.8	0.89	0.96	0.24	0.3	0.17	0.25	0.25	0.24	-1.52414	10.33	0.79	10.42	7.83	6.24
ENSMUSG00000022503	Nubp1	chr16:10419746:10419778:+@chr16:10421067:10421221:+	0.62	0.46	0.49	0.52	0.55	0.48	0.53	0.58	0.41	0.46	0.51	0.36	0.4	0.44	0.32	0.35	0.38	0.39	0.42	0.45	0.16	0.01	-0.06	-0.12	-0.17	-0.1	-1.94692	0.08	0.34	33199.7	1000000000000	9473
ENSMUSG00000022139	Mbnl2	chr14:120795673:120795826:+@chr14:120803860:120803954:+@chr14:120828157:120830921:+	0.8	0.98	0.68	0.76	0.84	0.55	0.68	0.8	0.84	0.92	0.97	0.87	0.94	0.99	0.85	0.9	0.94	0.86	0.92	0.96	-0.18	-0.08	0.16	0.18	0.14	0.16	1.69661	0.33	9.19	205.01	12.53	16.66
ENSMUSG00000032185	Carm1	chr9:21391952:21392029:+@chr9:21392295:21392363:+@chr9:21392493:21394005:+	0.52	0.85	0.92	0.98	1	0.61	0.77	0.89	0.66	0.82	0.95	0.84	0.94	0.99	0.71	0.82	0.9	0.76	0.84	0.91	-0.33	-0.21	-0.16	-0.04	-0.16	-0.14	1.64072	68.94	1.23	0.14	6.72	6.17
ENSMUSG00000059119	Nap1l4	chr7:150706289:150706345:-@chr7:150704755:150704790:-@chr7:150699481:150700542:-	0.22	0.36	0.46	0.5	0.55	0.09	0.12	0.17	0.22	0.3	0.37	0.18	0.24	0.3	0.23	0.27	0.32	0.25	0.29	0.33	-0.14	-0.38	-0.2	-0.26	-0.23	-0.21	2.21029	1000000000000	1627.35	9.04101e+09	1000000000000	1000000000000
ENSMUSG00000027763	Mbnl1	chr3:60305100:60305345:+@chr3:60332678:60333726:+@chr3:60399516:60402024:+	0.99	0.18	0.05	0.08	0.13	0.73	0.82	0.89	0.11	0.2	0.31	0.05	0.1	0.15	0.1	0.15	0.22	0.14	0.2	0.26	0.81	0.74	0.12	0.02	0.07	0.12	-2.17497	1000000000000	1.84	0.09	0.5	7.91
ENSMUSG00000037679	Inf2	chr12:113849621:113850247:+@chr12:113850759:113850815:+@chr12:113853106:113853772:+	0.91	0.09	0.02	0.08	0.18	0.85	0.96	1	0.01	0.15	0.57	0.39	0.61	0.82	0.38	0.59	0.8	0.36	0.53	0.74	0.82	0.88	0.07	0.53	0.51	0.45	-1.79709	1000000000000	0.28	1.22828e+07	52435.2	3.03266e+10
ENSMUSG00000042213	Zfand4	chr6:116223591:116223890:+@chr6:116238000:116238186:+@chr6:116255635:116255889:+	0.87	0.69	0.5	0.69	0.85	0.8	0.94	1	0.72	0.9	0.99	0.74	0.91	1	0.67	0.86	0.98	0.84	0.95	1	0.18	0.25	0.21	0.22	0.17	0.26	-1.62571	3.91	1.19	1.41	0.83	10.95
ENSMUSG00000025290	Rps24	chr14:25312605:25312715:+@chr14:25314652:25314671:+@chr14:25314997:25316182:+	0.64	0.96	0.9	0.91	0.91	0.45	0.46	0.48	0.79	0.81	0.82	0.69	0.7	0.72	0.58	0.59	0.59	0.71	0.72	0.73	-0.32	-0.45	-0.1	-0.21	-0.32	-0.19	2.52586	1000000000000	1000000000000	1000000000000	1000000000000	1000000000000
ENSMUSG00000018417	Myo1b	chr1:51825848:51825934:-@chr1:51825494:51825580:-@chr1:51823666:51823752:-	0.56	0.98	0.94	0.98	1	0.43	0.65	0.84	0.79	0.91	0.99	0.95	0.98	1	0.67	0.77	0.86	0.76	0.85	0.92	-0.42	-0.33	-0.07	0	-0.21	-0.13	2.41492	209.44	0.2	0.05	148914	7.85
ENSMUSG00000056692	D17Wsu92e	chr17:27905184:27905081|27904856:-@chr17:27888177:27890940:-	0.77	0.62	0.61	0.65	0.69	0.64	0.69	0.75	0.64	0.73	0.82	0.79	0.83	0.87	0.72	0.75	0.79	0.74	0.77	0.81	0.15	0.04	0.08	0.18	0.1	0.12	-1.61154	0.21	0.39	1000000000000	52.26	4.13035e+07
ENSMUSG00000054808	Actn4	chr7:29697259:29697340:-@chr7:29696509:29696594:-@chr7:29694922:29695007:-@chr7:29691991:29692083:-	0.99	0.79	0.66	0.75	0.82	0.96	0.99	1	0.55	0.67	0.79	0.79	0.87	0.94	0.94	0.98	1	0.92	0.96	0.98	0.2	0.24	-0.08	0.12	0.23	0.21	-2.11648	1000000000000	0.33	1.32	4.14326e+09	563388674251
ENSMUSG00000059552	Trp53	chr11:69393847:69394017:+@chr11:69394556:69394967:+@chr11:69400393:69400475:+	0.24	0.12	0.17	0.21	0.26	0.16	0.23	0.29	0.25	0.36	0.47	0.11	0.15	0.21	0.11	0.14	0.18	0.07	0.1	0.13	0.12	0.02	0.15	-0.06	-0.07	-0.11	-1.91467	0.1	2.78	0.38	1.29	371.15
ENSMUSG00000037936	Scarb1	chr5:125764269:125764529:-@chr5:125761475:125761603:-@chr5:125757455:125758235:-	0.91	0.15	0.28	0.34	0.4	0.96	0.98	0.99	0.45	0.55	0.66	0.78	0.84	0.89	0.64	0.69	0.74	0.41	0.48	0.55	0.76	0.64	0.21	0.5	0.35	0.14	-2.18917	1000000000000	27.18	1000000000000	1000000000000	7.75
ENSMUSG00000004562	Arhgef40	chr14:52624163:52624417:+@chr14:52624554:52624574:+@chr14:52624664:52624987:+	0.14	0.38	0.02	0.07	0.17	0.08	0.27	0.54	0.09	0.29	0.55	0.35	0.66	0.89	0.22	0.37	0.51	0.22	0.37	0.54	-0.24	0.2	0.22	0.59	0.3	0.3	1.55495	1	1.46	1550.89	16.21	54.34
ENSMUSG00000022607	Ptk2	chr15:73046409:73046515:-@chr15:73042417:73042425:-@chr15:73041172:73041327:-	0.19	0.36	0.26	0.32	0.38	0.19	0.27	0.36	0.15	0.26	0.4	0.28	0.41	0.53	0.2	0.27	0.34	0.14	0.18	0.24	-0.17	-0.05	-0.06	0.09	-0.05	-0.14	1.81318	0.21	0.24	0.4	0.2	11.37
ENSMUSG00000002885	Cd97	chr8:86257313:86257465:-@chr8:86255802:86255936:-@chr8:86254010:86254156:-	0.41	0.15	0.16	0.25	0.36	0.12	0.27	0.5	0.05	0.38	0.93	0.1	0.21	0.38	0.45	0.58	0.71	0.37	0.49	0.61	0.26	0.02	0.13	-0.04	0.33	0.24	-1.6745	0.32	0.53	0.25	29.5	32.93
ENSMUSG00000064302	Clasp1	chr1:120435843:120435946:+@chr1:120438252:120438275:+@chr1:120439679:120439923:+	0.14	0.26	0.28	0.36	0.45	0.02	0.05	0.12	0.07	0.14	0.25	0.14	0.22	0.3	0.14	0.2	0.27	0.14	0.2	0.28	-0.12	-0.31	-0.22	-0.14	-0.16	-0.16	1.57418	1000000000000	19.64	2.68	8.33	7.43
ENSMUSG00000056153	Socs6	chr18:89056601:89056725:-@chr18:89056384:89056457:-@chr18:89035287:89040310:-	0.45	0.1	0.03	0.07	0.13	0.14	0.28	0.47	0.07	0.21	0.42	0.07	0.14	0.23	0.16	0.24	0.32	0.16	0.23	0.31	0.35	0.21	0.14	0.07	0.17	0.16	-2.01936	5.78	0.61	0.36	76.68	87.57
ENSMUSG00000032254	Kif23	chr9:61772439:61772618:-@chr9:61771712:61772023:-@chr9:61768826:61769053:-	0.46	0.79	0.65	0.7	0.77	0.53	0.6	0.67	0.58	0.66	0.75	0.54	0.6	0.66	0.46	0.51	0.56	0.47	0.52	0.57	-0.33	-0.1	-0.04	-0.1	-0.19	-0.18	2.04806	1.22	0.18	1.89	9.34295e+09	9.28049e+06
ENSMUSG00000066306	Numa1	chr7:109146814:109150173:+@chr7:109150809:109150850:+@chr7:109156000:109156273:+	0.97	0.04	0.03	0.05	0.07	0.92	0.96	0.98	0.13	0.2	0.28	0.74	0.8	0.86	0.62	0.68	0.74	0.31	0.37	0.43	0.93	0.91	0.15	0.75	0.63	0.32	-2.30043	1000000000000	18582.4	1000000000000	1000000000000	1000000000000
ENSMUSG00000000325	Arvcf	chr16:18404553:18404638:+@chr16:18405195:18405314:+@chr16:18405700:18407378:+	0.39	0.93	0.85	0.92	0.97	0.2	0.32	0.44	0.68	0.87	0.99	0.17	0.3	0.47	0.38	0.5	0.63	0.43	0.53	0.62	-0.54	-0.6	-0.05	-0.62	-0.42	-0.39	2.02354	1000000000000	0.26	1000000000000	1000000000000	1000000000000
ENSMUSG00000019843	Fyn	chr10:39246587:39246736:+@chr10:39249243:39249407:+@chr10:39249725:39249880:+@chr10:39251822:39252001:+	0.85	0.96	0.92	0.95	0.98	0.74	0.83	0.9	0.85	0.92	0.97	0.86	0.91	0.95	0.84	0.88	0.91	0.75	0.81	0.86	-0.11	-0.12	-0.03	-0.04	-0.07	-0.14	1.7138	7.34	0.13	0.25	4.59	8.3025e+09
ENSMUSG00000033124	Atg9a	chr1:75179166:75179311:-@chr1:75177439:75178505:-	0.26	0.15	0.22	0.28	0.35	0.22	0.31	0.41	0.05	0.12	0.25	0.1	0.16	0.23	0.05	0.09	0.13	0.07	0.11	0.16	0.11	0.03	-0.16	-0.12	-0.19	-0.17	-1.53285	0.17	2.91	2.01	2.26636e+09	6035.25
ENSMUSG00000061950	Ppp4r1	chr17:66132880:66133008:+@chr17:66152500|66152551:66152635:+	0.65	0.44	0.39	0.47	0.55	0.61	0.73	0.84	0.21	0.34	0.48	0.32	0.42	0.53	0.43	0.51	0.6	0.61	0.68	0.74	0.21	0.26	-0.13	-0.05	0.04	0.21	-1.59879	100.93	0.77	0.23	0.21	182.94
ENSMUSG00000006276	Eps15l1	chr8:74891803:74891885:-@chr8:74869865:74870070:-@chr8:74864557:74865423:-	0.52	0.07	0.26	0.38	0.51	0.48	0.69	0.89	0.03	0.09	0.2	0.36	0.53	0.72	0.16	0.27	0.4	0.5	0.64	0.77	0.45	0.31	-0.29	0.15	-0.11	0.26	-1.76694	5.67	143.1	0.6	0.46	15.2
ENSMUSG00000042520	Ubap2l	chr3:89837987:89838099:-@chr3:89835233:89835292:-@chr3:89832243:89832299:-	0.96	0.78	0.67	0.72	0.77	0.73	0.79	0.85	0.82	0.9	0.95	0.78	0.83	0.88	0.82	0.87	0.91	0.85	0.88	0.92	0.18	0.07	0.18	0.11	0.15	0.16	-2.17753	0.4	52.39	3.86	5968.48	3.61119e+07
ENSMUSG00000037933	Bicd2	chr13:49478412:49478622:+@chr13:49480340:49482394:+	0.22	0.93	0.91	0.94	0.97	0.35	0.39	0.43	0.8	0.86	0.92	0.84	0.89	0.93	0.4	0.43	0.47	0.75	0.78	0.81	-0.71	-0.55	-0.08	-0.05	-0.51	-0.16	2.3871	1000000000000	1.23	0.36	1000000000000	1000000000000
ENSMUSG00000022119	Rbm26	chr14:105539533:105539664:-@chr14:105538308:105538379:-@chr14:105531099:105531224:-	0.83	0.46	0.23	0.33	0.44	0.75	0.84	0.92	0.34	0.49	0.64	0.5	0.63	0.75	0.37	0.47	0.58	0.45	0.53	0.62	0.37	0.51	0.16	0.3	0.14	0.2	-2.09856	1000000000000	0.87	93.51	0.96	8.13
ENSMUSG00000025026	Add3	chr19:53316994:53317117:+@chr19:53318800:53318895:+@chr19:53319488:53321888:+	0.32	0.96	0.97	0.99	1	0.07	0.13	0.2	0.68	0.87	0.98	0.74	0.86	0.93	0.84	0.89	0.94	0.74	0.85	0.94	-0.64	-0.86	-0.12	-0.13	-0.1	-0.14	2.2711	1000000000000	0.61	54.81	3095.85	11.93
ENSMUSG00000022749	Tbc1d23	chr16:57182964:57183121:-@chr16:57181605:57181649:-@chr16:57178045:57178133:-	0.8	0.06	0.05	0.08	0.12	0.86	0.93	0.98	0.13	0.25	0.4	0.63	0.75	0.85	0.23	0.3	0.38	0.16	0.23	0.31	0.74	0.85	0.17	0.67	0.22	0.15	-2.15581	1000000000000	3.77	1000000000000	7.09223e+10	76865.3
ENSMUSG00000032497	Lrrfip2	chr9:111092672:111092788:+@chr9:111095551:111095622:+@chr9:111102169:111102339:+	0.9	0.78	0.67	0.72	0.76	0.95	0.98	0.99	0.69	0.77	0.84	0.93	0.96	0.98	0.92	0.95	0.97	0.78	0.82	0.86	0.12	0.26	0.05	0.24	0.23	0.1	-1.51084	1000000000000	0.24	1000000000000	1000000000000	14.98
ENSMUSG00000022892	App	chr16:85056569:85056771:-@chr16:85043821:85043988:-@chr16:85030477:85030610:-	0.87	0.63	0.45	0.5	0.55	0.7	0.78	0.85	0.52	0.62	0.74	0.58	0.65	0.73	0.55	0.62	0.69	0.59	0.65	0.71	0.24	0.28	0.12	0.15	0.12	0.15	-2.29915	1000000000000	1.09	11.72	2.52	43.36
ENSMUSG00000018395	Kif3a	chr11:53400337:53400432:+@chr11:53404219:53404227:+@chr11:53406876:53407036:+	0.18	0.82	0.91	0.95	0.98	0.12	0.18	0.26	0.28	0.43	0.57	0.49	0.62	0.73	0.68	0.75	0.81	0.4	0.51	0.63	-0.64	-0.77	-0.52	-0.33	-0.2	-0.44	1.91972	1000000000000	1000000000000	697714192743	1000000000000	1000000000000
ENSMUSG00000000827	Tpd52l2	chr2:181242871:181242972:+@chr2:181246279:181246320:+@chr2:181247744:181247792:+	0.16	0.28	0.42	0.46	0.51	0.27	0.33	0.39	0.2	0.27	0.35	0.23	0.29	0.35	0.36	0.4	0.45	0.29	0.34	0.39	-0.12	-0.13	-0.19	-0.17	-0.06	-0.12	1.84936	23.72	307.42	45769.4	0.39	49.22
ENSMUSG00000020454	Eif4enif1	chr11:3129872:3130104:+@chr11:3133991:3134062:+@chr11:3134465:3134648:+	0.76	0.53	0.5	0.57	0.65	0.44	0.54	0.65	0.44	0.59	0.75	0.39	0.49	0.58	0.61	0.69	0.76	0.66	0.74	0.82	0.23	-0.03	0.02	-0.08	0.12	0.17	-1.90163	0.19	0.25	0.38	1.02	12.92
ENSMUSG00000032340	Neo1	chr9:58803766:58803886:-@chr9:58778922|58778982:58778763:-	0.73	0.54	0.4	0.52	0.64	0.68	0.81	0.9	0.62	0.78	0.91	0.39	0.51	0.64	0.57	0.67	0.76	0.67	0.77	0.86	0.19	0.29	0.26	-0.01	0.15	0.25	-2.13958	22.53	5.55	0.25	1.03	27.91
ENSMUSG00000026289	Atg16l1	chr1:89670720:89670806:+@chr1:89671388:89671444:+@chr1:89672332:89672438:+	0.51	0.1	0.01	0.04	0.09	0.52	0.63	0.73	0.01	0.09	0.19	0.1	0.2	0.33	0.19	0.27	0.35	0.19	0.27	0.37	0.41	0.59	0.05	0.16	0.23	0.23	-2.28681	1000000000000	0.16	5.54	4.20116e+08	1.59742e+06
ENSMUSG00000022995	Enah	chr1:183853691:183853971:-@chr1:183851789:183851899:-@chr1:183849456:183849760:-	0.74	0.93	0.93	0.97	0.99	0.68	0.82	0.92	0.85	0.96	1	0.84	0.94	0.99	0.68	0.76	0.84	0.65	0.77	0.88	-0.19	-0.15	-0.01	-0.03	-0.21	-0.2	1.90192	3.84	0.08	0.1	1.55719e+07	24.3
ENSMUSG00000033557	Fam20b	chr1:158648997:158649218:-@chr1:158647019:158647111:-@chr1:158631772:158636298:-	0.88	0.7	0.64	0.7	0.76	0.57	0.67	0.76	0.32	0.46	0.6	0.47	0.59	0.71	0.66	0.74	0.81	0.48	0.56	0.64	0.18	-0.03	-0.24	-0.11	0.04	-0.14	-1.54838	0.18	14.82	0.57	0.16	6.51
ENSMUSG00000028689	Ccdc163	chr4:116385328:116385431:+@chr4:116386621|116386693:116386754:+	0.44	0.72	0.12	0.26	0.45	0.33	0.56	0.79	0.08	0.34	0.65	0.64	0.83	0.96	0.41	0.61	0.78	0.48	0.62	0.77	-0.28	0.3	0.08	0.57	0.35	0.36	1.58758	2.53	0.5	5879.44	7.69	19.27
ENSMUSG00000020409	Slu7	chr11:43247232:43247321:+@chr11:43249856:43249934:+@chr11:43250847:43251032:+	0.24	0.48	0.47	0.55	0.63	0.35	0.44	0.53	0.17	0.26	0.38	0.18	0.28	0.42	0.3	0.38	0.46	0.26	0.34	0.42	-0.24	-0.11	-0.29	-0.27	-0.17	-0.21	1.86784	0.73	433.11	40.09	4.91	99.43
ENSMUSG00000021952	Xpo4	chr14:58267256:58267494:-@chr14:58262172:58262326:-@chr14:58260622:58262060:-	0.66	0.46	0.35	0.41	0.46	0.41	0.49	0.57	0.36	0.47	0.57	0.35	0.44	0.52	0.32	0.37	0.43	0.47	0.53	0.59	0.2	0.08	0.06	0.03	-0.04	0.12	-1.67985	0.43	0.28	0.17	0.15	6.84
ENSMUSG00000034243	Golgb1	chr16:36885074:36885274:+@chr16:36886217:36886314:+@chr16:36887325:36887489:+	0.42	0.83	0.81	0.9	0.96	0.4	0.52	0.65	0.68	0.88	0.98	0.44	0.66	0.84	0.67	0.79	0.88	0.44	0.57	0.69	-0.41	-0.38	-0.02	-0.24	-0.11	-0.33	1.61818	8.98977e+06	0.2	4.11	0.82	232255
ENSMUSG00000026309	Ilkap	chr1:93284932:93285041:-@chr1:93283792:93283918:-	0.66	0.48	0.37	0.41	0.44	0.45	0.51	0.56	0.31	0.38	0.46	0.47	0.52	0.58	0.45	0.5	0.54	0.48	0.53	0.57	0.18	0.1	-0.03	0.11	0.09	0.12	-1.8054	7.16	0.13	28.44	4.98	109.26
ENSMUSG00000028613	Lrp8	chr4:107520046:107520171:+@chr4:107522709:107522747:+@chr4:107523913:107524032:+	0.9	0.27	0.04	0.09	0.18	0.89	0.96	1	0.31	0.55	0.79	0.85	0.95	0.99	0.77	0.91	0.99	0.66	0.78	0.88	0.63	0.87	0.46	0.86	0.82	0.69	-2.1613	1000000000000	120.96	1000000000000	1000000000000	1000000000000
ENSMUSG00000020167	Tcf3	chr10:79875950:79876082:-@chr10:79875572:79875807:-@chr10:79873143:79873369:-@chr10:79869623:79873019:-	0.24	0.39	0.39	0.43	0.46	0.23	0.27	0.32	0.32	0.38	0.44	0.28	0.33	0.38	0.53	0.57	0.61	0.22	0.26	0.29	-0.15	-0.16	-0.05	-0.1	0.14	-0.17	1.96862	1000000000000	0.25	5.69	7.14616e+09	1000000000000
ENSMUSG00000041890	Git2	chr5:115189042:115189290:-@chr5:115187357:115187446:-@chr5:115183870:115183952:-	0.93	0.3	0.23	0.32	0.42	0.92	0.98	1	0.67	0.8	0.91	0.6	0.74	0.87	0.81	0.9	0.96	0.5	0.6	0.7	0.63	0.66	0.48	0.42	0.58	0.28	-2.44195	1000000000000	1000000000000	359055965252	1000000000000	4262.59
ENSMUSG00000032366	Tpm1	chr9:66880601:66880671:-@chr9:66880273:66880348:-@chr9:66879758:66879833:-@chr9:66879259:66879321:-	0.13	0.77	0.8	0.81	0.82	0.13	0.14	0.15	0.76	0.78	0.8	0.46	0.47	0.49	0.46	0.47	0.48	0.67	0.68	0.69	-0.64	-0.67	-0.03	-0.34	-0.34	-0.13	2.01626	1000000000000	1.22	1000000000000	1000000000000	1000000000000
ENSMUSG00000019302	Atp6v0a1	chr11:100888581:100888707:+@chr11:100890490:100890572:+	0.61	0.38	0.5	0.56	0.61	0.54	0.61	0.68	0.31	0.41	0.51	0.57	0.64	0.71	0.38	0.45	0.54	0.35	0.42	0.49	0.23	0.05	-0.15	0.08	-0.11	-0.14	-2.44873	0.21	2.65	0.57	0.79	6.01
ENSMUSG00000029177	Cenpa	chr5:30969150:30969486:+@chr5:30972065:30972201:+@chr5:30974837:30974943:+	0.49	0.68	0.74	0.77	0.81	0.67	0.72	0.78	0.47	0.55	0.62	0.51	0.58	0.64	0.61	0.64	0.68	0.5	0.55	0.59	-0.19	-0.05	-0.22	-0.19	-0.13	-0.22	1.6408	0.22	1000000000000	4.83273e+07	4.41745e+07	1000000000000
ENSMUSG00000029071	Dvl1	chr4:155228675:155228768:+@chr4:155228840:155228909:+	0.33	0.55	0.49	0.56	0.63	0.35	0.47	0.6	0.17	0.31	0.47	0.26	0.37	0.48	0.28	0.36	0.45	0.34	0.41	0.48	-0.22	-0.09	-0.25	-0.19	-0.2	-0.15	1.84391	0.37	6.86	6.47	70.63	5.5
ENSMUSG00000036167	Pphln1	chr15:93241103:93241214:+@chr15:93250715:93250921:+@chr15:93254445:93254506:+	0.71	0.55	0.47	0.54	0.61	0.58	0.68	0.77	0.56	0.66	0.75	0.73	0.81	0.88	0.78	0.83	0.87	0.7	0.76	0.81	0.16	0.14	0.12	0.27	0.29	0.22	-1.69981	1.46	0.78	1.5153e+06	1000000000000	1.76418e+10
ENSMUSG00000068329	Htra2	chr6:83003032:83003064:-@chr6:83002692:83002797:-	0.53	0.31	0.14	0.18	0.22	0.28	0.36	0.44	0.21	0.31	0.4	0.33	0.41	0.49	0.38	0.45	0.51	0.27	0.32	0.37	0.22	0.18	0.13	0.23	0.27	0.14	-2.05227	209.99	1.93	291263454678	1000000000000	4306.97
ENSMUSG00000028060	2810403A07Rik	chr3:88512702:88512863:+@chr3:88513752|88513780:88513864:+	0.63	0.46	0.53	0.59	0.66	0.27	0.38	0.49	0.24	0.36	0.48	0.4	0.49	0.58	0.48	0.55	0.64	0.35	0.43	0.5	0.17	-0.21	-0.23	-0.1	-0.04	-0.16	-1.95085	16.24	43.29	0.77	0.19	22.62
ENSMUSG00000024127	Prepl	chr17:85489446:85489609:-@chr17:85487680:85487779:-@chr17:85482533:85482655:-	0.34	0.22	0.07	0.12	0.18	0.09	0.16	0.26	0.04	0.15	0.38	0.3	0.45	0.63	0.27	0.4	0.55	0.23	0.32	0.42	0.12	0.04	0.03	0.33	0.28	0.2	-1.57606	0.16	0.21	8524.15	544.44	26.34
ENSMUSG00000027763	Mbnl1	chr3:60305100:60305345:+@chr3:60332678:60332900:+@chr3:60399516:60402024:+	0.95	0.3	0.06	0.11	0.19	0.03	0.12	0.26	0.21	0.4	0.62	0.08	0.16	0.27	0.17	0.26	0.37	0.26	0.37	0.48	0.65	0.01	0.29	0.05	0.15	0.26	-2.27223	0.19	11.53	0.19	2.27	26998.7
ENSMUSG00000025290	Rps24	chr14:25312605:25312715:+@chr14:25314652:25314676:+@chr14:25314997:25316182:+	0.45	0.87	0.77	0.79	0.8	0.24	0.25	0.27	0.61	0.64	0.66	0.47	0.49	0.5	0.33	0.35	0.36	0.5	0.52	0.53	-0.42	-0.54	-0.15	-0.3	-0.44	-0.27	1.92179	1000000000000	1000000000000	1000000000000	1000000000000	1000000000000
ENSMUSG00000021759	Ppap2a	chr13:113590984:113591474:+@chr13:113641611:113641762:+@chr13:113646954:113647234:+	0.64	0.42	0.08	0.14	0.22	0.79	0.9	0.98	0.09	0.22	0.4	0.33	0.53	0.72	0.74	0.85	0.94	0.24	0.36	0.5	0.22	0.76	0.08	0.39	0.71	0.22	-1.62772	1000000000000	0.29	383.58	1000000000000	29.11
ENSMUSG00000017210	Med24	chr11:98579224:98579456:-@chr11:98577728:98577839:-	0.49	0.36	0.57	0.62	0.66	0.64	0.71	0.77	0.34	0.43	0.54	0.45	0.53	0.6	0.59	0.66	0.72	0.43	0.5	0.56	0.13	0.09	-0.19	-0.09	0.04	-0.12	-1.78447	0.95	15.26	0.78	0.17	6.74
ENSMUSG00000067367	Lyar	chr5:38611708:38611874:+@chr5:38614170:38614293:+@chr5:38614373:38614470:+	0.49	0.13	0.05	0.15	0.29	0.23	0.4	0.57	0.32	0.57	0.78	0.11	0.27	0.44	0.18	0.34	0.57	0.52	0.68	0.84	0.36	0.25	0.42	0.12	0.19	0.53	-2.19231	2.92	84.74	0.48	1.02	22097
ENSMUSG00000030605	Mfge8	chr7:86290133:86290264:-@chr7:86288164:86288274:-@chr7:86287755:86287936:-	0.1	0.3	0.37	0.4	0.44	0.36	0.42	0.48	0.33	0.39	0.46	0.36	0.42	0.48	0.46	0.49	0.53	0.59	0.63	0.67	-0.2	0.02	-0.01	0.02	0.09	0.23	1.63121	0.1	0.1	0.1	6.74	1000000000000
ENSMUSG00000026074	Map4k4	chr1:40064278:40064375:+@chr1:40065176:40065184:+@chr1:40066533:40066708:+	0.69	0.39	0.42	0.46	0.51	0.84	0.89	0.93	0.52	0.61	0.69	0.76	0.82	0.88	0.63	0.67	0.72	0.61	0.65	0.7	0.3	0.43	0.15	0.36	0.21	0.19	-2.1815	1000000000000	7.24	1000000000000	1000000000000	1000000000000
ENSMUSG00000020124	Usp15	chr10:122600649:122600710:-@chr10:122590097:122590183:-@chr10:122583850:122583994:-	0.57	0.4	0.42	0.47	0.53	0.41	0.48	0.56	0.42	0.52	0.62	0.34	0.41	0.48	0.39	0.44	0.48	0.27	0.32	0.36	0.17	0.01	0.05	-0.06	-0.03	-0.15	-1.50006	0.13	0.2	0.29	0.15	1.20855e+06
ENSMUSG00000020409	Slu7	chr11:43247232:43247321:+@chr11:43249856:43249937:+@chr11:43250847:43251032:+	0.12	0.37	0.42	0.51	0.59	0.21	0.29	0.38	0.16	0.25	0.35	0.1	0.19	0.3	0.24	0.32	0.41	0.17	0.24	0.32	-0.25	-0.22	-0.26	-0.32	-0.19	-0.27	1.53942	25.75	37.01	1979.22	15.48	406602
ENSMUSG00000035545	Leng8	chr7:4095655:4095940:+@chr7:4096314:4096415:+	0.44	0.22	0.01	0.04	0.08	0.14	0.24	0.37	0.1	0.22	0.38	0.02	0.11	0.27	0.15	0.27	0.4	0.12	0.19	0.26	0.22	0.2	0.18	0.07	0.23	0.15	-1.88847	391.51	4.68	0.23	331.44	37267.4
ENSMUSG00000032067	Pts	chr9:50336662:50336830:-@chr9:50336251:50336337:-@chr9:50332828:50335054:-	0.14	0.44	0.48	0.71	0.89	0	0.33	0.69	0.02	0.21	0.52	0.36	0.75	0.97	0	0.26	0.73	0.02	0.18	0.44	-0.3	-0.38	-0.5	0.04	-0.45	-0.53	1.63894	1.68	8.11	0.61	2.72	24.59
ENSMUSG00000024073	Birc6	chr17:74960491:74960602:+@chr17:74961359:74961441:+	0.2	0.1	0.14	0.18	0.22	0.16	0.23	0.31	0.25	0.33	0.42	0.04	0.08	0.12	0.08	0.12	0.16	0.03	0.06	0.08	0.1	0.05	0.15	-0.1	-0.06	-0.12	-1.55546	0.2	48.58	47.25	0.58	9.87897e+06
ENSMUSG00000036459	Wtip	chr7:34904158:34904225:-@chr7:34903956:34904018:-	0.72	0.5	0.36	0.46	0.56	0.28	0.44	0.6	0.41	0.56	0.7	0.04	0.14	0.27	0.45	0.58	0.69	0.11	0.19	0.29	0.22	-0.02	0.1	-0.32	0.12	-0.27	-1.66021	0.27	0.44	39.47	0.54	52.85
ENSMUSG00000001151	Pcnt	chr10:75866503:75866619:-@chr10:75866369:75866389:-@chr10:75864077:75864280:-	0.95	0.02	0.01	0.05	0.14	0.8	0.94	0.99	0.02	0.11	0.34	0.43	0.65	0.87	0.34	0.51	0.68	0.17	0.29	0.42	0.93	0.89	0.06	0.6	0.46	0.24	-2.41492	1000000000000	0.21	1000000000000	5.4868e+07	23.99

## Sheet: Regulated by all homologs
gene	symb	event	WT_Total_psi	KO_Total_psi	GFP_lo	GFP_mean	GFP_hi	Hs_lo	Hs_mean	Hs_hi	Dm_lo	Dm_mean	Dm_hi	Ce_lo	Ce_mean	Ce_hi	Ci_lo	Ci_mean	Ci_hi	Ta_lo	Ta_mean	Ta_hi	WT_KO_DeltaPsi	Hs_GFP_MeanDeltaPsi	Dm_GFP_MeanDeltaPsi	Ce_GFP_MeanDeltaPsi	Ci_GFP_MeanDeltaPsi	Ta_GFP_MeanDeltaPsi	WT_KO_Z-score	GFPvsHs_BF	GFPvsDm_BF	GFPvsCe_BF	GFPvsCi_BF	GFPvsTa_BF
ENSMUSG00000021759	Ppap2a	chr13:113590984:113591474:+@chr13:113625067:113625221:+@chr13:113641611:113641762:+@chr13:113646954:113647234:+	0.44	0.67	0.85	0.9	0.95	0.3	0.38	0.46	0.42	0.62	0.81	0.64	0.74	0.84	0.37	0.44	0.52	0.67	0.74	0.81	-0.23	-0.52	-0.28	-0.16	-0.46	-0.16	2.09365	1000000000000	13.78	9.19	1000000000000	36.91
ENSMUSG00000002496	Tsc2	chr17:24744382:24744476:-@chr17:24743169:24743297:-@chr17:24741750:24741937:-	0.94	0.48	0.26	0.37	0.48	0.89	0.95	0.99	0.65	0.81	0.93	0.81	0.9	0.96	0.72	0.82	0.91	0.63	0.72	0.81	0.46	0.58	0.44	0.53	0.45	0.35	-2.20292	1000000000000	48773.7	1000000000000	1000000000000	8554.47
ENSMUSG00000052337	Immt	chr6:71813135:71813264:+@chr6:71816720:71816734:+@chr6:71818574:71818863:+	0.58	0.9	0.88	0.9	0.92	0.35	0.4	0.46	0.47	0.55	0.64	0.33	0.39	0.45	0.67	0.7	0.74	0.75	0.79	0.82	-0.32	-0.5	-0.35	-0.51	-0.2	-0.11	2.11667	1000000000000	1000000000000	1000000000000	1000000000000	638635624844
ENSMUSG00000059119	Nap1l4	chr7:150706289:150706345:-@chr7:150704755:150704790:-@chr7:150699481:150700542:-	0.22	0.36	0.46	0.5	0.55	0.09	0.12	0.17	0.22	0.3	0.37	0.18	0.24	0.3	0.23	0.27	0.32	0.25	0.29	0.33	-0.14	-0.38	-0.2	-0.26	-0.23	-0.21	2.21029	1000000000000	1627.35	9.04101e+09	1000000000000	1000000000000
ENSMUSG00000025290	Rps24	chr14:25312605:25312715:+@chr14:25314652:25314671:+@chr14:25314997:25316182:+	0.64	0.96	0.9	0.91	0.91	0.45	0.46	0.48	0.79	0.81	0.82	0.69	0.7	0.72	0.58	0.59	0.59	0.71	0.72	0.73	-0.32	-0.45	-0.1	-0.21	-0.32	-0.19	2.52586	1000000000000	1000000000000	1000000000000	1000000000000	1000000000000
ENSMUSG00000037936	Scarb1	chr5:125764269:125764529:-@chr5:125761475:125761603:-@chr5:125757455:125758235:-	0.91	0.15	0.28	0.34	0.4	0.96	0.98	0.99	0.45	0.55	0.66	0.78	0.84	0.89	0.64	0.69	0.74	0.41	0.48	0.55	0.76	0.64	0.21	0.5	0.35	0.14	-2.18917	1000000000000	27.18	1000000000000	1000000000000	7.75
ENSMUSG00000066306	Numa1	chr7:109146814:109150173:+@chr7:109150809:109150850:+@chr7:109156000:109156273:+	0.97	0.04	0.03	0.05	0.07	0.92	0.96	0.98	0.13	0.2	0.28	0.74	0.8	0.86	0.62	0.68	0.74	0.31	0.37	0.43	0.93	0.91	0.15	0.75	0.63	0.32	-2.30043	1000000000000	18582.4	1000000000000	1000000000000	1000000000000
ENSMUSG00000018395	Kif3a	chr11:53400337:53400432:+@chr11:53404219:53404227:+@chr11:53406876:53407036:+	0.18	0.82	0.91	0.95	0.98	0.12	0.18	0.26	0.28	0.43	0.57	0.49	0.62	0.73	0.68	0.75	0.81	0.4	0.51	0.63	-0.64	-0.77	-0.52	-0.33	-0.2	-0.44	1.91972	1000000000000	1000000000000	697714192743	1000000000000	1000000000000
ENSMUSG00000028613	Lrp8	chr4:107520046:107520171:+@chr4:107522709:107522747:+@chr4:107523913:107524032:+	0.9	0.27	0.04	0.09	0.18	0.89	0.96	1	0.31	0.55	0.79	0.85	0.95	0.99	0.77	0.91	0.99	0.66	0.78	0.88	0.63	0.87	0.46	0.86	0.82	0.69	-2.1613	1000000000000	120.96	1000000000000	1000000000000	1000000000000
ENSMUSG00000041890	Git2	chr5:115189042:115189290:-@chr5:115187357:115187446:-@chr5:115183870:115183952:-	0.93	0.3	0.23	0.32	0.42	0.92	0.98	1	0.67	0.8	0.91	0.6	0.74	0.87	0.81	0.9	0.96	0.5	0.6	0.7	0.63	0.66	0.48	0.42	0.58	0.28	-2.44195	1000000000000	1000000000000	359055965252	1000000000000	4262.59
ENSMUSG00000025290	Rps24	chr14:25312605:25312715:+@chr14:25314652:25314676:+@chr14:25314997:25316182:+	0.45	0.87	0.77	0.79	0.8	0.24	0.25	0.27	0.61	0.64	0.66	0.47	0.49	0.5	0.33	0.35	0.36	0.5	0.52	0.53	-0.42	-0.54	-0.15	-0.3	-0.44	-0.27	1.92179	1000000000000	1000000000000	1000000000000	1000000000000	1000000000000
ENSMUSG00000026074	Map4k4	chr1:40064278:40064375:+@chr1:40065176:40065184:+@chr1:40066533:40066708:+	0.69	0.39	0.42	0.46	0.51	0.84	0.89	0.93	0.52	0.61	0.69	0.76	0.82	0.88	0.63	0.67	0.72	0.61	0.65	0.7	0.3	0.43	0.15	0.36	0.21	0.19	-2.1815	1000000000000	7.24	1000000000000	1000000000000	1000000000000
ENSMUSG00000020409	Slu7	chr11:43247232:43247321:+@chr11:43249856:43249937:+@chr11:43250847:43251032:+	0.12	0.37	0.42	0.51	0.59	0.21	0.29	0.38	0.16	0.25	0.35	0.1	0.19	0.3	0.24	0.32	0.41	0.17	0.24	0.32	-0.25	-0.22	-0.26	-0.32	-0.19	-0.27	1.53942	25.75	37.01	1979.22	15.48	406602
