# Supplementary material for: Conservation of context-dependent splicing activity in distant Muscleblind homologs
Source: Nucleic Acids Res. 2016 Aug 23;44(17):8352–62. doi: 10.1093/nar/gkw735 (PMC5041496; doi:10.1093/nar/gkw735)
Supplement: SUPPLEMENTARY DATA [file supp_gkw735_nar-01043-a-2016-File012.xlsx]

## Sheet: Hs
Supplementary Table 3. Branch length conservation for genes in each organism.
#Gene	Delta	Desc
HOXA3	2.63763	Homo sapiens homeobox A3 (HOXA3), transcript variant 2, mRNA. (from RefSeq NM_153631)
MBNL1	2.63548	Homo sapiens muscleblind-like splicing regulator 1 (MBNL1), transcript variant 7, mRNA. (from RefSeq NM_207297)
KRTAP9-7	2.57309	Homo sapiens keratin associated protein 9-7 (KRTAP9-7), mRNA. (from RefSeq NM_001277332),
DGKI	2.52442	Homo sapiens diacylglycerol kinase, iota (DGKI), mRNA. (from RefSeq NM_004717)
CLASP1	2.39179	Homo sapiens cytoplasmic linker associated protein 1 (CLASP1), transcript variant 1, mRNA. (from RefSeq NM_015282)
ANK3	2.32569	Homo sapiens ankyrin 3, node of Ranvier (ankyrin G) (ANK3), transcript variant 3, mRNA. (from RefSeq NM_001204403)
TRERF1	2.32187	Homo sapiens transcriptional regulating factor 1 (TRERF1), transcript variant 2, mRNA. (from RefSeq NM_033502)
EFNA5	2.28292	Homo sapiens ephrin-A5 (EFNA5), mRNA. (from RefSeq NM_001962)
PRRT4	2.27478	Homo sapiens proline-rich transmembrane protein 4 (PRRT4), transcript variant 2, mRNA. (from RefSeq NM_001114726)
REXO2	2.23759	Homo sapiens RNA exonuclease 2 (REXO2), mRNA. (from RefSeq NM_015523)
SIK3	2.21658	Homo sapiens SIK family kinase 3 (SIK3), transcript variant 1, mRNA. (from RefSeq NM_025164)
EIF4G3	2.17142	Homo sapiens eukaryotic translation initiation factor 4 gamma, 3 (EIF4G3), transcript variant 4, mRNA. (from RefSeq NM_001198803)
NHSL1	2.17047	Homo sapiens NHS-like 1 (NHSL1), transcript variant 2, mRNA. (from RefSeq NM_001144060)
TEAD1	2.13861	Homo sapiens TEA domain family member 1 (SV40 transcriptional enhancer factor) (TEAD1), mRNA. (from RefSeq NM_021961)
OSBPL8	2.08118	Homo sapiens oxysterol binding protein-like 8 (OSBPL8), transcript variant 1, mRNA. (from RefSeq NM_020841)
REPS1	2.07251	Homo sapiens RALBP1 associated Eps domain containing 1 (REPS1), transcript variant 1, mRNA. (from RefSeq NM_031922)
MYO3B	2.06402	Homo sapiens myosin IIIB (MYO3B), transcript variant 1, mRNA. (from RefSeq NM_001083615)
AUTS2	2.02954	Homo sapiens autism susceptibility candidate 2 (AUTS2), transcript variant 1, mRNA. (from RefSeq NM_015570)
CDCA7	2.01936	Homo sapiens cell division cycle associated 7 (CDCA7), transcript variant 2, mRNA. (from RefSeq NM_145810)
PCSK5	1.98351	Homo sapiens proprotein convertase subtilisin/kexin type 5 (PCSK5), transcript variant 1, mRNA. (from RefSeq NM_001190482)
PVALB	1.91132	Homo sapiens parvalbumin (PVALB), mRNA. (from RefSeq NM_002854),
PPP1R12A	1.84928	Homo sapiens protein phosphatase 1, regulatory subunit 12A (PPP1R12A), transcript variant 1, mRNA. (from RefSeq NM_002480)
KANSL1	1.84689	Homo sapiens KAT8 regulatory NSL complex subunit 1 (KANSL1), transcript variant 3, mRNA. (from RefSeq NM_001193465),
COL13A1	1.84226	Homo sapiens collagen, type XIII, alpha 1 (COL13A1), transcript variant 11, mRNA. (from RefSeq NM_080800)
CTNNB1	1.81162	Homo sapiens catenin (cadherin-associated protein), beta 1, 88kDa (CTNNB1), transcript variant 3, mRNA. (from RefSeq NM_001098210)
TAGLN3	1.76719	Homo sapiens transgelin 3 (TAGLN3), transcript variant 2, mRNA. (from RefSeq NM_001008272)
LOC285847	1.7599	n/a
PLOD2	1.75892	Homo sapiens procollagen-lysine, 2-oxoglutarate 5-dioxygenase 2 (PLOD2), transcript variant 2, mRNA. (from RefSeq NM_000935)
TTN	1.73669	Homo sapiens titin (TTN), transcript variant N2-A, mRNA. (from RefSeq NM_133378)
SORBS2	1.72997	Homo sapiens sorbin and SH3 domain containing 2 (SORBS2), transcript variant 1, mRNA. (from RefSeq NM_003603)
KDM1A	1.72136	Homo sapiens lysine (K)-specific demethylase 1A (KDM1A), transcript variant 1, mRNA. (from RefSeq NM_001009999)
RAPGEF2	1.69379	Homo sapiens Rap guanine nucleotide exchange factor (GEF) 2 (RAPGEF2), mRNA. (from RefSeq NM_014247)
FOXP1	1.6877	Homo sapiens forkhead box P1 (FOXP1), transcript variant 6, mRNA. (from RefSeq NM_001244813)
PHOSPHO1	1.67509	Homo sapiens phosphatase, orphan 1 (PHOSPHO1), transcript variant 2, mRNA. (from RefSeq NM_178500)
BHLHE40-AS1	1.6704	Homo sapiens BHLHE40 antisense RNA 1 (BHLHE40-AS1), transcript variant 3, long non-coding RNA. (from RefSeq NR_125915)
THAP7	1.66317	Homo sapiens THAP domain containing 7 (THAP7), transcript variant 1, mRNA. (from RefSeq NM_030573)
CDH9	1.64315	Homo sapiens cadherin 9, type 2 (T1-cadherin) (CDH9), mRNA. (from RefSeq NM_016279)
CEP170	1.61608	Homo sapiens centrosomal protein 170kDa (CEP170), transcript variant beta, mRNA. (from RefSeq NM_001042404),
HAT1	1.61174	Homo sapiens histone acetyltransferase 1 (HAT1), transcript variant 1, mRNA. (from RefSeq NM_003642)
CLTA	1.60612	Homo sapiens clathrin, light chain A (CLTA), transcript variant 6, mRNA. (from RefSeq NM_001184762)
TLX1	1.60407	Homo sapiens T-cell leukemia homeobox 1 (TLX1), transcript variant 1, mRNA. (from RefSeq NM_005521)
ANXA6	1.59998	Homo sapiens annexin A6 (ANXA6), transcript variant 1, mRNA. (from RefSeq NM_001155)
VPRBP	1.59681	Homo sapiens Vpr (HIV-1) binding protein (VPRBP), transcript variant 1, mRNA. (from RefSeq NM_014703)
DDX42	1.58338	Homo sapiens DEAD (Asp-Glu-Ala-Asp) box helicase 42 (DDX42), transcript variant 2, mRNA. (from RefSeq NM_203499)
EPC1	1.58095	Homo sapiens enhancer of polycomb homolog 1 (Drosophila) (EPC1), transcript variant 1, mRNA. (from RefSeq NM_025209)
TMC3-AS1	1.56764	n/a
RALGAPB	1.56219	Homo sapiens Ral GTPase activating protein, beta subunit (non-catalytic) (RALGAPB), transcript variant 3, mRNA. (from RefSeq NM_001282918)
NCOA7	1.55323	Homo sapiens nuclear receptor coactivator 7 (NCOA7), transcript variant 6, mRNA. (from RefSeq NM_001199622)
SLAIN1	1.54318	Homo sapiens SLAIN motif family, member 1 (SLAIN1), transcript variant 5, mRNA. (from RefSeq NM_001242870)
EBF4	1.53774	Homo sapiens early B-cell factor 4 (EBF4), mRNA. (from RefSeq NM_001110514)
LINGO1	1.53194	Homo sapiens leucine rich repeat and Ig domain containing 1 (LINGO1), transcript variant 1, mRNA. (from RefSeq NM_032808)
TCERG1	1.51285	Homo sapiens transcription elongation regulator 1 (TCERG1), transcript variant 1, mRNA. (from RefSeq NM_006706)
PAX2	1.51131	Homo sapiens paired box 2 (PAX2), transcript variant c, mRNA. (from RefSeq NM_003988)
SRPX	1.50409	Homo sapiens sushi-repeat containing protein, X-linked (SRPX), transcript variant 1, mRNA. (from RefSeq NM_006307)
SLC6A5	1.50384	Homo sapiens solute carrier family 6 (neurotransmitter transporter), member 5 (SLC6A5), mRNA. (from RefSeq NM_004211)
IGFBP5	1.48356	Homo sapiens insulin-like growth factor binding protein 5 (IGFBP5), mRNA. (from RefSeq NM_000599)
UNC5A	1.47947	Homo sapiens unc-5 homolog A (C. elegans) (UNC5A), mRNA. (from RefSeq NM_133369)
TMEM240	1.45907	Homo sapiens transmembrane protein 240 (TMEM240), mRNA. (from RefSeq NM_001114748)
ARHGEF40	1.45684	Homo sapiens Rho guanine nucleotide exchange factor (GEF) 40 (ARHGEF40), transcript variant 1, mRNA. (from RefSeq NM_018071)
IPO13	1.45198	Homo sapiens importin 13 (IPO13), mRNA. (from RefSeq NM_014652)
UNK	1.43824	Homo sapiens unkempt family zinc finger (UNK), transcript variant 1, mRNA. (from RefSeq NM_001080419)
CCDC88A	1.42741	Homo sapiens coiled-coil domain containing 88A (CCDC88A), transcript variant 2, mRNA. (from RefSeq NM_018084)
GSE1	1.41428	Homo sapiens Gse1 coiled-coil protein (GSE1), transcript variant 1, mRNA. (from RefSeq NM_014615)
TMEM170A	1.4132	Homo sapiens transmembrane protein 170A (TMEM170A), transcript variant 1, mRNA. (from RefSeq NM_145254)
TTC29	1.40405	Homo sapiens tetratricopeptide repeat domain 29 (TTC29), transcript variant 2, mRNA. (from RefSeq NM_031956)
INTS7	1.40155	Homo sapiens integrator complex subunit 7 (INTS7), transcript variant 1, mRNA. (from RefSeq NM_015434)
DPF3	1.39832	Homo sapiens D4, zinc and double PHD fingers, family 3 (DPF3), transcript variant 1, mRNA. (from RefSeq NM_012074)
EHD1	1.3921	Homo sapiens EH-domain containing 1 (EHD1), transcript variant 1, mRNA. (from RefSeq NM_001282444)
PLEKHA7	1.38963	Homo sapiens pleckstrin homology domain containing, family A member 7 (PLEKHA7), mRNA. (from RefSeq NM_175058)
ZIC5	1.38775	Homo sapiens Zic family member 5 (ZIC5), mRNA. (from RefSeq NM_033132)
CPEB3	1.3763	Homo sapiens cytoplasmic polyadenylation element binding protein 3 (CPEB3), transcript variant 2, mRNA. (from RefSeq NM_001178137)
CDC42BPB	1.37464	Homo sapiens CDC42 binding protein kinase beta (DMPK-like) (CDC42BPB), mRNA. (from RefSeq NM_006035)
BPTF	1.36675	Homo sapiens bromodomain PHD finger transcription factor (BPTF), transcript variant 1, mRNA. (from RefSeq NM_182641)
ITGA6	1.36621	Homo sapiens integrin, alpha 6 (ITGA6), transcript variant 1, mRNA. (from RefSeq NM_001079818)
OSR2	1.36132	Homo sapiens odd-skipped related transciption factor 2 (OSR2), transcript variant 3, mRNA. (from RefSeq NM_001286841)
ADAMTS6	1.34538	Homo sapiens ADAM metallopeptidase with thrombospondin type 1 motif, 6 (ADAMTS6), mRNA. (from RefSeq NM_197941)
RIMS2	1.34521	Homo sapiens regulating synaptic membrane exocytosis 2 (RIMS2), transcript variant 4, mRNA. (from RefSeq NM_001282882)
TSHZ1	1.34498	Homo sapiens teashirt zinc finger homeobox 1 (TSHZ1), transcript variant 2, mRNA. (from RefSeq NM_005786)
RALGAPA1	1.34467	Homo sapiens Ral GTPase activating protein, alpha subunit 1 (catalytic) (RALGAPA1), transcript variant 4, mRNA. (from RefSeq NM_001283044)
NRXN1	1.34298	Homo sapiens neurexin 1 (NRXN1), transcript variant beta, mRNA. (from RefSeq NM_138735)
NBR1	1.33929	Homo sapiens neighbor of BRCA1 gene 1 (NBR1), transcript variant 4, mRNA. (from RefSeq NM_001291571)
TSHZ2	1.33623	Homo sapiens teashirt zinc finger homeobox 2 (TSHZ2), transcript variant 2, mRNA. (from RefSeq NM_001193421)
SP3	1.33495	Homo sapiens Sp3 transcription factor (SP3), transcript variant 1, mRNA. (from RefSeq NM_003111)
EXOC6	1.33417	Homo sapiens exocyst complex component 6 (EXOC6), transcript variant 2, mRNA. (from RefSeq NM_001013848)
ZBTB20	1.33017	Homo sapiens zinc finger and BTB domain containing 20 (ZBTB20), transcript variant 1, mRNA. (from RefSeq NM_001164342)
TP53I11	1.32842	Homo sapiens tumor protein p53 inducible protein 11 (TP53I11), transcript variant 6, mRNA. (from RefSeq NM_006034)
OPA1	1.3225	Homo sapiens optic atrophy 1 (autosomal dominant) (OPA1), transcript variant 4, mRNA. (from RefSeq NM_130833)
RNF157	1.31392	Homo sapiens ring finger protein 157 (RNF157), mRNA. (from RefSeq NM_052916)
MEIS2	1.31234	Homo sapiens Meis homeobox 2 (MEIS2), transcript variant b, mRNA. (from RefSeq NM_170674)
GBF1	1.30954	Homo sapiens golgi brefeldin A resistant guanine nucleotide exchange factor 1 (GBF1), transcript variant 1, mRNA. (from RefSeq NM_004193)
PPFIA2	1.30843	Homo sapiens protein tyrosine phosphatase, receptor type, f polypeptide (PTPRF), interacting protein (liprin), alpha 2 (PPFIA2), transcript variant 10, mRNA. (from RefSeq NM_001220480)
DALRD3	1.29632	Homo sapiens DALR anticodon binding domain containing 3 (DALRD3), transcript variant 1, mRNA. (from RefSeq NM_001009996)
UBE4B	1.29305	Homo sapiens ubiquitination factor E4B (UBE4B), transcript variant 1, mRNA. (from RefSeq NM_001105562)
CSNK1G3	1.28896	Homo sapiens casein kinase 1, gamma 3 (CSNK1G3), transcript variant 4, mRNA. (from RefSeq NM_001044723)
MSRB3	1.28288	Homo sapiens methionine sulfoxide reductase B3 (MSRB3), transcript variant 4, mRNA. (from RefSeq NM_001193461)
TCF7L2	1.27653	Homo sapiens transcription factor 7-like 2 (T-cell specific, HMG-box) (TCF7L2), transcript variant 5, mRNA. (from RefSeq NM_001146285)
TSSC1	1.27323	Homo sapiens tumor suppressing subtransferable candidate 1 (TSSC1), mRNA. (from RefSeq NM_003310)
PCDHA1	1.27091	Homo sapiens protocadherin alpha 1 (PCDHA1), transcript variant 2, mRNA. (from RefSeq NM_031410)
RBM14-RBM4	1.27005	Homo sapiens RBM14-RBM4 readthrough (RBM14-RBM4), transcript variant 1, mRNA. (from RefSeq NM_001198845)
RBM4	1.27005	Homo sapiens RNA binding motif protein 4 (RBM4), transcript variant 1, mRNA. (from RefSeq NM_002896)
CASK	1.26728	Homo sapiens calcium/calmodulin-dependent serine protein kinase (MAGUK family) (CASK), transcript variant 1, mRNA. (from RefSeq NM_003688)
IQSEC2	1.26635	Homo sapiens IQ motif and Sec7 domain 2 (IQSEC2), transcript variant 2, mRNA. (from RefSeq NM_015075)
WDR26	1.26559	Homo sapiens WD repeat domain 26 (WDR26), transcript variant 1, mRNA. (from RefSeq NM_025160)
NBEAL2	1.26229	Homo sapiens neurobeachin-like 2 (NBEAL2), mRNA. (from RefSeq NM_015175)
KIF13A	1.26107	Homo sapiens kinesin family member 13A (KIF13A), transcript variant 5, mRNA. (from RefSeq NM_001243423)
OSBPL3	1.26083	Homo sapiens oxysterol binding protein-like 3 (OSBPL3), transcript variant 3, mRNA. (from RefSeq NM_145321)
ZFHX2	1.25632	Homo sapiens zinc finger homeobox 2 (ZFHX2), mRNA. (from RefSeq NM_033400)
FGFR4	1.25349	Homo sapiens fibroblast growth factor receptor 4 (FGFR4), transcript variant 2, mRNA. (from RefSeq NM_022963)
C9orf139	1.25154	n/a
ANK2	1.25127	Homo sapiens ankyrin 2, neuronal (ANK2), transcript variant 2, mRNA. (from RefSeq NM_020977)
EGR3	1.25008	Homo sapiens early growth response 3 (EGR3), transcript variant 2, mRNA. (from RefSeq NM_001199880)
MAGI1	1.24777	Homo sapiens membrane associated guanylate kinase, WW and PDZ domain containing 1 (MAGI1), transcript variant 1, mRNA. (from RefSeq NM_015520)
LOC400541	1.2444	Homo sapiens uncharacterized LOC400541 (LOC400541), long non-coding RNA. (from RefSeq NR_126007)
NOL4	1.24238	Homo sapiens nucleolar protein 4 (NOL4), transcript variant 4, mRNA. (from RefSeq NM_001198548)
DHX9	1.23672	Homo sapiens DEAH (Asp-Glu-Ala-His) box helicase 9 (DHX9), transcript variant 1, mRNA. (from RefSeq NM_001357)
DMD	1.22942	Homo sapiens dystrophin (DMD), transcript variant Dp71b, mRNA. (from RefSeq NM_004016)
LAMA2	1.22908	Homo sapiens laminin, alpha 2 (LAMA2), transcript variant 2, mRNA. (from RefSeq NM_001079823)
PSMC6	1.20931	Homo sapiens proteasome (prosome, macropain) 26S subunit, ATPase, 6 (PSMC6), mRNA. (from RefSeq NM_002806)
PCDHA6	1.20727	Homo sapiens protocadherin alpha 6 (PCDHA6), transcript variant 2, mRNA. (from RefSeq NM_031848)
PPTC7	1.1997	Homo sapiens PTC7 protein phosphatase homolog (S. cerevisiae) (PPTC7), mRNA. (from RefSeq NM_139283)
KIF23	1.19928	Homo sapiens kinesin family member 23 (KIF23), transcript variant 1, mRNA. (from RefSeq NM_138555)
DOCK7	1.19871	Homo sapiens dedicator of cytokinesis 7 (DOCK7), transcript variant 4, mRNA. (from RefSeq NM_001272001)
DPP4	1.1985	Homo sapiens dipeptidyl-peptidase 4 (DPP4), mRNA. (from RefSeq NM_001935)
MAPT	1.19778	Homo sapiens microtubule-associated protein tau (MAPT), transcript variant 7, mRNA. (from RefSeq NM_001203251),
ECE1	1.19599	Homo sapiens endothelin converting enzyme 1 (ECE1), transcript variant 2, mRNA. (from RefSeq NM_001113349)
RBM10	1.19534	Homo sapiens RNA binding motif protein 10 (RBM10), transcript variant 2, mRNA. (from RefSeq NM_152856)
DNTTIP2	1.19501	Homo sapiens deoxynucleotidyltransferase, terminal, interacting protein 2 (DNTTIP2), mRNA. (from RefSeq NM_014597)
HDAC5	1.1913	Homo sapiens histone deacetylase 5 (HDAC5), transcript variant 3, mRNA. (from RefSeq NM_001015053)
EMB	1.18267	Homo sapiens embigin (EMB), mRNA. (from RefSeq NM_198449)
ZNF827	1.17966	Homo sapiens zinc finger protein 827 (ZNF827), transcript variant 2, mRNA. (from RefSeq NM_178835)
PRKCB	1.17915	Homo sapiens protein kinase C, beta (PRKCB), transcript variant 2, mRNA. (from RefSeq NM_002738)
LARP1B	1.17875	Homo sapiens La ribonucleoprotein domain family, member 1B (LARP1B), transcript variant 4, mRNA. (from RefSeq NM_001278604)
MCTP1	1.17771	Homo sapiens multiple C2 domains, transmembrane 1 (MCTP1), transcript variant 3, mRNA. (from RefSeq NM_001297777)
ZFX-AS1	1.17183	Homo sapiens ZFX antisense RNA 1 (ZFX-AS1), long non-coding RNA. (from RefSeq NR_046657)
KCNQ5	1.17001	Homo sapiens potassium channel, voltage gated KQT-like subfamily Q, member 5 (KCNQ5), transcript variant 1, mRNA. (from RefSeq NM_019842)
TAF4B	1.16285	Homo sapiens TAF4b RNA polymerase II, TATA box binding protein (TBP)-associated factor, 105kDa (TAF4B), transcript variant 1, mRNA. (from RefSeq NM_001293725)
AFF3	1.16148	Homo sapiens AF4/FMR2 family, member 3 (AFF3), transcript variant 2, mRNA. (from RefSeq NM_001025108)
LAYN	1.16148	Homo sapiens layilin (LAYN), transcript variant 1, mRNA. (from RefSeq NM_001258390)
COL4A5	1.15935	Homo sapiens collagen, type IV, alpha 5 (COL4A5), transcript variant 1, mRNA. (from RefSeq NM_000495)
SLC6A6	1.15891	Homo sapiens solute carrier family 6 (neurotransmitter transporter), member 6 (SLC6A6), transcript variant 3, mRNA. (from RefSeq NM_001134368)
SKOR1	1.1528	Homo sapiens SKI family transcriptional corepressor 1 (SKOR1), mRNA. (from RefSeq NM_001258024)
FARP1	1.1499	Homo sapiens FERM, RhoGEF (ARHGEF) and pleckstrin domain protein 1 (chondrocyte-derived) (FARP1), transcript variant 2, mRNA. (from RefSeq NM_001001715)
LINC01158	1.13966	n/a
MIR1-1HG	1.13832	n/a
TOM1L2	1.13807	Homo sapiens target of myb1-like 2 (chicken) (TOM1L2), transcript variant 1, mRNA. (from RefSeq NM_001033551)
ANO4	1.1377	Homo sapiens anoctamin 4 (ANO4), transcript variant 3, mRNA. (from RefSeq NM_178826),
RBFOX3	1.1369	Homo sapiens RNA binding protein, fox-1 homolog (C. elegans) 3 (RBFOX3), mRNA. (from RefSeq NM_001082575)
SLMAP	1.13684	Homo sapiens sarcolemma associated protein (SLMAP), transcript variant 2, mRNA. (from RefSeq NM_007159)
GATA2	1.13434	Homo sapiens GATA binding protein 2 (GATA2), transcript variant 2, mRNA. (from RefSeq NM_032638)
INADL	1.13253	Homo sapiens InaD-like (Drosophila) (INADL), mRNA. (from RefSeq NM_176877)
SSH2	1.12672	Homo sapiens slingshot protein phosphatase 2 (SSH2), transcript variant 2, mRNA. (from RefSeq NM_033389)
SLC26A9	1.12482	Homo sapiens solute carrier family 26 (anion exchanger), member 9 (SLC26A9), transcript variant 1, mRNA. (from RefSeq NM_052934)
ATXN7L1	1.12273	Homo sapiens ataxin 7-like 1 (ATXN7L1), transcript variant 3, mRNA. (from RefSeq NM_138495)
FMNL2	1.11834	Homo sapiens formin-like 2 (FMNL2), mRNA. (from RefSeq NM_052905)
MADD	1.11763	Homo sapiens MAP-kinase activating death domain (MADD), transcript variant 2, mRNA. (from RefSeq NM_130471)
NR5A2	1.11721	Homo sapiens nuclear receptor subfamily 5, group A, member 2 (NR5A2), transcript variant 1, mRNA. (from RefSeq NM_205860)
RAB1B	1.11083	Homo sapiens RAB1B, member RAS oncogene family (RAB1B), mRNA. (from RefSeq NM_030981)
SLIT3	1.1066	Homo sapiens slit homolog 3 (Drosophila) (SLIT3), transcript variant 2, mRNA. (from RefSeq NM_003062)
UBR4	1.10639	Homo sapiens ubiquitin protein ligase E3 component n-recognin 4 (UBR4), mRNA. (from RefSeq NM_020765)
PTPRM	1.1051	Homo sapiens protein tyrosine phosphatase, receptor type, M (PTPRM), transcript variant 1, mRNA. (from RefSeq NM_001105244)
SEC24A	1.10479	Homo sapiens SEC24 family member A (SEC24A), transcript variant 2, mRNA. (from RefSeq NM_001252231)
KDM6A	1.1043	Homo sapiens lysine (K)-specific demethylase 6A (KDM6A), transcript variant 3, mRNA. (from RefSeq NM_021140)
MLLT3	1.10371	Homo sapiens myeloid/lymphoid or mixed-lineage leukemia (trithorax homolog, Drosophila); translocated to, 3 (MLLT3), transcript variant 1, mRNA. (from RefSeq NM_004529)
EIF4E3	1.10346	Homo sapiens eukaryotic translation initiation factor 4E family member 3 (EIF4E3), transcript variant 4, mRNA. (from RefSeq NM_001134650)
THAP1	1.10263	Homo sapiens THAP domain containing, apoptosis associated protein 1 (THAP1), transcript variant 2, mRNA. (from RefSeq NM_199003)
NPAS2	1.10068	Homo sapiens neuronal PAS domain protein 2 (NPAS2), mRNA. (from RefSeq NM_002518)
SHROOM2	1.09713	Homo sapiens shroom family member 2 (SHROOM2), mRNA. (from RefSeq NM_001649)
LINC00645	1.09614	Homo sapiens long intergenic non-protein coding RNA 645 (LINC00645), long non-coding RNA. (from RefSeq NR_039992)
EXOC6B	1.09597	Homo sapiens exocyst complex component 6B (EXOC6B), mRNA. (from RefSeq NM_015189)
ROBO2	1.09419	Homo sapiens roundabout, axon guidance receptor, homolog 2 (Drosophila) (ROBO2), transcript variant 1, mRNA. (from RefSeq NM_001128929)
SLC25A12	1.09167	Homo sapiens solute carrier family 25 (aspartate/glutamate carrier), member 12 (SLC25A12), transcript variant 1, mRNA. (from RefSeq NM_003705)
C15orf41	1.09153	Homo sapiens chromosome 15 open reading frame 41 (C15orf41), transcript variant 2, mRNA. (from RefSeq NM_032499)
DPYSL5	1.08826	Homo sapiens dihydropyrimidinase-like 5 (DPYSL5), transcript variant 1, mRNA. (from RefSeq NM_020134)
RBPJ	1.0873	Homo sapiens recombination signal binding protein for immunoglobulin kappa J region (RBPJ), transcript variant 3, mRNA. (from RefSeq NM_203283)
NRG1	1.08651	Homo sapiens neuregulin 1 (NRG1), transcript variant ndf43c, mRNA. (from RefSeq NM_001159996)
IL13RA2	1.08562	Homo sapiens interleukin 13 receptor, alpha 2 (IL13RA2), mRNA. (from RefSeq NM_000640)
CAP2	1.08245	Homo sapiens CAP, adenylate cyclase-associated protein, 2 (yeast) (CAP2), mRNA. (from RefSeq NM_006366)
ZNF521	1.08181	Homo sapiens zinc finger protein 521 (ZNF521), transcript variant 1, mRNA. (from RefSeq NM_015461)
SOCS7	1.08065	Homo sapiens suppressor of cytokine signaling 7 (SOCS7), mRNA. (from RefSeq NM_014598),
GGNBP2	1.08049	Homo sapiens gametogenetin binding protein 2 (GGNBP2), mRNA. (from RefSeq NM_024835),
ACSL5	1.08012	Homo sapiens acyl-CoA synthetase long-chain family member 5 (ACSL5), transcript variant 2, mRNA. (from RefSeq NM_203379)
CDKN1C	1.07828	Homo sapiens cyclin-dependent kinase inhibitor 1C (p57, Kip2) (CDKN1C), transcript variant 3, mRNA. (from RefSeq NM_001122631),
CSAD	1.07812	Homo sapiens cysteine sulfinic acid decarboxylase (CSAD), transcript variant 1, mRNA. (from RefSeq NM_015989)
ATP6V1H	1.07729	Homo sapiens ATPase, H+ transporting, lysosomal 50/57kDa, V1 subunit H (ATP6V1H), transcript variant 1, mRNA. (from RefSeq NM_015941)
PGPEP1L	1.07667	Homo sapiens pyroglutamyl-peptidase I-like (PGPEP1L), transcript variant 2, mRNA. (from RefSeq NM_001167902)
SKIDA1	1.07575	Homo sapiens SKI/DACH domain containing 1 (SKIDA1), mRNA. (from RefSeq NM_207371)
ZNF384	1.07237	Homo sapiens zinc finger protein 384 (ZNF384), transcript variant 2, mRNA. (from RefSeq NM_133476)
BROX	1.07162	Homo sapiens BRO1 domain and CAAX motif containing (BROX), transcript variant 5, non-coding RNA. (from RefSeq NR_109927)
CCDC74B	1.07097	Homo sapiens coiled-coil domain containing 74B (CCDC74B), transcript variant 2, mRNA. (from RefSeq NM_001258307)
PTPRO	1.07083	Homo sapiens protein tyrosine phosphatase, receptor type, O (PTPRO), transcript variant 5, mRNA. (from RefSeq NM_030671)
IQCJ-SCHIP1	1.07063	Homo sapiens IQCJ-SCHIP1 readthrough (IQCJ-SCHIP1), transcript variant 1, mRNA. (from RefSeq NM_001197113)
IQCJ	1.07063	Homo sapiens IQ motif containing J (IQCJ), transcript variant 2, mRNA. (from RefSeq NM_001042706)
BAG6	1.07024	Homo sapiens BCL2-associated athanogene 6 (BAG6), transcript variant 4, mRNA. (from RefSeq NM_001098534),
PRKCD	1.06689	Homo sapiens protein kinase C, delta (PRKCD), transcript variant 2, mRNA. (from RefSeq NM_212539)
PCBP2	1.06659	Homo sapiens poly(rC) binding protein 2 (PCBP2), transcript variant 7, mRNA. (from RefSeq NM_001128914)
AGAP2	1.0655	Homo sapiens ArfGAP with GTPase domain, ankyrin repeat and PH domain 2 (AGAP2), transcript variant 1, mRNA. (from RefSeq NM_001122772)
CACNA1B	1.06498	Homo sapiens calcium channel, voltage-dependent, N type, alpha 1B subunit (CACNA1B), transcript variant 2, mRNA. (from RefSeq NM_001243812)
LOC155060	1.0641	n/a
EDNRA	1.06391	Homo sapiens endothelin receptor type A (EDNRA), transcript variant 3, mRNA. (from RefSeq NM_001256283)
SPEN	1.06268	Homo sapiens spen family transcriptional repressor (SPEN), mRNA. (from RefSeq NM_015001)
HERC4	1.06251	Homo sapiens HECT and RLD domain containing E3 ubiquitin protein ligase 4 (HERC4), transcript variant 5, mRNA. (from RefSeq NM_001278187)
KIF3A	1.06024	Homo sapiens kinesin family member 3A (KIF3A), transcript variant 2, mRNA. (from RefSeq NM_001300792)
ACACB	1.05939	Homo sapiens acetyl-CoA carboxylase beta (ACACB), mRNA. (from RefSeq NM_001093)
ASB2	1.05723	Homo sapiens ankyrin repeat and SOCS box containing 2 (ASB2), transcript variant 1, mRNA. (from RefSeq NM_001202429),
ALG12	1.05469	Homo sapiens ALG12, alpha-1,6-mannosyltransferase (ALG12), mRNA. (from RefSeq NM_024105)
KCNK15-AS1	1.05389	n/a
PALMD	1.05325	Homo sapiens palmdelphin (PALMD), mRNA. (from RefSeq NM_017734)
PODXL2	1.05284	Homo sapiens podocalyxin-like 2 (PODXL2), mRNA. (from RefSeq NM_015720)
CSNK1A1	1.05213	Homo sapiens casein kinase 1, alpha 1 (CSNK1A1), transcript variant 2, mRNA. (from RefSeq NM_001892)
YAP1	1.05141	Homo sapiens Yes-associated protein 1 (YAP1), transcript variant 2, mRNA. (from RefSeq NM_006106)
HHIP	1.05	Homo sapiens hedgehog interacting protein (HHIP), mRNA. (from RefSeq NM_022475)
PHRF1	1.04668	Homo sapiens PHD and ring finger domains 1 (PHRF1), transcript variant 2, mRNA. (from RefSeq NM_020901),
GRIK2	1.04141	Homo sapiens glutamate receptor, ionotropic, kainate 2 (GRIK2), transcript variant 3, mRNA. (from RefSeq NM_001166247)
MICAL2	1.0392	Homo sapiens microtubule associated monooxygenase, calponin and LIM domain containing 2 (MICAL2), transcript variant 1, mRNA. (from RefSeq NM_014632)
CALN1	1.0381	Homo sapiens calneuron 1 (CALN1), transcript variant 2, mRNA. (from RefSeq NM_001017440)
WEE1	1.03541	Homo sapiens WEE1 G2 checkpoint kinase (WEE1), transcript variant 1, mRNA. (from RefSeq NM_003390)
ANKRD10	1.03022	Homo sapiens ankyrin repeat domain 10 (ANKRD10), transcript variant 2, mRNA. (from RefSeq NM_001286721)
PDLIM5	1.03013	Homo sapiens PDZ and LIM domain 5 (PDLIM5), transcript variant 9, mRNA. (from RefSeq NM_001256429)
EPHA3	1.02958	Homo sapiens EPH receptor A3 (EPHA3), transcript variant 1, mRNA. (from RefSeq NM_005233)
TENM2	1.0291	Homo sapiens teneurin transmembrane protein 2 (TENM2), mRNA. (from RefSeq NM_001122679)
ENO4	1.02709	Homo sapiens enolase family member 4 (ENO4), mRNA. (from RefSeq NM_001242699)
BCL9	1.0235	Homo sapiens B-cell CLL/lymphoma 9 (BCL9), mRNA. (from RefSeq NM_004326)
LAMP5	1.02215	Homo sapiens lysosomal-associated membrane protein family, member 5 (LAMP5), transcript variant 2, mRNA. (from RefSeq NM_001199897)
SNX25	1.02008	n/a
GNAS	1.01828	Homo sapiens GNAS complex locus (GNAS), transcript variant 7, mRNA. (from RefSeq NM_001077489)
LHX6	1.01764	Homo sapiens LIM homeobox 6 (LHX6), transcript variant 3, mRNA. (from RefSeq NM_001242333)
AKAP8L	1.01667	Homo sapiens A kinase (PRKA) anchor protein 8-like (AKAP8L), transcript variant 2, mRNA. (from RefSeq NM_001291478)
SRGAP3	1.01571	Homo sapiens SLIT-ROBO Rho GTPase activating protein 3 (SRGAP3), transcript variant 2, mRNA. (from RefSeq NM_001033117)
MYT1	1.01512	Homo sapiens myelin transcription factor 1 (MYT1), mRNA. (from RefSeq NM_004535),
C3orf14	1.01498	Homo sapiens chromosome 3 open reading frame 14 (C3orf14), transcript variant 1, mRNA. (from RefSeq NM_020685)
SNX12	1.01496	Homo sapiens sorting nexin 12 (SNX12), transcript variant 2, mRNA. (from RefSeq NM_013346)
ACSL6	1.01166	Homo sapiens acyl-CoA synthetase long-chain family member 6 (ACSL6), transcript variant 2, mRNA. (from RefSeq NM_001009185)
KIF1A	1.00982	Homo sapiens kinesin family member 1A (KIF1A), transcript variant 1, mRNA. (from RefSeq NM_001244008)
PIGO	1.00718	Homo sapiens phosphatidylinositol glycan anchor biosynthesis, class O (PIGO), transcript variant 3, mRNA. (from RefSeq NM_001201484)
DLG3	1.00489	Homo sapiens discs, large homolog 3 (Drosophila) (DLG3), transcript variant 1, mRNA. (from RefSeq NM_021120)
DIMT1	1.00333	Homo sapiens DIM1 dimethyladenosine transferase 1 homolog (S. cerevisiae) (DIMT1), mRNA. (from RefSeq NM_014473)
TPD52	1.00276	Homo sapiens tumor protein D52 (TPD52), transcript variant 1, mRNA. (from RefSeq NM_001025252)
RACGAP1	1.00248	Homo sapiens Rac GTPase activating protein 1 (RACGAP1), transcript variant 1, mRNA. (from RefSeq NM_013277)
SNX1	0.999029	Homo sapiens sorting nexin 1 (SNX1), transcript variant 4, mRNA. (from RefSeq NM_001242933)
DUSP6	0.998608	Homo sapiens dual specificity phosphatase 6 (DUSP6), transcript variant 2, mRNA. (from RefSeq NM_022652)
FGFR3	0.997728	Homo sapiens fibroblast growth factor receptor 3 (FGFR3), transcript variant 1, mRNA. (from RefSeq NM_000142)
PDGFA	0.997595	Homo sapiens platelet-derived growth factor alpha polypeptide (PDGFA), transcript variant 1, mRNA. (from RefSeq NM_002607)
C6orf136	0.996917	Homo sapiens chromosome 6 open reading frame 136 (C6orf136), transcript variant 1, mRNA. (from RefSeq NM_001109938),
NIN	0.996254	Homo sapiens ninein (GSK3B interacting protein) (NIN), transcript variant 6, mRNA. (from RefSeq NM_016350)
PXDNL	0.995703	Homo sapiens peroxidasin-like (PXDNL), mRNA. (from RefSeq NM_144651)
TNFAIP8L3	0.995477	Homo sapiens tumor necrosis factor, alpha-induced protein 8-like 3 (TNFAIP8L3), mRNA. (from RefSeq NM_207381)
MKNK1	0.995426	Homo sapiens MAP kinase interacting serine/threonine kinase 1 (MKNK1), transcript variant 2, mRNA. (from RefSeq NM_198973)
DOCK2	0.99494	Homo sapiens dedicator of cytokinesis 2 (DOCK2), mRNA. (from RefSeq NM_004946)
MSI2	0.994644	Homo sapiens musashi RNA-binding protein 2 (MSI2), transcript variant 2, mRNA. (from RefSeq NM_170721)
DACH1	0.994329	Homo sapiens dachshund family transcription factor 1 (DACH1), transcript variant 3, mRNA. (from RefSeq NM_004392)
AHI1	0.993835	Homo sapiens Abelson helper integration site 1 (AHI1), transcript variant 2, mRNA. (from RefSeq NM_017651)
BCLAF1	0.992887	Homo sapiens BCL2-associated transcription factor 1 (BCLAF1), transcript variant 2, mRNA. (from RefSeq NM_001077440)
KIF21A	0.987568	Homo sapiens kinesin family member 21A (KIF21A), transcript variant 2, mRNA. (from RefSeq NM_017641)
PDE4DIP	0.985893	Homo sapiens phosphodiesterase 4D interacting protein (PDE4DIP), transcript variant 5, mRNA. (from RefSeq NM_001002811)
TPM3	0.984948	Homo sapiens tropomyosin 3 (TPM3), transcript variant Tpm3.2, mRNA. (from RefSeq NM_001043351)
AATF	0.98483	Homo sapiens apoptosis antagonizing transcription factor (AATF), mRNA. (from RefSeq NM_012138),
P2RY13	0.984499	Homo sapiens purinergic receptor P2Y, G-protein coupled, 13 (P2RY13), mRNA. (from RefSeq NM_176894)
MACF1	0.983974	Homo sapiens microtubule-actin crosslinking factor 1 (MACF1), mRNA. (from RefSeq NM_012090)
TCEB1	0.981486	Homo sapiens transcription elongation factor B (SIII), polypeptide 1 (15kDa, elongin C) (TCEB1), transcript variant 1, mRNA. (from RefSeq NM_005648)
ARSK	0.981339	Homo sapiens arylsulfatase family, member K (ARSK), mRNA. (from RefSeq NM_198150)
ACACA	0.981214	Homo sapiens acetyl-CoA carboxylase alpha (ACACA), transcript variant 5, mRNA. (from RefSeq NM_198838),
NXPH1	0.981048	Homo sapiens neurexophilin 1 (NXPH1), mRNA. (from RefSeq NM_152745)
TAF5L	0.977267	Homo sapiens TAF5-like RNA polymerase II, p300/CBP-associated factor (PCAF)-associated factor, 65kDa (TAF5L), transcript variant 2, mRNA. (from RefSeq NM_001025247)
ARHGAP11A	0.977247	Homo sapiens Rho GTPase activating protein 11A (ARHGAP11A), transcript variant 2, mRNA. (from RefSeq NM_199357),
HUWE1	0.975534	Homo sapiens HECT, UBA and WWE domain containing 1, E3 ubiquitin protein ligase (HUWE1), mRNA. (from RefSeq NM_031407)
PSMD14	0.974933	Homo sapiens proteasome (prosome, macropain) 26S subunit, non-ATPase, 14 (PSMD14), mRNA. (from RefSeq NM_005805)
SIL1	0.974286	Homo sapiens SIL1 nucleotide exchange factor (SIL1), transcript variant 1, mRNA. (from RefSeq NM_001037633)
SATB1-AS1	0.973356	n/a
MGAT4A	0.97208	Homo sapiens mannosyl (alpha-1,3-)-glycoprotein beta-1,4-N-acetylglucosaminyltransferase, isozyme A (MGAT4A), transcript variant 2, mRNA. (from RefSeq NM_001160154)
AKT3	0.9703	Homo sapiens v-akt murine thymoma viral oncogene homolog 3 (AKT3), transcript variant 2, mRNA. (from RefSeq NM_181690),
LOC283710	0.968723	n/a
TMEM63B	0.968373	Homo sapiens transmembrane protein 63B (TMEM63B), mRNA. (from RefSeq NM_018426)
TFAP2D	0.968147	Homo sapiens transcription factor AP-2 delta (activating enhancer binding protein 2 delta) (TFAP2D), mRNA. (from RefSeq NM_172238)
NFIB	0.96738	Homo sapiens nuclear factor I/B (NFIB), transcript variant 1, mRNA. (from RefSeq NM_001190737)
ARFGEF2	0.966536	Homo sapiens ADP-ribosylation factor guanine nucleotide-exchange factor 2 (brefeldin A-inhibited) (ARFGEF2), mRNA. (from RefSeq NM_006420)
CYP26B1	0.966411	Homo sapiens cytochrome P450, family 26, subfamily B, polypeptide 1 (CYP26B1), transcript variant 1, mRNA. (from RefSeq NM_019885)
LINC01572	0.96615	Homo sapiens long intergenic non-protein coding RNA 1572 (LINC01572), long non-coding RNA. (from RefSeq NR_126330)
SESTD1	0.964502	Homo sapiens SEC14 and spectrin domains 1 (SESTD1), mRNA. (from RefSeq NM_178123)
PPP2R4	0.96174	Homo sapiens protein phosphatase 2A activator, regulatory subunit 4 (PPP2R4), transcript variant 3, mRNA. (from RefSeq NM_021131)
S1PR2	0.961039	Homo sapiens sphingosine-1-phosphate receptor 2 (S1PR2), mRNA. (from RefSeq NM_004230)
MTRF1	0.960091	Homo sapiens mitochondrial translational release factor 1 (MTRF1), mRNA. (from RefSeq NM_004294)
SOX6	0.957853	Homo sapiens SRY (sex determining region Y)-box 6 (SOX6), transcript variant 1, mRNA. (from RefSeq NM_017508)
LRRFIP2	0.957278	Homo sapiens leucine rich repeat (in FLII) interacting protein 2 (LRRFIP2), transcript variant 4, mRNA. (from RefSeq NM_001282691)
TNRC6B	0.956632	Homo sapiens trinucleotide repeat containing 6B (TNRC6B), transcript variant 3, mRNA. (from RefSeq NM_001024843)
SAMD4A	0.954798	Homo sapiens sterile alpha motif domain containing 4A (SAMD4A), transcript variant 3, mRNA. (from RefSeq NM_001161577)
SRSF3	0.953505	Homo sapiens serine/arginine-rich splicing factor 3 (SRSF3), transcript variant 1, mRNA. (from RefSeq NM_003017)
PRRT3-AS1	0.953471	Homo sapiens PRRT3 antisense RNA 1 (PRRT3-AS1), long non-coding RNA. (from RefSeq NR_046734)
DCLK2	0.952773	Homo sapiens doublecortin-like kinase 2 (DCLK2), transcript variant 2, mRNA. (from RefSeq NM_001040261)
NAV3	0.952458	Homo sapiens neuron navigator 3 (NAV3), transcript variant 2, mRNA. (from RefSeq NM_014903)
KCNMA1	0.951889	Homo sapiens potassium channel, calcium activated large conductance subfamily M alpha, member 1 (KCNMA1), transcript variant 7, mRNA. (from RefSeq NM_001271520)
MED16	0.951509	Homo sapiens mediator complex subunit 16 (MED16), mRNA. (from RefSeq NM_005481)
GPCPD1	0.94936	Homo sapiens glycerophosphocholine phosphodiesterase GDE1 homolog (S. cerevisiae) (GPCPD1), mRNA. (from RefSeq NM_019593)
RBFA	0.94913	Homo sapiens ribosome binding factor A (putative) (RBFA), transcript variant 2, mRNA. (from RefSeq NM_001171967)
TRPS1	0.947694	Homo sapiens trichorhinophalangeal syndrome I (TRPS1), transcript variant 2, mRNA. (from RefSeq NM_001282902)
BDNF	0.945948	Homo sapiens brain-derived neurotrophic factor (BDNF), transcript variant 4, mRNA. (from RefSeq NM_001709)
KHSRP	0.943173	Homo sapiens KH-type splicing regulatory protein (KHSRP), mRNA. (from RefSeq NM_003685)
PTCHD2	0.94266	n/a
ACTN1	0.942313	Homo sapiens actinin, alpha 1 (ACTN1), transcript variant 3, mRNA. (from RefSeq NM_001130005)
BCOR	0.93981	Homo sapiens BCL6 corepressor (BCOR), transcript variant 5, mRNA. (from RefSeq NM_001123385)
RORB	0.939536	Homo sapiens RAR-related orphan receptor B (RORB), mRNA. (from RefSeq NM_006914)
KCNK2	0.938623	Homo sapiens potassium channel, two pore domain subfamily K, member 2 (KCNK2), transcript variant 1, mRNA. (from RefSeq NM_001017424)
MPPED2	0.938585	Homo sapiens metallophosphoesterase domain containing 2 (MPPED2), transcript variant 1, mRNA. (from RefSeq NM_001584)
RASEF	0.938434	Homo sapiens RAS and EF-hand domain containing (RASEF), mRNA. (from RefSeq NM_152573)
JADE1	0.93586	Homo sapiens jade family PHD finger 1 (JADE1), transcript variant 3, mRNA. (from RefSeq NM_001287437)
DIP2B	0.93567	Homo sapiens DIP2 disco-interacting protein 2 homolog B (Drosophila) (DIP2B), mRNA. (from RefSeq NM_173602)
GTDC1	0.935584	Homo sapiens glycosyltransferase-like domain containing 1 (GTDC1), transcript variant 2, mRNA. (from RefSeq NM_024659)
CST3	0.935515	Homo sapiens cystatin C (CST3), transcript variant 2, mRNA. (from RefSeq NM_001288614)
SDK1	0.935438	Homo sapiens sidekick cell adhesion molecule 1 (SDK1), transcript variant 1, mRNA. (from RefSeq NM_152744)
FAM208A	0.934015	Homo sapiens family with sequence similarity 208, member A (FAM208A), transcript variant 1, mRNA. (from RefSeq NM_001112736)
AP1G1	0.933579	Homo sapiens adaptor-related protein complex 1, gamma 1 subunit (AP1G1), transcript variant 1, mRNA. (from RefSeq NM_001030007)
SLC25A37	0.930408	Homo sapiens solute carrier family 25 (mitochondrial iron transporter), member 37 (SLC25A37), mRNA. (from RefSeq NM_016612)
CDC27	0.928219	Homo sapiens cell division cycle 27 (CDC27), transcript variant 1, mRNA. (from RefSeq NM_001114091)
SMOC1	0.925167	Homo sapiens SPARC related modular calcium binding 1 (SMOC1), transcript variant 2, mRNA. (from RefSeq NM_022137)
DNAH3	0.923755	Homo sapiens dynein, axonemal, heavy chain 3 (DNAH3), mRNA. (from RefSeq NM_017539)
ADD1	0.923555	Homo sapiens adducin 1 (alpha) (ADD1), transcript variant 3, mRNA. (from RefSeq NM_014190)
SEC16B	0.921973	Homo sapiens SEC16 homolog B (S. cerevisiae) (SEC16B), mRNA. (from RefSeq NM_033127)
RBM25	0.921056	Homo sapiens RNA binding motif protein 25 (RBM25), mRNA. (from RefSeq NM_021239)
SOX2-OT	0.920217	Homo sapiens SOX2 overlapping transcript (SOX2-OT), transcript variant 1, long non-coding RNA. (from RefSeq NR_075091)
KIAA1147	0.919224	Homo sapiens KIAA1147 (KIAA1147), mRNA. (from RefSeq NM_001080392),
IDO2	0.918246	Homo sapiens indoleamine 2,3-dioxygenase 2 (IDO2), mRNA. (from RefSeq NM_194294)
TTC39A	0.917646	Homo sapiens tetratricopeptide repeat domain 39A (TTC39A), transcript variant 7, mRNA. (from RefSeq NM_001297666)
VPS13C	0.915035	Homo sapiens vacuolar protein sorting 13 homolog C (S. cerevisiae) (VPS13C), transcript variant 1A, mRNA. (from RefSeq NM_017684)
BCL2L11	0.914935	Homo sapiens BCL2-like 11 (apoptosis facilitator) (BCL2L11), transcript variant 18, mRNA. (from RefSeq NM_001204113)
FN1	0.913422	Homo sapiens fibronectin 1 (FN1), transcript variant 7, mRNA. (from RefSeq NM_054034)
PRKG1-AS1	0.913309	n/a
SEC16A	0.913212	Homo sapiens SEC16 homolog A (S. cerevisiae) (SEC16A), transcript variant 1, mRNA. (from RefSeq NM_014866)
ATP13A4	0.912863	Homo sapiens ATPase type 13A4 (ATP13A4), mRNA. (from RefSeq NM_032279)
ATP7B	0.911986	Homo sapiens ATPase, Cu++ transporting, beta polypeptide (ATP7B), transcript variant 2, mRNA. (from RefSeq NM_001005918)
EGFLAM	0.910699	Homo sapiens EGF-like, fibronectin type III and laminin G domains (EGFLAM), transcript variant 4, mRNA. (from RefSeq NM_182801)
HMCN1	0.909957	Homo sapiens hemicentin 1 (HMCN1), mRNA. (from RefSeq NM_031935)
USP27X-AS1	0.909883	Homo sapiens USP27X antisense RNA 1 (head to head) (USP27X-AS1), long non-coding RNA. (from RefSeq NR_026742)
EMC2	0.909616	Homo sapiens ER membrane protein complex subunit 2 (EMC2), mRNA. (from RefSeq NM_014673)
WIPI1	0.907797	Homo sapiens WD repeat domain, phosphoinositide interacting 1 (WIPI1), mRNA. (from RefSeq NM_017983)
PDXDC1	0.906502	Homo sapiens pyridoxal-dependent decarboxylase domain containing 1 (PDXDC1), transcript variant 6, mRNA. (from RefSeq NM_001285449)
TTC12	0.905895	Homo sapiens tetratricopeptide repeat domain 12 (TTC12), mRNA. (from RefSeq NM_017868)
TNFRSF19	0.904899	Homo sapiens tumor necrosis factor receptor superfamily, member 19 (TNFRSF19), transcript variant 1, mRNA. (from RefSeq NM_018647)
LHFP	0.902661	Homo sapiens lipoma HMGIC fusion partner (LHFP), mRNA. (from RefSeq NM_005780)
SUSD6	0.902159	Homo sapiens sushi domain containing 6 (SUSD6), mRNA. (from RefSeq NM_014734)
TMEM251	0.901621	Homo sapiens transmembrane protein 251 (TMEM251), transcript variant 1, mRNA. (from RefSeq NM_001098621),
TBC1D24	0.901606	Homo sapiens TBC1 domain family, member 24 (TBC1D24), transcript variant 2, mRNA. (from RefSeq NM_020705)
E2F3	0.901113	Homo sapiens E2F transcription factor 3 (E2F3), transcript variant 2, mRNA. (from RefSeq NM_001243076)
ADGRV1	0.900469	Homo sapiens adhesion G protein-coupled receptor V1 (ADGRV1), transcript variant 1, mRNA. (from RefSeq NM_032119)
PRKD1	0.899572	Homo sapiens protein kinase D1 (PRKD1), mRNA. (from RefSeq NM_002742)
CBFB	0.89953	Homo sapiens core-binding factor, beta subunit (CBFB), transcript variant 1, mRNA. (from RefSeq NM_022845)
KIF5C	0.898875	Homo sapiens kinesin family member 5C (KIF5C), transcript variant 1, mRNA. (from RefSeq NM_004522),
PROKR2	0.897588	Homo sapiens prokineticin receptor 2 (PROKR2), mRNA. (from RefSeq NM_144773)
SRGAP2C	0.897052	Homo sapiens SLIT-ROBO Rho GTPase activating protein 2C (SRGAP2C), mRNA. (from RefSeq NM_001271872)
TIAL1	0.896947	Homo sapiens TIA1 cytotoxic granule-associated RNA binding protein-like 1 (TIAL1), transcript variant 1, mRNA. (from RefSeq NM_003252)
FRRS1	0.896822	Homo sapiens ferric-chelate reductase 1 (FRRS1), mRNA. (from RefSeq NM_001013660)
SGK1	0.896749	Homo sapiens serum/glucocorticoid regulated kinase 1 (SGK1), transcript variant 4, mRNA. (from RefSeq NM_001143678)
CWF19L2	0.896473	Homo sapiens CWF19-like 2, cell cycle control (S. pombe) (CWF19L2), mRNA. (from RefSeq NM_152434)
HECW1	0.895502	Homo sapiens HECT, C2 and WW domain containing E3 ubiquitin protein ligase 1 (HECW1), transcript variant 1, mRNA. (from RefSeq NM_015052)
OSBP2	0.895426	Homo sapiens oxysterol binding protein 2 (OSBP2), transcript variant 6, mRNA. (from RefSeq NM_001282741)
FRMD5	0.895288	Homo sapiens FERM domain containing 5 (FRMD5), transcript variant 4, mRNA. (from RefSeq NM_001286491)
HORMAD1	0.894992	Homo sapiens HORMA domain containing 1 (HORMAD1), transcript variant 1, mRNA. (from RefSeq NM_032132)
BAHD1	0.893925	Homo sapiens bromo adjacent homology domain containing 1 (BAHD1), transcript variant 1, mRNA. (from RefSeq NM_014952)
LINC01520	0.8929	Homo sapiens long intergenic non-protein coding RNA 1520 (LINC01520), long non-coding RNA. (from RefSeq NR_120671)
REPIN1	0.892187	Homo sapiens replication initiator 1 (REPIN1), transcript variant 4, mRNA. (from RefSeq NM_001099695)
UBTF	0.891854	Homo sapiens upstream binding transcription factor, RNA polymerase I (UBTF), transcript variant 2, mRNA. (from RefSeq NM_001076683)
TRIM2	0.891594	Homo sapiens tripartite motif containing 2 (TRIM2), transcript variant 1, mRNA. (from RefSeq NM_015271)
KIAA0922	0.889386	Homo sapiens KIAA0922 (KIAA0922), transcript variant 1, mRNA. (from RefSeq NM_001131007)
FAM126B	0.888995	Homo sapiens family with sequence similarity 126, member B (FAM126B), mRNA. (from RefSeq NM_173822)
TNPO1	0.888606	Homo sapiens transportin 1 (TNPO1), transcript variant 2, mRNA. (from RefSeq NM_153188)
DNAJB12	0.888312	Homo sapiens DnaJ (Hsp40) homolog, subfamily B, member 12 (DNAJB12), transcript variant 1, mRNA. (from RefSeq NM_001002762)
PITPNC1	0.882281	Homo sapiens phosphatidylinositol transfer protein, cytoplasmic 1 (PITPNC1), transcript variant 2, mRNA. (from RefSeq NM_181671)
CACNA1G	0.882177	Homo sapiens calcium channel, voltage-dependent, T type, alpha 1G subunit (CACNA1G), transcript variant 6, mRNA. (from RefSeq NM_198383)
STARD9	0.88082	Homo sapiens StAR-related lipid transfer (START) domain containing 9 (STARD9), mRNA. (from RefSeq NM_020759)
RELA	0.879536	Homo sapiens v-rel avian reticuloendotheliosis viral oncogene homolog A (RELA), transcript variant 1, mRNA. (from RefSeq NM_021975)
PTBP2	0.879089	Homo sapiens polypyrimidine tract binding protein 2 (PTBP2), transcript variant 6, mRNA. (from RefSeq NM_021190)
MCUR1	0.878996	Homo sapiens mitochondrial calcium uniporter regulator 1 (MCUR1), mRNA. (from RefSeq NM_001031713)
USH2A	0.878289	Homo sapiens Usher syndrome 2A (autosomal recessive, mild) (USH2A), transcript variant 1, mRNA. (from RefSeq NM_007123)
CDKL3	0.878008	Homo sapiens cyclin-dependent kinase-like 3 (CDKL3), transcript variant 3, mRNA. (from RefSeq NM_001300853)
EEF1D	0.877736	Homo sapiens eukaryotic translation elongation factor 1 delta (guanine nucleotide exchange protein) (EEF1D), transcript variant 7, mRNA. (from RefSeq NM_001130056),
AFG3L2	0.877599	Homo sapiens AFG3-like AAA ATPase 2 (AFG3L2), mRNA. (from RefSeq NM_006796)
TBR1	0.877233	Homo sapiens T-box, brain, 1 (TBR1), mRNA. (from RefSeq NM_006593)
CPSF6	0.876974	Homo sapiens cleavage and polyadenylation specific factor 6, 68kDa (CPSF6), transcript variant 2, mRNA. (from RefSeq NM_001300947)
TP53	0.876727	Homo sapiens tumor protein p53 (TP53), transcript variant 4, mRNA. (from RefSeq NM_001126113)
COL6A3	0.875511	Homo sapiens collagen, type VI, alpha 3 (COL6A3), transcript variant 3, mRNA. (from RefSeq NM_057165)
SPATA9	0.875397	Homo sapiens spermatogenesis associated 9 (SPATA9), transcript variant 1, mRNA. (from RefSeq NM_031952)
DROSHA	0.874578	Homo sapiens drosha, ribonuclease type III (DROSHA), transcript variant 2, mRNA. (from RefSeq NM_001100412)
SPECC1L-ADORA2A	0.872901	n/a
SPECC1L	0.872901	Homo sapiens sperm antigen with calponin homology and coiled-coil domains 1-like (SPECC1L), transcript variant 2, mRNA. (from RefSeq NM_001145468)
TADA2A	0.872754	Homo sapiens transcriptional adaptor 2A (TADA2A), transcript variant 2, mRNA. (from RefSeq NM_133439)
LOC100288152	0.872541	n/a
FYCO1	0.871457	Homo sapiens FYVE and coiled-coil domain containing 1 (FYCO1), mRNA. (from RefSeq NM_024513)
NFE2L2	0.869704	Homo sapiens nuclear factor, erythroid 2-like 2 (NFE2L2), transcript variant 2, mRNA. (from RefSeq NM_001145412)
CKAP5	0.869305	Homo sapiens cytoskeleton associated protein 5 (CKAP5), transcript variant 1, mRNA. (from RefSeq NM_001008938)
ACSS2	0.86796	Homo sapiens acyl-CoA synthetase short-chain family member 2 (ACSS2), transcript variant 1, mRNA. (from RefSeq NM_018677)
FBN1	0.867796	Homo sapiens fibrillin 1 (FBN1), mRNA. (from RefSeq NM_000138)
PITX2	0.867566	Homo sapiens paired-like homeodomain 2 (PITX2), transcript variant 3, mRNA. (from RefSeq NM_000325)
VPS26A	0.86664	Homo sapiens vacuolar protein sorting 26 homolog A (S. pombe) (VPS26A), transcript variant 1, mRNA. (from RefSeq NM_004896)
KMT2C	0.865928	Homo sapiens lysine (K)-specific methyltransferase 2C (KMT2C), mRNA. (from RefSeq NM_170606)
DAB2IP	0.865311	Homo sapiens DAB2 interacting protein (DAB2IP), transcript variant 2, mRNA. (from RefSeq NM_138709)
NAT8L	0.864102	Homo sapiens N-acetyltransferase 8-like (GCN5-related, putative) (NAT8L), mRNA. (from RefSeq NM_178557)
LOC100505918	0.863858	n/a
CHRNA7	0.862739	Homo sapiens cholinergic receptor, nicotinic, alpha 7 (neuronal) (CHRNA7), transcript variant 1, mRNA. (from RefSeq NM_000746)
VAMP2	0.862498	Homo sapiens vesicle-associated membrane protein 2 (synaptobrevin 2) (VAMP2), mRNA. (from RefSeq NM_014232)
CEP63	0.862188	Homo sapiens centrosomal protein 63kDa (CEP63), transcript variant 2, mRNA. (from RefSeq NM_001042400)
ZBTB44	0.862117	Homo sapiens zinc finger and BTB domain containing 44 (ZBTB44), transcript variant 2, mRNA. (from RefSeq NM_001301099)
CELF2	0.86207	Homo sapiens CUGBP, Elav-like family member 2 (CELF2), transcript variant 4, mRNA. (from RefSeq NM_001083591)
ELP4	0.861933	Homo sapiens elongator acetyltransferase complex subunit 4 (ELP4), transcript variant 1, mRNA. (from RefSeq NM_019040)
CRLF1	0.860866	Homo sapiens cytokine receptor-like factor 1 (CRLF1), mRNA. (from RefSeq NM_004750)
CD47	0.860065	Homo sapiens CD47 molecule (CD47), transcript variant 2, mRNA. (from RefSeq NM_198793)
HFE2	0.859903	Homo sapiens hemochromatosis type 2 (juvenile) (HFE2), transcript variant d, mRNA. (from RefSeq NM_213652)
NVL	0.8572	Homo sapiens nuclear VCP-like (NVL), transcript variant 1, mRNA. (from RefSeq NM_002533)
KIF21B	0.856117	Homo sapiens kinesin family member 21B (KIF21B), transcript variant 2, mRNA. (from RefSeq NM_017596)
NUP98	0.855435	Homo sapiens nucleoporin 98kDa (NUP98), transcript variant 2, mRNA. (from RefSeq NM_139131)
ZFP14	0.855273	Homo sapiens ZFP14 zinc finger protein (ZFP14), transcript variant 2, mRNA. (from RefSeq NM_020917)
ACIN1	0.853959	Homo sapiens apoptotic chromatin condensation inducer 1 (ACIN1), transcript variant 2, mRNA. (from RefSeq NM_001164814)
MAP4	0.853904	Homo sapiens microtubule-associated protein 4 (MAP4), transcript variant 3, mRNA. (from RefSeq NM_030885)
ZNF454	0.853132	Homo sapiens zinc finger protein 454 (ZNF454), transcript variant 1, mRNA. (from RefSeq NM_001178089)
BLCAP	0.853084	Homo sapiens bladder cancer associated protein (BLCAP), transcript variant 1, mRNA. (from RefSeq NM_006698)
MARK3	0.852214	Homo sapiens MAP/microtubule affinity-regulating kinase 3 (MARK3), transcript variant 3, mRNA. (from RefSeq NM_002376)
JPH1	0.851309	Homo sapiens junctophilin 1 (JPH1), mRNA. (from RefSeq NM_020647)
FGFR2	0.851257	Homo sapiens fibroblast growth factor receptor 2 (FGFR2), transcript variant 2, mRNA. (from RefSeq NM_022970)
U2AF2	0.850435	Homo sapiens U2 small nuclear RNA auxiliary factor 2 (U2AF2), transcript variant 2, mRNA. (from RefSeq NM_001012478)
SYK	0.850342	Homo sapiens spleen tyrosine kinase (SYK), transcript variant 2, mRNA. (from RefSeq NM_001135052)
UTP18	0.850237	Homo sapiens UTP18 small subunit (SSU) processome component homolog (yeast) (UTP18), mRNA. (from RefSeq NM_016001)
HERC1	0.849925	Homo sapiens HECT and RLD domain containing E3 ubiquitin protein ligase family member 1 (HERC1), mRNA. (from RefSeq NM_003922)
SCN2B	0.849271	Homo sapiens sodium channel, voltage gated, type II beta subunit (SCN2B), mRNA. (from RefSeq NM_004588)
UHMK1	0.847142	Homo sapiens U2AF homology motif (UHM) kinase 1 (UHMK1), transcript variant 3, mRNA. (from RefSeq NM_144624)
ABCC12	0.846205	Homo sapiens ATP-binding cassette, sub-family C (CFTR/MRP), member 12 (ABCC12), mRNA. (from RefSeq NM_033226)
EP400	0.845684	Homo sapiens E1A binding protein p400 (EP400), mRNA. (from RefSeq NM_015409)
ATG13	0.845635	Homo sapiens autophagy related 13 (ATG13), transcript variant 2, mRNA. (from RefSeq NM_014741)
ITPR2	0.844369	Homo sapiens inositol 1,4,5-trisphosphate receptor, type 2 (ITPR2), mRNA. (from RefSeq NM_002223)
BVES	0.843887	Homo sapiens blood vessel epicardial substance (BVES), transcript variant A, mRNA. (from RefSeq NM_007073)
GNB5	0.843546	Homo sapiens guanine nucleotide binding protein (G protein), beta 5 (GNB5), transcript variant 2, mRNA. (from RefSeq NM_016194)
LOC100129518	0.84334	Homo sapiens uncharacterized LOC100129518 (LOC100129518), long non-coding RNA. (from RefSeq NR_037166)
STARD4-AS1	0.843319	Homo sapiens STARD4 antisense RNA 1 (STARD4-AS1), long non-coding RNA. (from RefSeq NR_040093)
SYNJ2	0.842807	Homo sapiens synaptojanin 2 (SYNJ2), transcript variant 1, mRNA. (from RefSeq NM_003898)
RORA	0.842801	Homo sapiens RAR-related orphan receptor A (RORA), transcript variant 3, mRNA. (from RefSeq NM_002943)
ELF4	0.842705	Homo sapiens E74-like factor 4 (ets domain transcription factor) (ELF4), transcript variant 2, mRNA. (from RefSeq NM_001127197)
NRG2	0.842064	Homo sapiens neuregulin 2 (NRG2), transcript variant 1, mRNA. (from RefSeq NM_004883)
GRAMD1B	0.841817	Homo sapiens GRAM domain containing 1B (GRAMD1B), transcript variant 1, mRNA. (from RefSeq NM_001286563)
PTPN2	0.840714	Homo sapiens protein tyrosine phosphatase, non-receptor type 2 (PTPN2), transcript variant 4, mRNA. (from RefSeq NM_001207013)
RNF130	0.840505	Homo sapiens ring finger protein 130 (RNF130), transcript variant 1, mRNA. (from RefSeq NM_018434)
KALRN	0.839827	Homo sapiens kalirin, RhoGEF kinase (KALRN), transcript variant 3, mRNA. (from RefSeq NM_007064)
GABRG3	0.839454	Homo sapiens gamma-aminobutyric acid (GABA) A receptor, gamma 3 (GABRG3), transcript variant 1, mRNA. (from RefSeq NM_033223)
CAMK2G	0.839127	Homo sapiens calcium/calmodulin-dependent protein kinase II gamma (CAMK2G), transcript variant 6, mRNA. (from RefSeq NM_172173)
HCFC2	0.839089	Homo sapiens host cell factor C2 (HCFC2), mRNA. (from RefSeq NM_013320)
USP24	0.837535	Homo sapiens ubiquitin specific peptidase 24 (USP24), mRNA. (from RefSeq NM_015306)
VCL	0.836151	Homo sapiens vinculin (VCL), transcript variant 2, mRNA. (from RefSeq NM_003373)
GABBR1	0.836147	Homo sapiens gamma-aminobutyric acid (GABA) B receptor, 1 (GABBR1), transcript variant 3, mRNA. (from RefSeq NM_021904),
HEATR5A	0.83387	Homo sapiens HEAT repeat containing 5A (HEATR5A), mRNA. (from RefSeq NM_015473)
TTC28	0.833701	Homo sapiens tetratricopeptide repeat domain 28 (TTC28), mRNA. (from RefSeq NM_001145418)
FOXP2	0.833636	Homo sapiens forkhead box P2 (FOXP2), transcript variant 4, mRNA. (from RefSeq NM_148900)
PLEKHH1	0.831808	Homo sapiens pleckstrin homology domain containing, family H (with MyTH4 domain) member 1 (PLEKHH1), mRNA. (from RefSeq NM_020715)
POU2F2	0.831467	Homo sapiens POU class 2 homeobox 2 (POU2F2), transcript variant 1, mRNA. (from RefSeq NM_001207025)
CIR1	0.8304	Homo sapiens corepressor interacting with RBPJ, 1 (CIR1), mRNA. (from RefSeq NM_004882)
DLGAP1	0.829976	Homo sapiens discs, large (Drosophila) homolog-associated protein 1 (DLGAP1), transcript variant 4, mRNA. (from RefSeq NM_001242762)
SCARB2	0.829836	Homo sapiens scavenger receptor class B, member 2 (SCARB2), transcript variant 1, mRNA. (from RefSeq NM_005506)
POF1B	0.82975	Homo sapiens premature ovarian failure, 1B (POF1B), transcript variant 1, mRNA. (from RefSeq NM_024921)
ZNF532	0.829711	Homo sapiens zinc finger protein 532 (ZNF532), mRNA. (from RefSeq NM_018181)
MYO5B	0.829029	Homo sapiens myosin VB (MYO5B), mRNA. (from RefSeq NM_001080467)
BMP7	0.828645	Homo sapiens bone morphogenetic protein 7 (BMP7), mRNA. (from RefSeq NM_001719)
GADD45A	0.828148	Homo sapiens growth arrest and DNA-damage-inducible, alpha (GADD45A), transcript variant 1, mRNA. (from RefSeq NM_001924)
EIF4G2	0.826393	Homo sapiens eukaryotic translation initiation factor 4 gamma, 2 (EIF4G2), transcript variant 1, mRNA. (from RefSeq NM_001418)
CDH22	0.8261	Homo sapiens cadherin 22, type 2 (CDH22), mRNA. (from RefSeq NM_021248)
CEP97	0.826054	Homo sapiens centrosomal protein 97kDa (CEP97), transcript variant 1, mRNA. (from RefSeq NM_024548)
SMARCE1	0.825841	Homo sapiens SWI/SNF related, matrix associated, actin dependent regulator of chromatin, subfamily e, member 1 (SMARCE1), mRNA. (from RefSeq NM_003079)
CUX2	0.824957	Homo sapiens cut-like homeobox 2 (CUX2), mRNA. (from RefSeq NM_015267)
CSNK1G2	0.824829	Homo sapiens casein kinase 1, gamma 2 (CSNK1G2), mRNA. (from RefSeq NM_001319)
SFSWAP	0.824644	Homo sapiens splicing factor, suppressor of white-apricot family (SFSWAP), transcript variant 2, mRNA. (from RefSeq NM_004592)
FUT8	0.824407	Homo sapiens fucosyltransferase 8 (alpha (1,6) fucosyltransferase) (FUT8), transcript variant 4, mRNA. (from RefSeq NM_004480)
UBP1	0.824023	Homo sapiens upstream binding protein 1 (LBP-1a) (UBP1), transcript variant 1, mRNA. (from RefSeq NM_014517)
ITPRIPL2	0.823377	Homo sapiens inositol 1,4,5-trisphosphate receptor interacting protein-like 2 (ITPRIPL2), transcript variant 1, mRNA. (from RefSeq NM_001034841)
EZH2	0.823344	Homo sapiens enhancer of zeste homolog 2 (Drosophila) (EZH2), transcript variant 1, mRNA. (from RefSeq NM_004456)
RNF216	0.823169	Homo sapiens ring finger protein 216 (RNF216), transcript variant 1, mRNA. (from RefSeq NM_207111)
UCHL3	0.82284	Homo sapiens ubiquitin carboxyl-terminal esterase L3 (ubiquitin thiolesterase) (UCHL3), transcript variant 2, mRNA. (from RefSeq NM_006002)
PMEPA1	0.822689	Homo sapiens prostate transmembrane protein, androgen induced 1 (PMEPA1), transcript variant 1, mRNA. (from RefSeq NM_020182)
UNC79	0.822341	Homo sapiens unc-79 homolog (C. elegans) (UNC79), mRNA. (from RefSeq NM_020818),
MTSS1L	0.82219	Homo sapiens metastasis suppressor 1-like (MTSS1L), mRNA. (from RefSeq NM_138383)
MBNL3	0.821877	Homo sapiens muscleblind-like splicing regulator 3 (MBNL3), transcript variant 2, mRNA. (from RefSeq NM_133486)
RBM17	0.821149	Homo sapiens RNA binding motif protein 17 (RBM17), transcript variant 1, mRNA. (from RefSeq NM_032905)
CNOT4	0.820454	Homo sapiens CCR4-NOT transcription complex, subunit 4 (CNOT4), transcript variant 4, mRNA. (from RefSeq NM_001190848)
SCYL3	0.817816	Homo sapiens SCY1-like 3 (S. cerevisiae) (SCYL3), transcript variant 1, mRNA. (from RefSeq NM_020423)
ATF7IP	0.817694	Homo sapiens activating transcription factor 7 interacting protein (ATF7IP), transcript variant 3, mRNA. (from RefSeq NM_001286514)
TAF1	0.817496	Homo sapiens TAF1 RNA polymerase II, TATA box binding protein (TBP)-associated factor, 250kDa (TAF1), transcript variant 1, mRNA. (from RefSeq NM_004606)
NFIL3	0.817158	Homo sapiens nuclear factor, interleukin 3 regulated (NFIL3), transcript variant 3, mRNA. (from RefSeq NM_005384)
ACSM2B	0.817099	Homo sapiens acyl-CoA synthetase medium-chain family member 2B (ACSM2B), transcript variant 2, mRNA. (from RefSeq NM_001105069)
OLFM1	0.816585	Homo sapiens olfactomedin 1 (OLFM1), transcript variant 1, mRNA. (from RefSeq NM_014279)
RBFOX1	0.816136	Homo sapiens RNA binding protein, fox-1 homolog (C. elegans) 1 (RBFOX1), transcript variant 4, mRNA. (from RefSeq NM_018723)
FAM63B	0.815937	Homo sapiens family with sequence similarity 63, member B (FAM63B), transcript variant 2, mRNA. (from RefSeq NM_001040453)
MRPL3	0.815517	Homo sapiens mitochondrial ribosomal protein L3 (MRPL3), mRNA. (from RefSeq NM_007208)
ADGRG6	0.813865	Homo sapiens adhesion G protein-coupled receptor G6 (ADGRG6), transcript variant a1, mRNA. (from RefSeq NM_020455)
SMG1	0.812743	Homo sapiens SMG1 phosphatidylinositol 3-kinase-related kinase (SMG1), mRNA. (from RefSeq NM_015092)
PTPRR	0.812384	Homo sapiens protein tyrosine phosphatase, receptor type, R (PTPRR), transcript variant 1, mRNA. (from RefSeq NM_002849)
SIRPA	0.811581	Homo sapiens signal-regulatory protein alpha (SIRPA), transcript variant 1, mRNA. (from RefSeq NM_001040022)
NXT2	0.810644	Homo sapiens nuclear transport factor 2-like export factor 2 (NXT2), transcript variant 1, mRNA. (from RefSeq NM_018698)
FBXL5	0.810555	Homo sapiens F-box and leucine-rich repeat protein 5 (FBXL5), transcript variant 4, mRNA. (from RefSeq NM_001193535)
TNIK	0.810372	Homo sapiens TRAF2 and NCK interacting kinase (TNIK), transcript variant 1, mRNA. (from RefSeq NM_015028)
ARHGAP32	0.809613	Homo sapiens Rho GTPase activating protein 32 (ARHGAP32), transcript variant 1, mRNA. (from RefSeq NM_001142685)
SMG1P3	0.808297	n/a
CREB1	0.806819	Homo sapiens cAMP responsive element binding protein 1 (CREB1), transcript variant B, mRNA. (from RefSeq NM_134442)
EBF1	0.806502	Homo sapiens early B-cell factor 1 (EBF1), transcript variant 2, mRNA. (from RefSeq NM_024007)
COL3A1	0.806347	Homo sapiens collagen, type III, alpha 1 (COL3A1), mRNA. (from RefSeq NM_000090)
LOC339568	0.805371	Homo sapiens uncharacterized LOC339568 (LOC339568), long non-coding RNA. (from RefSeq NR_027124)
RAB3IL1	0.805027	Homo sapiens RAB3A interacting protein (rabin3)-like 1 (RAB3IL1), transcript variant 2, mRNA. (from RefSeq NM_001271686)
PRKDC	0.80483	Homo sapiens protein kinase, DNA-activated, catalytic polypeptide (PRKDC), transcript variant 1, mRNA. (from RefSeq NM_006904)
SLC1A1	0.804395	Homo sapiens solute carrier family 1 (neuronal/epithelial high affinity glutamate transporter, system Xag), member 1 (SLC1A1), mRNA. (from RefSeq NM_004170)
UAP1	0.804258	Homo sapiens UDP-N-acetylglucosamine pyrophosphorylase 1 (UAP1), mRNA. (from RefSeq NM_003115)
HOXD8	0.803781	Homo sapiens homeobox D8 (HOXD8), transcript variant 1, mRNA. (from RefSeq NM_019558)
UHRF1	0.802855	Homo sapiens ubiquitin-like with PHD and ring finger domains 1 (UHRF1), transcript variant 1, mRNA. (from RefSeq NM_001048201)
SLC44A2	0.802049	Homo sapiens solute carrier family 44 (choline transporter), member 2 (SLC44A2), transcript variant 1, mRNA. (from RefSeq NM_020428)
UBE2W	0.800554	Homo sapiens ubiquitin-conjugating enzyme E2W (putative) (UBE2W), transcript variant 1, mRNA. (from RefSeq NM_001001481)
DDB2	0.80055	Homo sapiens damage-specific DNA binding protein 2, 48kDa (DDB2), transcript variant D1, mRNA. (from RefSeq NM_001300734)
LPPR1	0.800141	n/a
MOB3B	0.800056	Homo sapiens MOB kinase activator 3B (MOB3B), mRNA. (from RefSeq NM_024761)
SHB	0.799586	Homo sapiens Src homology 2 domain containing adaptor protein B (SHB), mRNA. (from RefSeq NM_003028)
RAP2C	0.799182	Homo sapiens RAP2C, member of RAS oncogene family (RAP2C), transcript variant 2, mRNA. (from RefSeq NM_021183)
CCDC25	0.799149	Homo sapiens coiled-coil domain containing 25 (CCDC25), transcript variant 1, mRNA. (from RefSeq NM_018246)
PHF21A	0.798998	Homo sapiens PHD finger protein 21A (PHF21A), transcript variant 2, mRNA. (from RefSeq NM_016621)
ELF1	0.79844	Homo sapiens E74-like factor 1 (ets domain transcription factor) (ELF1), transcript variant 2, mRNA. (from RefSeq NM_001145353)
SLC45A2	0.797635	Homo sapiens solute carrier family 45, member 2 (SLC45A2), transcript variant 2, mRNA. (from RefSeq NM_001012509),
VCAN	0.797196	Homo sapiens versican (VCAN), transcript variant 3, mRNA. (from RefSeq NM_001164097)
FOXP4-AS1	0.795972	Homo sapiens FOXP4 antisense RNA 1 (FOXP4-AS1), transcript variant 1, long non-coding RNA. (from RefSeq NR_126415)
TOP1	0.795775	Homo sapiens topoisomerase (DNA) I (TOP1), mRNA. (from RefSeq NM_003286)
HEXIM2	0.794711	Homo sapiens hexamethylene bis-acetamide inducible 2 (HEXIM2), transcript variant 5, mRNA. (from RefSeq NM_001303444)
RGS9	0.794459	Homo sapiens regulator of G-protein signaling 9 (RGS9), transcript variant 2, mRNA. (from RefSeq NM_001081955)
SEL1L3	0.794336	Homo sapiens sel-1 suppressor of lin-12-like 3 (C. elegans) (SEL1L3), transcript variant 3, mRNA. (from RefSeq NM_001297594)
AGBL2	0.793941	Homo sapiens ATP/GTP binding protein-like 2 (AGBL2), mRNA. (from RefSeq NM_024783)
VEZT	0.79384	Homo sapiens vezatin, adherens junctions transmembrane protein (VEZT), transcript variant 1, mRNA. (from RefSeq NM_017599)
NSMF	0.792643	Homo sapiens NMDA receptor synaptonuclear signaling and neuronal migration factor (NSMF), transcript variant 2, mRNA. (from RefSeq NM_015537)
FAM122C	0.792516	Homo sapiens family with sequence similarity 122C (FAM122C), transcript variant 1, mRNA. (from RefSeq NM_001170779)
SARS2	0.792466	Homo sapiens seryl-tRNA synthetase 2, mitochondrial (SARS2), transcript variant 1, mRNA. (from RefSeq NM_001145901)
PAX1	0.792083	Homo sapiens paired box 1 (PAX1), transcript variant 2, mRNA. (from RefSeq NM_001257096)
CSNK1G1	0.791874	Homo sapiens casein kinase 1, gamma 1 (CSNK1G1), mRNA. (from RefSeq NM_022048)
MRC2	0.791309	Homo sapiens mannose receptor, C type 2 (MRC2), mRNA. (from RefSeq NM_006039)
RNPS1	0.790776	Homo sapiens RNA binding protein S1, serine-rich domain (RNPS1), transcript variant 2, mRNA. (from RefSeq NM_080594)
ST7L	0.790244	Homo sapiens suppression of tumorigenicity 7 like (ST7L), transcript variant 1, mRNA. (from RefSeq NM_017744)
PDXDC2P	0.789925	Homo sapiens pyridoxal-dependent decarboxylase domain containing 2, pseudogene (PDXDC2P), non-coding RNA. (from RefSeq NR_003610)
LAMB3	0.789723	Homo sapiens laminin, beta 3 (LAMB3), transcript variant 2, mRNA. (from RefSeq NM_001017402)
NDUFS1	0.789349	Homo sapiens NADH dehydrogenase (ubiquinone) Fe-S protein 1, 75kDa (NADH-coenzyme Q reductase) (NDUFS1), transcript variant 1, mRNA. (from RefSeq NM_005006)
SLTM	0.7886	Homo sapiens SAFB-like, transcription modulator (SLTM), transcript variant 1, mRNA. (from RefSeq NM_024755)
ACLY	0.788305	Homo sapiens ATP citrate lyase (ACLY), transcript variant 2, mRNA. (from RefSeq NM_198830)
GFPT1	0.787822	Homo sapiens glutamine--fructose-6-phosphate transaminase 1 (GFPT1), transcript variant 2, mRNA. (from RefSeq NM_002056)
PIAS1	0.786997	Homo sapiens protein inhibitor of activated STAT, 1 (PIAS1), mRNA. (from RefSeq NM_016166)
HSPBP1	0.786494	Homo sapiens HSPA (heat shock 70kDa) binding protein, cytoplasmic cochaperone 1 (HSPBP1), transcript variant 1, mRNA. (from RefSeq NM_012267)
KHNYN	0.785719	Homo sapiens KH and NYN domain containing (KHNYN), transcript variant 3, mRNA. (from RefSeq NM_001290257)
CAMTA1	0.784807	Homo sapiens calmodulin binding transcription activator 1 (CAMTA1), transcript variant 2, mRNA. (from RefSeq NM_001195563)
TCTA	0.78437	Homo sapiens T-cell leukemia translocation altered (TCTA), mRNA. (from RefSeq NM_022171)
DCLK1	0.78398	Homo sapiens doublecortin-like kinase 1 (DCLK1), transcript variant 3, mRNA. (from RefSeq NM_001195416)
ANXA11	0.783559	Homo sapiens annexin A11 (ANXA11), transcript variant a, mRNA. (from RefSeq NM_001157)
CACHD1	0.782805	Homo sapiens cache domain containing 1 (CACHD1), transcript variant 1, mRNA. (from RefSeq NM_020925)
COBL	0.782392	Homo sapiens cordon-bleu WH2 repeat protein (COBL), transcript variant 1, mRNA. (from RefSeq NM_001287436)
ATRX	0.781614	Homo sapiens alpha thalassemia/mental retardation syndrome X-linked (ATRX), transcript variant 2, mRNA. (from RefSeq NM_138270)
SS18	0.781412	Homo sapiens synovial sarcoma translocation, chromosome 18 (SS18), transcript variant 1, mRNA. (from RefSeq NM_001007559)
UGP2	0.781153	Homo sapiens UDP-glucose pyrophosphorylase 2 (UGP2), transcript variant 2, mRNA. (from RefSeq NM_001001521)
LOC100507639	0.781039	n/a
CCDC88C	0.780467	Homo sapiens coiled-coil domain containing 88C (CCDC88C), mRNA. (from RefSeq NM_001080414)
DOCK5	0.779869	Homo sapiens dedicator of cytokinesis 5 (DOCK5), mRNA. (from RefSeq NM_024940)
PARG	0.779694	Homo sapiens poly (ADP-ribose) glycohydrolase (PARG), transcript variant 1, mRNA. (from RefSeq NM_003631)
CDCA4	0.778659	Homo sapiens cell division cycle associated 4 (CDCA4), transcript variant 1, mRNA. (from RefSeq NM_017955)
PXMP2	0.778659	Homo sapiens peroxisomal membrane protein 2, 22kDa (PXMP2), mRNA. (from RefSeq NM_018663)
ARHGAP33	0.778223	Homo sapiens Rho GTPase activating protein 33 (ARHGAP33), transcript variant 2, mRNA. (from RefSeq NM_001172630)
SHROOM3	0.778002	Homo sapiens shroom family member 3 (SHROOM3), mRNA. (from RefSeq NM_020859)
PLEKHA5	0.777603	Homo sapiens pleckstrin homology domain containing, family A member 5 (PLEKHA5), transcript variant 2, mRNA. (from RefSeq NM_001143821)
LRRFIP1	0.777465	Homo sapiens leucine rich repeat (in FLII) interacting protein 1 (LRRFIP1), transcript variant 3, mRNA. (from RefSeq NM_001137552)
CLCN4	0.777362	Homo sapiens chloride channel, voltage-sensitive 4 (CLCN4), transcript variant 1, mRNA. (from RefSeq NM_001830)
DPH1	0.777156	Homo sapiens diphthamide biosynthesis 1 (DPH1), mRNA. (from RefSeq NM_001383)
SEMA6A	0.776017	Homo sapiens sema domain, transmembrane domain (TM), and cytoplasmic domain, (semaphorin) 6A (SEMA6A), transcript variant 1, mRNA. (from RefSeq NM_001300780)
ADGRL2	0.776012	Homo sapiens adhesion G protein-coupled receptor L2 (ADGRL2), transcript variant 4, mRNA. (from RefSeq NM_001297706)
PWWP2A	0.775503	Homo sapiens PWWP domain containing 2A (PWWP2A), transcript variant 1, mRNA. (from RefSeq NM_052927)
RELN	0.775324	Homo sapiens reelin (RELN), transcript variant 1, mRNA. (from RefSeq NM_005045)
UCK2	0.774581	Homo sapiens uridine-cytidine kinase 2 (UCK2), mRNA. (from RefSeq NM_012474)
TRPM3	0.774236	Homo sapiens transient receptor potential cation channel, subfamily M, member 3 (TRPM3), transcript variant 8, mRNA. (from RefSeq NM_001007470)
SLCO5A1	0.774096	Homo sapiens solute carrier organic anion transporter family, member 5A1 (SLCO5A1), transcript variant 2, mRNA. (from RefSeq NM_001146008)
LOC101929541	0.773797	n/a
CPLX2	0.773739	Homo sapiens complexin 2 (CPLX2), transcript variant 1, mRNA. (from RefSeq NM_006650)
C12orf49	0.771185	Homo sapiens chromosome 12 open reading frame 49 (C12orf49), mRNA. (from RefSeq NM_024738)
ANKS1A	0.769401	Homo sapiens ankyrin repeat and sterile alpha motif domain containing 1A (ANKS1A), mRNA. (from RefSeq NM_015245)
SLC4A4	0.769259	Homo sapiens solute carrier family 4 (sodium bicarbonate cotransporter), member 4 (SLC4A4), transcript variant 2, mRNA. (from RefSeq NM_003759)
IQCH	0.767773	Homo sapiens IQ motif containing H (IQCH), transcript variant 2, mRNA. (from RefSeq NM_022784)
TTC7A	0.767607	Homo sapiens tetratricopeptide repeat domain 7A (TTC7A), transcript variant 3, mRNA. (from RefSeq NM_001288953)
ABI1	0.767074	Homo sapiens abl-interactor 1 (ABI1), transcript variant 3, mRNA. (from RefSeq NM_001012751)
ITM2B	0.766976	Homo sapiens integral membrane protein 2B (ITM2B), mRNA. (from RefSeq NM_021999)
KRR1	0.76654	Homo sapiens KRR1, small subunit (SSU) processome component, homolog (yeast) (KRR1), mRNA. (from RefSeq NM_007043)
ATXN1	0.766018	Homo sapiens ataxin 1 (ATXN1), transcript variant 2, mRNA. (from RefSeq NM_001128164)
STXBP3	0.765579	Homo sapiens syntaxin binding protein 3 (STXBP3), mRNA. (from RefSeq NM_007269)
GNA11	0.765436	Homo sapiens guanine nucleotide binding protein (G protein), alpha 11 (Gq class) (GNA11), mRNA. (from RefSeq NM_002067)
ENPP2	0.765171	Homo sapiens ectonucleotide pyrophosphatase/phosphodiesterase 2 (ENPP2), transcript variant 2, mRNA. (from RefSeq NM_001040092)
STK31	0.76477	Homo sapiens serine/threonine kinase 31 (STK31), transcript variant 1, mRNA. (from RefSeq NM_031414)
RPS6KA3	0.764452	Homo sapiens ribosomal protein S6 kinase, 90kDa, polypeptide 3 (RPS6KA3), mRNA. (from RefSeq NM_004586)
EXT2	0.763873	Homo sapiens exostosin glycosyltransferase 2 (EXT2), transcript variant 2, mRNA. (from RefSeq NM_207122)
LOC150776	0.763705	n/a
KLHL20	0.763551	Homo sapiens kelch-like family member 20 (KLHL20), mRNA. (from RefSeq NM_014458)
RANGAP1	0.763497	Homo sapiens Ran GTPase activating protein 1 (RANGAP1), transcript variant 1, mRNA. (from RefSeq NM_001278651)
RABGAP1L	0.762823	Homo sapiens RAB GTPase activating protein 1-like (RABGAP1L), transcript variant 2, mRNA. (from RefSeq NM_001035230)
KDM2B	0.762333	Homo sapiens lysine (K)-specific demethylase 2B (KDM2B), transcript variant 2, mRNA. (from RefSeq NM_001005366)
EP300	0.762313	Homo sapiens E1A binding protein p300 (EP300), mRNA. (from RefSeq NM_001429)
JMJD6	0.762099	Homo sapiens jumonji domain containing 6 (JMJD6), transcript variant 2, mRNA. (from RefSeq NM_015167)
EPSTI1	0.761817	Homo sapiens epithelial stromal interaction 1 (breast) (EPSTI1), transcript variant 2, mRNA. (from RefSeq NM_033255)
NKX2-3	0.761343	Homo sapiens NK2 homeobox 3 (NKX2-3), mRNA. (from RefSeq NM_145285)
CPSF3L	0.761207	Homo sapiens cleavage and polyadenylation specific factor 3-like (CPSF3L), transcript variant 1, mRNA. (from RefSeq NM_001256456)
STX16-NPEPL1	0.761086	n/a
STX16	0.761086	Homo sapiens syntaxin 16 (STX16), transcript variant 1, mRNA. (from RefSeq NM_001001433)
ADAMTS20	0.760946	Homo sapiens ADAM metallopeptidase with thrombospondin type 1 motif, 20 (ADAMTS20), mRNA. (from RefSeq NM_025003)
PNPT1	0.76028	Homo sapiens polyribonucleotide nucleotidyltransferase 1 (PNPT1), mRNA. (from RefSeq NM_033109)
ST7	0.760208	Homo sapiens suppression of tumorigenicity 7 (ST7), transcript variant b, mRNA. (from RefSeq NM_021908)
ST7-OT3	0.760208	Homo sapiens ST7 overlapping transcript 3 (ST7-OT3), long non-coding RNA. (from RefSeq NR_002332)
WHSC1L1	0.759482	Homo sapiens Wolf-Hirschhorn syndrome candidate 1-like 1 (WHSC1L1), transcript variant long, mRNA. (from RefSeq NM_023034)
C16orf62	0.759044	Homo sapiens chromosome 16 open reading frame 62 (C16orf62), transcript variant 2, mRNA. (from RefSeq NM_001300743)
CACNA2D1	0.757471	Homo sapiens calcium channel, voltage-dependent, alpha 2/delta subunit 1 (CACNA2D1), transcript variant 2, mRNA. (from RefSeq NM_001302890)
PCSK6	0.756322	Homo sapiens proprotein convertase subtilisin/kexin type 6 (PCSK6), transcript variant 1, mRNA. (from RefSeq NM_002570)
FLT1	0.755987	Homo sapiens fms-related tyrosine kinase 1 (FLT1), transcript variant 2, mRNA. (from RefSeq NM_001159920)
CYB5R2	0.755661	Homo sapiens cytochrome b5 reductase 2 (CYB5R2), transcript variant 2, mRNA. (from RefSeq NM_016229)
CREBL2	0.755246	Homo sapiens cAMP responsive element binding protein-like 2 (CREBL2), mRNA. (from RefSeq NM_001310)
MYCBP2	0.754969	Homo sapiens MYC binding protein 2, E3 ubiquitin protein ligase (MYCBP2), mRNA. (from RefSeq NM_015057)
INTS6	0.754659	Homo sapiens integrator complex subunit 6 (INTS6), transcript variant 3, mRNA. (from RefSeq NM_001039938)
SEMA3B	0.75192	Homo sapiens sema domain, immunoglobulin domain (Ig), short basic domain, secreted, (semaphorin) 3B (SEMA3B), transcript variant 2, mRNA. (from RefSeq NM_001005914)
ZFAND4	0.751898	Homo sapiens zinc finger, AN1-type domain 4 (ZFAND4), transcript variant 4, mRNA. (from RefSeq NM_001282906)
MYO3A	0.751554	Homo sapiens myosin IIIA (MYO3A), mRNA. (from RefSeq NM_017433)
ING3	0.750903	Homo sapiens inhibitor of growth family, member 3 (ING3), transcript variant 1, mRNA. (from RefSeq NM_019071)
TMEM178B	0.750819	Homo sapiens transmembrane protein 178B (TMEM178B), mRNA. (from RefSeq NM_001195278)
HSPA12A	0.75024	Homo sapiens heat shock 70kDa protein 12A (HSPA12A), mRNA. (from RefSeq NM_025015)
TANGO2	0.748417	Homo sapiens transport and golgi organization 2 homolog (Drosophila) (TANGO2), transcript variant 7, mRNA. (from RefSeq NM_001283179)
AGL	0.747833	Homo sapiens amylo-alpha-1, 6-glucosidase, 4-alpha-glucanotransferase (AGL), transcript variant 3, mRNA. (from RefSeq NM_000643)
SLC26A6	0.747477	Homo sapiens solute carrier family 26 (anion exchanger), member 6 (SLC26A6), transcript variant 4, mRNA. (from RefSeq NM_001040454)
LOC101927314	0.746728	n/a
MROH9	0.745898	Homo sapiens maestro heat-like repeat family member 9 (MROH9), transcript variant 2, mRNA. (from RefSeq NM_025063)
PUM1	0.745869	Homo sapiens pumilio RNA-binding family member 1 (PUM1), transcript variant 1, mRNA. (from RefSeq NM_001020658)
DMXL2	0.745359	Homo sapiens Dmx-like 2 (DMXL2), transcript variant 2, mRNA. (from RefSeq NM_015263)
WDR60	0.744725	Homo sapiens WD repeat domain 60 (WDR60), mRNA. (from RefSeq NM_018051)
EXT1	0.744401	Homo sapiens exostosin glycosyltransferase 1 (EXT1), mRNA. (from RefSeq NM_000127)
MYOM3	0.744236	Homo sapiens myomesin 3 (MYOM3), mRNA. (from RefSeq NM_152372)
ADGRF1	0.743081	Homo sapiens adhesion G protein-coupled receptor F1 (ADGRF1), transcript variant 1, mRNA. (from RefSeq NM_153840)
ME3	0.742995	Homo sapiens malic enzyme 3, NADP(+)-dependent, mitochondrial (ME3), transcript variant 2, mRNA. (from RefSeq NM_001014811)
PHACTR2	0.742859	Homo sapiens phosphatase and actin regulator 2 (PHACTR2), transcript variant 1, mRNA. (from RefSeq NM_001100164)
MAX	0.742264	Homo sapiens MYC associated factor X (MAX), transcript variant 1, mRNA. (from RefSeq NM_002382)
NFAT5	0.741844	Homo sapiens nuclear factor of activated T-cells 5, tonicity-responsive (NFAT5), transcript variant 3, mRNA. (from RefSeq NM_006599)
PPIB	0.741286	Homo sapiens peptidylprolyl isomerase B (cyclophilin B) (PPIB), mRNA. (from RefSeq NM_000942)
MAPK8IP3	0.740658	Homo sapiens mitogen-activated protein kinase 8 interacting protein 3 (MAPK8IP3), transcript variant 1, mRNA. (from RefSeq NM_015133)
AIFM1	0.740648	Homo sapiens apoptosis-inducing factor, mitochondrion-associated, 1 (AIFM1), transcript variant 4, mRNA. (from RefSeq NM_001130846)
PARK2	0.740273	Homo sapiens parkin RBR E3 ubiquitin protein ligase (PARK2), transcript variant 3, mRNA. (from RefSeq NM_013988)
SPCS2	0.739857	Homo sapiens signal peptidase complex subunit 2 homolog (S. cerevisiae) (SPCS2), mRNA. (from RefSeq NM_014752)
SKA1	0.739545	Homo sapiens spindle and kinetochore associated complex subunit 1 (SKA1), transcript variant 2, mRNA. (from RefSeq NM_145060),
AGBL5	0.739505	Homo sapiens ATP/GTP binding protein-like 5 (AGBL5), transcript variant 1, mRNA. (from RefSeq NM_021831)
IL1RL2	0.739375	Homo sapiens interleukin 1 receptor-like 2 (IL1RL2), mRNA. (from RefSeq NM_003854)
PCDH1	0.737702	Homo sapiens protocadherin 1 (PCDH1), transcript variant 2, mRNA. (from RefSeq NM_032420)
CDH23	0.737697	Homo sapiens cadherin-related 23 (CDH23), transcript variant 6, mRNA. (from RefSeq NM_001171933)
CHM	0.737115	Homo sapiens choroideremia (Rab escort protein 1) (CHM), transcript variant 2, mRNA. (from RefSeq NM_001145414)
USP54	0.736781	Homo sapiens ubiquitin specific peptidase 54 (USP54), mRNA. (from RefSeq NM_152586)
MAATS1	0.736668	Homo sapiens MYCBP-associated, testis expressed 1 (MAATS1), mRNA. (from RefSeq NM_033364)
TACC2	0.736354	Homo sapiens transforming, acidic coiled-coil containing protein 2 (TACC2), transcript variant 7, mRNA. (from RefSeq NM_001291878)
HADH	0.735808	Homo sapiens hydroxyacyl-CoA dehydrogenase (HADH), transcript variant 1, mRNA. (from RefSeq NM_001184705)
ADGRB3	0.73476	Homo sapiens adhesion G protein-coupled receptor B3 (ADGRB3), mRNA. (from RefSeq NM_001704)
CDK19	0.734091	Homo sapiens cyclin-dependent kinase 19 (CDK19), transcript variant 1, mRNA. (from RefSeq NM_015076)
ARHGAP26	0.733366	Homo sapiens Rho GTPase activating protein 26 (ARHGAP26), transcript variant 1, mRNA. (from RefSeq NM_015071)
RPSA	0.733217	Homo sapiens ribosomal protein SA (RPSA), transcript variant 1, mRNA. (from RefSeq NM_002295)
CSMD3	0.733109	Homo sapiens CUB and Sushi multiple domains 3 (CSMD3), transcript variant a, mRNA. (from RefSeq NM_198123)
NSFP1	0.732966	n/a
NSF	0.732966	Homo sapiens N-ethylmaleimide-sensitive factor (NSF), transcript variant 1, mRNA. (from RefSeq NM_006178),
PRR14L	0.730273	Homo sapiens proline rich 14-like (PRR14L), mRNA. (from RefSeq NM_173566)
CDH6	0.729573	Homo sapiens cadherin 6, type 2, K-cadherin (fetal kidney) (CDH6), mRNA. (from RefSeq NM_004932)
NDUFA10	0.72928	Homo sapiens NADH dehydrogenase (ubiquinone) 1 alpha subcomplex, 10, 42kDa (NDUFA10), mRNA. (from RefSeq NM_004544)
CACNA1C	0.729104	Homo sapiens calcium channel, voltage-dependent, L type, alpha 1C subunit (CACNA1C), transcript variant 18, mRNA. (from RefSeq NM_000719)
ADAMTS10	0.728954	Homo sapiens ADAM metallopeptidase with thrombospondin type 1 motif, 10 (ADAMTS10), transcript variant 1, mRNA. (from RefSeq NM_030957)
ARID1B	0.728549	Homo sapiens AT rich interactive domain 1B (SWI1-like) (ARID1B), transcript variant 2, mRNA. (from RefSeq NM_020732)
CEP250	0.728381	Homo sapiens centrosomal protein 250kDa (CEP250), mRNA. (from RefSeq NM_007186)
LOXHD1	0.727908	Homo sapiens lipoxygenase homology domains 1 (LOXHD1), transcript variant 4, mRNA. (from RefSeq NM_001173129)
LEKR1	0.727853	Homo sapiens leucine, glutamate and lysine rich 1 (LEKR1), transcript variant 1, mRNA. (from RefSeq NM_001004316)
NUP214	0.727691	Homo sapiens nucleoporin 214kDa (NUP214), mRNA. (from RefSeq NM_005085)
LOC440434	0.72766	n/a
FAM214A	0.727303	Homo sapiens family with sequence similarity 214, member A (FAM214A), transcript variant 1, mRNA. (from RefSeq NM_019600)
PUF60	0.727012	Homo sapiens poly-U binding splicing factor 60KDa (PUF60), transcript variant 1, mRNA. (from RefSeq NM_078480)
CDC7	0.726812	Homo sapiens cell division cycle 7 (CDC7), transcript variant 3, mRNA. (from RefSeq NM_001134420)
RAPGEF5	0.726745	Homo sapiens Rap guanine nucleotide exchange factor (GEF) 5 (RAPGEF5), mRNA. (from RefSeq NM_012294)
CNTROB	0.726508	Homo sapiens centrobin, centrosomal BRCA2 interacting protein (CNTROB), transcript variant 2, mRNA. (from RefSeq NM_001037144)
NEMP1	0.726186	Homo sapiens nuclear envelope integral membrane protein 1 (NEMP1), transcript variant 2, mRNA. (from RefSeq NM_015257)
C1orf127	0.725841	Homo sapiens chromosome 1 open reading frame 127 (C1orf127), mRNA. (from RefSeq NM_001170754)
SPTBN4	0.725387	Homo sapiens spectrin, beta, non-erythrocytic 4 (SPTBN4), transcript variant sigma5, mRNA. (from RefSeq NM_025213)
PRDM6	0.725366	Homo sapiens PR domain containing 6 (PRDM6), mRNA. (from RefSeq NM_001136239)
DCAF12	0.725174	Homo sapiens DDB1 and CUL4 associated factor 12 (DCAF12), mRNA. (from RefSeq NM_015397)
DLG1	0.725163	Homo sapiens discs, large homolog 1 (Drosophila) (DLG1), transcript variant 1, mRNA. (from RefSeq NM_001098424)
PKHD1	0.724836	Homo sapiens polycystic kidney and hepatic disease 1 (autosomal recessive) (PKHD1), transcript variant 1, mRNA. (from RefSeq NM_138694)
RMI2	0.724296	Homo sapiens RecQ mediated genome instability 2 (RMI2), transcript variant 1, mRNA. (from RefSeq NM_152308)
TEX22	0.724	Homo sapiens testis expressed 22 (TEX22), mRNA. (from RefSeq NM_001195082)
EIF2AK2	0.72398	Homo sapiens eukaryotic translation initiation factor 2-alpha kinase 2 (EIF2AK2), transcript variant 3, mRNA. (from RefSeq NM_001135652)
ARNT2	0.723484	Homo sapiens aryl-hydrocarbon receptor nuclear translocator 2 (ARNT2), mRNA. (from RefSeq NM_014862)
FLNB	0.722656	Homo sapiens filamin B, beta (FLNB), transcript variant 2, mRNA. (from RefSeq NM_001457)
LOC145845	0.722333	n/a
UNC80	0.72203	Homo sapiens unc-80 homolog (C. elegans) (UNC80), transcript variant 1, mRNA. (from RefSeq NM_032504)
NRF1	0.721937	Homo sapiens nuclear respiratory factor 1 (NRF1), transcript variant 3, mRNA. (from RefSeq NM_001293163)
AP3B1	0.721609	Homo sapiens adaptor-related protein complex 3, beta 1 subunit (AP3B1), transcript variant 1, mRNA. (from RefSeq NM_003664)
DNAH10	0.721222	Homo sapiens dynein, axonemal, heavy chain 10 (DNAH10), mRNA. (from RefSeq NM_207437)
OSBPL6	0.720376	Homo sapiens oxysterol binding protein-like 6 (OSBPL6), transcript variant 2, mRNA. (from RefSeq NM_145739)
RTEL1-TNFRSF6B	0.720276	n/a
RTEL1	0.720276	Homo sapiens regulator of telomere elongation helicase 1 (RTEL1), transcript variant 1, mRNA. (from RefSeq NM_016434)
EPM2A	0.720254	Homo sapiens epilepsy, progressive myoclonus type 2A, Lafora disease (laforin) (EPM2A), transcript variant 2, mRNA. (from RefSeq NM_001018041)
CAPRIN1	0.719434	Homo sapiens cell cycle associated protein 1 (CAPRIN1), transcript variant 1, mRNA. (from RefSeq NM_005898)
BAZ2A	0.719363	Homo sapiens bromodomain adjacent to zinc finger domain, 2A (BAZ2A), transcript variant 2, mRNA. (from RefSeq NM_001300905)
BCAN	0.718896	Homo sapiens brevican (BCAN), transcript variant 1, mRNA. (from RefSeq NM_021948)
PREP	0.718782	Homo sapiens prolyl endopeptidase (PREP), mRNA. (from RefSeq NM_002726)
DNAH5	0.71878	Homo sapiens dynein, axonemal, heavy chain 5 (DNAH5), mRNA. (from RefSeq NM_001369)
DOC2B	0.71832	Homo sapiens double C2-like domains, beta (DOC2B), mRNA. (from RefSeq NM_003585),
CSRNP3	0.716771	Homo sapiens cysteine-serine-rich nuclear protein 3 (CSRNP3), transcript variant 1, mRNA. (from RefSeq NM_001172173)
UQCRC2	0.716678	Homo sapiens ubiquinol-cytochrome c reductase core protein II (UQCRC2), mRNA. (from RefSeq NM_003366)
USP5	0.716371	Homo sapiens ubiquitin specific peptidase 5 (isopeptidase T) (USP5), transcript variant 2, mRNA. (from RefSeq NM_003481)
R3HDM2	0.716362	Homo sapiens R3H domain containing 2 (R3HDM2), mRNA. (from RefSeq NM_014925)
LDAH	0.71624	Homo sapiens lipid droplet associated hydrolase (LDAH), transcript variant 4, mRNA. (from RefSeq NM_001282721)
TYMP	0.716098	Homo sapiens thymidine phosphorylase (TYMP), transcript variant 2, mRNA. (from RefSeq NM_001953)
SCO2	0.716098	Homo sapiens SCO2 cytochrome c oxidase assembly protein (SCO2), transcript variant 4, mRNA. (from RefSeq NM_001169111)
IVD	0.715131	Homo sapiens isovaleryl-CoA dehydrogenase (IVD), transcript variant 1, mRNA. (from RefSeq NM_002225)
SFXN5	0.7149	Homo sapiens sideroflexin 5 (SFXN5), mRNA. (from RefSeq NM_144579)
LINC01411	0.714558	n/a
PSD	0.714082	Homo sapiens pleckstrin and Sec7 domain containing (PSD), transcript variant 2, mRNA. (from RefSeq NM_001270965)
FIP1L1	0.713919	Homo sapiens factor interacting with PAPOLA and CPSF1 (FIP1L1), transcript variant 1, mRNA. (from RefSeq NM_030917)
EOMES	0.713537	Homo sapiens eomesodermin (EOMES), transcript variant 1, mRNA. (from RefSeq NM_001278182)
FBN2	0.713483	Homo sapiens fibrillin 2 (FBN2), mRNA. (from RefSeq NM_001999)
SLC13A5	0.713446	Homo sapiens solute carrier family 13 (sodium-dependent citrate transporter), member 5 (SLC13A5), transcript variant 1, mRNA. (from RefSeq NM_177550)
NUP93	0.713158	Homo sapiens nucleoporin 93kDa (NUP93), transcript variant 2, mRNA. (from RefSeq NM_001242795)
ULK4	0.712985	Homo sapiens unc-51 like kinase 4 (ULK4), mRNA. (from RefSeq NM_017886)
CISD2	0.712821	Homo sapiens CDGSH iron sulfur domain 2 (CISD2), mRNA. (from RefSeq NM_001008388)
NDST4	0.712788	Homo sapiens N-deacetylase/N-sulfotransferase (heparan glucosaminyl) 4 (NDST4), mRNA. (from RefSeq NM_022569)
EIF2S2	0.712514	Homo sapiens eukaryotic translation initiation factor 2, subunit 2 beta, 38kDa (EIF2S2), mRNA. (from RefSeq NM_003908)
TMEM91	0.712246	Homo sapiens transmembrane protein 91 (TMEM91), transcript variant 1, mRNA. (from RefSeq NM_001098821)
C7orf57	0.712137	Homo sapiens chromosome 7 open reading frame 57 (C7orf57), transcript variant 1, mRNA. (from RefSeq NM_001100159)
GPSM1	0.71187	Homo sapiens G-protein signaling modulator 1 (GPSM1), transcript variant 4, mRNA. (from RefSeq NM_001200003)
TMEM8A	0.711839	Homo sapiens transmembrane protein 8A (TMEM8A), mRNA. (from RefSeq NM_021259)
EML4	0.711649	Homo sapiens echinoderm microtubule associated protein like 4 (EML4), transcript variant 1, mRNA. (from RefSeq NM_019063)
MYO7A	0.711451	Homo sapiens myosin VIIA (MYO7A), transcript variant 3, mRNA. (from RefSeq NM_001127179)
DCUN1D5	0.71106	Homo sapiens DCN1, defective in cullin neddylation 1, domain containing 5 (DCUN1D5), mRNA. (from RefSeq NM_032299)
DLG5	0.711047	Homo sapiens discs, large homolog 5 (Drosophila) (DLG5), mRNA. (from RefSeq NM_004747),
AHCYL2	0.71062	Homo sapiens adenosylhomocysteinase-like 2 (AHCYL2), transcript variant 4, mRNA. (from RefSeq NM_001130723)
BZW2	0.710618	Homo sapiens basic leucine zipper and W2 domains 2 (BZW2), transcript variant 1, mRNA. (from RefSeq NM_001159767)
WDFY3	0.710144	Homo sapiens WD repeat and FYVE domain containing 3 (WDFY3), mRNA. (from RefSeq NM_014991)
SPTAN1	0.709725	Homo sapiens spectrin, alpha, non-erythrocytic 1 (SPTAN1), transcript variant 2, mRNA. (from RefSeq NM_003127)
RAPGEF6	0.7097	Homo sapiens Rap guanine nucleotide exchange factor (GEF) 6 (RAPGEF6), transcript variant 4, mRNA. (from RefSeq NM_001164388)
SLC18A2	0.708693	Homo sapiens solute carrier family 18 (vesicular monoamine transporter), member 2 (SLC18A2), mRNA. (from RefSeq NM_003054)
SMG5	0.70856	Homo sapiens SMG5 nonsense mediated mRNA decay factor (SMG5), mRNA. (from RefSeq NM_015327)
JRK	0.707559	Homo sapiens Jrk homolog (mouse) (JRK), transcript variant 2, mRNA. (from RefSeq NM_001077527)
NR2F2	0.707171	Homo sapiens nuclear receptor subfamily 2, group F, member 2 (NR2F2), transcript variant 1, mRNA. (from RefSeq NM_021005)
PFKFB3	0.706676	Homo sapiens 6-phosphofructo-2-kinase/fructose-2,6-biphosphatase 3 (PFKFB3), transcript variant 1, mRNA. (from RefSeq NM_004566)
TMEM104	0.706343	Homo sapiens transmembrane protein 104 (TMEM104), mRNA. (from RefSeq NM_017728)
GPN1	0.7056	Homo sapiens GPN-loop GTPase 1 (GPN1), transcript variant 1, mRNA. (from RefSeq NM_007266)
CEP55	0.705172	Homo sapiens centrosomal protein 55kDa (CEP55), transcript variant 1, mRNA. (from RefSeq NM_018131)
SLK	0.705077	Homo sapiens STE20-like kinase (SLK), transcript variant 1, mRNA. (from RefSeq NM_014720)
GDNF	0.704832	Homo sapiens glial cell derived neurotrophic factor (GDNF), transcript variant 3, mRNA. (from RefSeq NM_001190468)
NASP	0.704582	Homo sapiens nuclear autoantigenic sperm protein (histone-binding) (NASP), transcript variant 4, mRNA. (from RefSeq NM_001195193)
OTOP1	0.704082	Homo sapiens otopetrin 1 (OTOP1), mRNA. (from RefSeq NM_177998)
KAT5	0.704038	Homo sapiens K(lysine) acetyltransferase 5 (KAT5), transcript variant 4, mRNA. (from RefSeq NM_001206833)
LOC100128176	0.703483	n/a
VRK2	0.70324	Homo sapiens vaccinia related kinase 2 (VRK2), transcript variant 1, mRNA. (from RefSeq NM_006296)
ARR3	0.702773	Homo sapiens arrestin 3, retinal (X-arrestin) (ARR3), mRNA. (from RefSeq NM_004312)
GRIP1	0.702227	Homo sapiens glutamate receptor interacting protein 1 (GRIP1), transcript variant 1, mRNA. (from RefSeq NM_021150)
CYB5R4	0.701978	Homo sapiens cytochrome b5 reductase 4 (CYB5R4), mRNA. (from RefSeq NM_016230)
DSCAM	0.701265	Homo sapiens Down syndrome cell adhesion molecule (DSCAM), transcript variant 1, mRNA. (from RefSeq NM_001389)
ZNF512	0.701041	Homo sapiens zinc finger protein 512 (ZNF512), transcript variant 5, mRNA. (from RefSeq NM_001271318)
ZNF436-AS1	0.700758	n/a
LINC00624	0.70063	Homo sapiens long intergenic non-protein coding RNA 624 (LINC00624), long non-coding RNA. (from RefSeq NR_038423)
PRKAG2	0.700262	Homo sapiens protein kinase, AMP-activated, gamma 2 non-catalytic subunit (PRKAG2), transcript variant b, mRNA. (from RefSeq NM_024429)
FRY	0.700042	Homo sapiens furry homolog (Drosophila) (FRY), mRNA. (from RefSeq NM_023037)
IDS	0.700029	Homo sapiens iduronate 2-sulfatase (IDS), transcript variant 2, mRNA. (from RefSeq NM_006123)
ERBB2IP	0.699982	Homo sapiens erbb2 interacting protein (ERBB2IP), transcript variant 2, mRNA. (from RefSeq NM_018695)
ITGA9	0.698097	Homo sapiens integrin, alpha 9 (ITGA9), mRNA. (from RefSeq NM_002207)
LGR6	0.698024	Homo sapiens leucine-rich repeat containing G protein-coupled receptor 6 (LGR6), transcript variant 1, mRNA. (from RefSeq NM_001017403)
CXCL12	0.697939	Homo sapiens chemokine (C-X-C motif) ligand 12 (CXCL12), transcript variant 3, mRNA. (from RefSeq NM_001033886)
ESRP1	0.697606	Homo sapiens epithelial splicing regulatory protein 1 (ESRP1), transcript variant 2, mRNA. (from RefSeq NM_001034915)
GRB2	0.69741	Homo sapiens growth factor receptor-bound protein 2 (GRB2), transcript variant 2, mRNA. (from RefSeq NM_203506)
DGKZ	0.697319	Homo sapiens diacylglycerol kinase, zeta (DGKZ), transcript variant 6, mRNA. (from RefSeq NM_001199267)
IGSF3	0.697079	Homo sapiens immunoglobulin superfamily, member 3 (IGSF3), transcript variant 1, mRNA. (from RefSeq NM_001542)
CAMK2A	0.696838	Homo sapiens calcium/calmodulin-dependent protein kinase II alpha (CAMK2A), transcript variant 2, mRNA. (from RefSeq NM_171825)
PCK2	0.695896	Homo sapiens phosphoenolpyruvate carboxykinase 2 (mitochondrial) (PCK2), transcript variant 3, mRNA. (from RefSeq NM_001291556)
LOC440982	0.69584	n/a
PLB1	0.695834	Homo sapiens phospholipase B1 (PLB1), transcript variant 2, mRNA. (from RefSeq NM_001170585)
CABIN1	0.695711	Homo sapiens calcineurin binding protein 1 (CABIN1), transcript variant 2, mRNA. (from RefSeq NM_012295)
MFF	0.69511	Homo sapiens mitochondrial fission factor (MFF), transcript variant 4, mRNA. (from RefSeq NM_001277063)
UBA3	0.694447	Homo sapiens ubiquitin-like modifier activating enzyme 3 (UBA3), transcript variant 2, mRNA. (from RefSeq NM_198195)
PIP5K1C	0.694372	Homo sapiens phosphatidylinositol-4-phosphate 5-kinase, type I, gamma (PIP5K1C), transcript variant 3, mRNA. (from RefSeq NM_001300849)
KRTAP9-2	0.694111	Homo sapiens keratin associated protein 9-2 (KRTAP9-2), mRNA. (from RefSeq NM_031961),
PPP1R9A	0.693201	Homo sapiens protein phosphatase 1, regulatory subunit 9A (PPP1R9A), transcript variant 3, mRNA. (from RefSeq NM_001166162)
VDAC1	0.693156	Homo sapiens voltage-dependent anion channel 1 (VDAC1), transcript variant 1, mRNA. (from RefSeq NM_003374)
CITED1	0.692882	Homo sapiens Cbp/p300-interacting transactivator, with Glu/Asp-rich carboxy-terminal domain, 1 (CITED1), transcript variant 4, mRNA. (from RefSeq NM_001144887)
NOP56	0.692663	Homo sapiens NOP56 ribonucleoprotein (NOP56), transcript variant 1, mRNA. (from RefSeq NM_006392)
INTS4	0.692616	Homo sapiens integrator complex subunit 4 (INTS4), mRNA. (from RefSeq NM_033547)
BAZ2B	0.692515	Homo sapiens bromodomain adjacent to zinc finger domain, 2B (BAZ2B), transcript variant 3, non-coding RNA. (from RefSeq NR_110586)
EFNA1	0.692313	Homo sapiens ephrin-A1 (EFNA1), transcript variant 2, mRNA. (from RefSeq NM_182685)
RHOJ	0.692118	Homo sapiens ras homolog family member J (RHOJ), mRNA. (from RefSeq NM_020663)
DIS3L	0.691791	Homo sapiens DIS3 like exosome 3'-5' exoribonuclease (DIS3L), transcript variant 1, mRNA. (from RefSeq NM_001143688)
MUC2	0.691754	Homo sapiens mucin 2, oligomeric mucus/gel-forming (MUC2), mRNA. (from RefSeq NM_002457)
EXOC7	0.691196	Homo sapiens exocyst complex component 7 (EXOC7), transcript variant 1, mRNA. (from RefSeq NM_001013839)
TAOK2	0.690737	Homo sapiens TAO kinase 2 (TAOK2), transcript variant 3, mRNA. (from RefSeq NM_001252043)
DENND2D	0.690499	Homo sapiens DENN/MADD domain containing 2D (DENND2D), transcript variant 2, mRNA. (from RefSeq NM_001271833)
PPP6C	0.690393	Homo sapiens protein phosphatase 6, catalytic subunit (PPP6C), transcript variant 2, mRNA. (from RefSeq NM_002721)
TMOD2	0.690235	Homo sapiens tropomodulin 2 (neuronal) (TMOD2), transcript variant 1, mRNA. (from RefSeq NM_014548)
ZC3H12C	0.690028	Homo sapiens zinc finger CCCH-type containing 12C (ZC3H12C), mRNA. (from RefSeq NM_033390)
PTPRZ1	0.689939	Homo sapiens protein tyrosine phosphatase, receptor-type, Z polypeptide 1 (PTPRZ1), transcript variant 3, mRNA. (from RefSeq NM_001206839)
GRM7	0.689452	Homo sapiens glutamate receptor, metabotropic 7 (GRM7), transcript variant 1, mRNA. (from RefSeq NM_000844)
NR4A3	0.689448	Homo sapiens nuclear receptor subfamily 4, group A, member 3 (NR4A3), transcript variant 3, mRNA. (from RefSeq NM_173200)
SSBP4	0.689092	Homo sapiens single stranded DNA binding protein 4 (SSBP4), transcript variant 2, mRNA. (from RefSeq NM_001009998)
PPP1R10	0.689051	Homo sapiens protein phosphatase 1, regulatory subunit 10 (PPP1R10), transcript variant 1, mRNA. (from RefSeq NM_002714),
PTCHD1	0.688626	Homo sapiens patched domain containing 1 (PTCHD1), mRNA. (from RefSeq NM_173495)
BEND7	0.688378	Homo sapiens BEN domain containing 7 (BEND7), transcript variant 1, mRNA. (from RefSeq NM_152751)
PRTG	0.688062	Homo sapiens protogenin (PRTG), mRNA. (from RefSeq NM_173814)
ADGRG2	0.687922	Homo sapiens adhesion G protein-coupled receptor G2 (ADGRG2), transcript variant 9, mRNA. (from RefSeq NM_001184837)
ABLIM3	0.687852	Homo sapiens actin binding LIM protein family, member 3 (ABLIM3), transcript variant 4, mRNA. (from RefSeq NM_001301027)
MAST2	0.68758	Homo sapiens microtubule associated serine/threonine kinase 2 (MAST2), mRNA. (from RefSeq NM_015112)
GPANK1	0.68717	Homo sapiens G patch domain and ankyrin repeats 1 (GPANK1), transcript variant 2, mRNA. (from RefSeq NM_033177),
PDCD10	0.687013	Homo sapiens programmed cell death 10 (PDCD10), transcript variant 1, mRNA. (from RefSeq NM_007217)
PHKB	0.687007	Homo sapiens phosphorylase kinase, beta (PHKB), transcript variant 2, mRNA. (from RefSeq NM_001031835)
LHX1	0.686976	Homo sapiens LIM homeobox 1 (LHX1), mRNA. (from RefSeq NM_005568),
LMO3	0.68692	Homo sapiens LIM domain only 3 (rhombotin-like 2) (LMO3), transcript variant 4, mRNA. (from RefSeq NM_001243610)
PLCB4	0.686502	Homo sapiens phospholipase C, beta 4 (PLCB4), transcript variant 1, mRNA. (from RefSeq NM_000933)
ITPKA	0.686366	Homo sapiens inositol-trisphosphate 3-kinase A (ITPKA), mRNA. (from RefSeq NM_002220)
CFAP221	0.685758	Homo sapiens cilia and flagella associated protein 221 (CFAP221), transcript variant 1, mRNA. (from RefSeq NM_001271049)
EDRF1	0.684758	Homo sapiens erythroid differentiation regulatory factor 1 (EDRF1), transcript variant 1, mRNA. (from RefSeq NM_001202438)
MAP4K5	0.684729	Homo sapiens mitogen-activated protein kinase kinase kinase kinase 5 (MAP4K5), transcript variant 2, mRNA. (from RefSeq NM_198794)
HNRNPH1	0.684468	Homo sapiens heterogeneous nuclear ribonucleoprotein H1 (H) (HNRNPH1), transcript variant 1, mRNA. (from RefSeq NM_001257293)
TCHHL1	0.683877	Homo sapiens trichohyalin-like 1 (TCHHL1), mRNA. (from RefSeq NM_001008536)
MYO15B	0.683802	n/a
ENOSF1	0.683677	Homo sapiens enolase superfamily member 1 (ENOSF1), transcript variant 1, mRNA. (from RefSeq NM_017512)
CCDC170	0.68361	Homo sapiens coiled-coil domain containing 170 (CCDC170), mRNA. (from RefSeq NM_025059)
NEK9	0.683489	Homo sapiens NIMA-related kinase 9 (NEK9), mRNA. (from RefSeq NM_033116)
IL6ST	0.682894	Homo sapiens interleukin 6 signal transducer (IL6ST), transcript variant 1, mRNA. (from RefSeq NM_002184)
ZMYM3	0.682766	Homo sapiens zinc finger, MYM-type 3 (ZMYM3), transcript variant 4, mRNA. (from RefSeq NM_001171163)
EML1	0.682661	Homo sapiens echinoderm microtubule associated protein like 1 (EML1), transcript variant 1, mRNA. (from RefSeq NM_001008707)
IGF2BP3	0.682584	Homo sapiens insulin-like growth factor 2 mRNA binding protein 3 (IGF2BP3), mRNA. (from RefSeq NM_006547)
PPHLN1	0.682048	Homo sapiens periphilin 1 (PPHLN1), transcript variant 1, mRNA. (from RefSeq NM_016488)
EBAG9	0.68153	Homo sapiens estrogen receptor binding site associated, antigen, 9 (EBAG9), transcript variant 2, mRNA. (from RefSeq NM_198120)
SLC1A2	0.681446	Homo sapiens solute carrier family 1 (glial high affinity glutamate transporter), member 2 (SLC1A2), transcript variant 2, mRNA. (from RefSeq NM_001195728)
HACD3	0.681268	Homo sapiens 3-hydroxyacyl-CoA dehydratase 3 (HACD3), mRNA. (from RefSeq NM_016395)
ILKAP	0.681078	Homo sapiens integrin-linked kinase-associated serine/threonine phosphatase (ILKAP), mRNA. (from RefSeq NM_030768)
KIF24	0.681033	Homo sapiens kinesin family member 24 (KIF24), mRNA. (from RefSeq NM_194313)
KLF15	0.680634	Homo sapiens Kruppel-like factor 15 (KLF15), mRNA. (from RefSeq NM_014079)
DPP9-AS1	0.680042	n/a
ADAM10	0.67983	Homo sapiens ADAM metallopeptidase domain 10 (ADAM10), mRNA. (from RefSeq NM_001110)
DYNC1I1	0.679352	Homo sapiens dynein, cytoplasmic 1, intermediate chain 1 (DYNC1I1), transcript variant 4, mRNA. (from RefSeq NM_001278421)
ARF5	0.678859	Homo sapiens ADP-ribosylation factor 5 (ARF5), mRNA. (from RefSeq NM_001662)
NGRN	0.678635	Homo sapiens neugrin, neurite outgrowth associated (NGRN), transcript variant 2, mRNA. (from RefSeq NM_001033088)
KDM4B	0.678426	Homo sapiens lysine (K)-specific demethylase 4B (KDM4B), mRNA. (from RefSeq NM_015015)
HIVEP2	0.678369	Homo sapiens human immunodeficiency virus type I enhancer binding protein 2 (HIVEP2), mRNA. (from RefSeq NM_006734)
FNBP1L	0.677469	Homo sapiens formin binding protein 1-like (FNBP1L), transcript variant 1, mRNA. (from RefSeq NM_001024948)
TNNT2	0.676413	Homo sapiens troponin T type 2 (cardiac) (TNNT2), transcript variant 2, mRNA. (from RefSeq NM_001001430)
CP	0.675811	Homo sapiens ceruloplasmin (ferroxidase) (CP), transcript variant 1, mRNA. (from RefSeq NM_000096)
UBASH3B	0.675787	Homo sapiens ubiquitin associated and SH3 domain containing B (UBASH3B), mRNA. (from RefSeq NM_032873)
FIBCD1	0.675733	Homo sapiens fibrinogen C domain containing 1 (FIBCD1), transcript variant 2, mRNA. (from RefSeq NM_001145106)
SASS6	0.675436	Homo sapiens spindle assembly 6 homolog (C. elegans) (SASS6), transcript variant 1, mRNA. (from RefSeq NM_194292)
MYOM1	0.675024	Homo sapiens myomesin 1 (MYOM1), transcript variant 2, mRNA. (from RefSeq NM_019856)
KIRREL3	0.674969	Homo sapiens kin of IRRE like 3 (Drosophila) (KIRREL3), transcript variant 1, mRNA. (from RefSeq NM_032531)
EFNB2	0.67455	Homo sapiens ephrin-B2 (EFNB2), mRNA. (from RefSeq NM_004093)
DARS-AS1	0.673984	n/a
BUB3	0.673449	Homo sapiens BUB3 mitotic checkpoint protein (BUB3), transcript variant 2, mRNA. (from RefSeq NM_001007793)
NF1	0.673432	Homo sapiens neurofibromin 1 (NF1), transcript variant 1, mRNA. (from RefSeq NM_001042492)
CHRDL1	0.672804	Homo sapiens chordin-like 1 (CHRDL1), transcript variant 1, mRNA. (from RefSeq NM_001143981)
SLC2A12	0.672623	Homo sapiens solute carrier family 2 (facilitated glucose transporter), member 12 (SLC2A12), mRNA. (from RefSeq NM_145176)
PAWR	0.672387	Homo sapiens PRKC, apoptosis, WT1, regulator (PAWR), mRNA. (from RefSeq NM_002583)
PCYT1B	0.672135	Homo sapiens phosphate cytidylyltransferase 1, choline, beta (PCYT1B), transcript variant 2, mRNA. (from RefSeq NM_001163264)
ATP6AP1L	0.671376	Homo sapiens ATPase, H+ transporting, lysosomal accessory protein 1-like (ATP6AP1L), mRNA. (from RefSeq NM_001017971)
FERMT1	0.671297	Homo sapiens fermitin family member 1 (FERMT1), mRNA. (from RefSeq NM_017671)
SPTA1	0.671066	Homo sapiens spectrin, alpha, erythrocytic 1 (SPTA1), mRNA. (from RefSeq NM_003126)
EPHA7	0.671042	Homo sapiens EPH receptor A7 (EPHA7), transcript variant 3, mRNA. (from RefSeq NM_001288630)
STK32C	0.670962	Homo sapiens serine/threonine kinase 32C (STK32C), mRNA. (from RefSeq NM_173575)
SLCO2A1	0.670913	Homo sapiens solute carrier organic anion transporter family, member 2A1 (SLCO2A1), mRNA. (from RefSeq NM_005630)
COL5A2	0.670447	Homo sapiens collagen, type V, alpha 2 (COL5A2), mRNA. (from RefSeq NM_000393)
RAB2A	0.670307	Homo sapiens RAB2A, member RAS oncogene family (RAB2A), transcript variant 2, mRNA. (from RefSeq NM_001242644)
ESRRG	0.670238	Homo sapiens estrogen-related receptor gamma (ESRRG), transcript variant 16, mRNA. (from RefSeq NM_001243518)
BMI1	0.670111	Homo sapiens BMI1 proto-oncogene, polycomb ring finger (BMI1), mRNA. (from RefSeq NM_005180)
ATP2C1	0.669765	Homo sapiens ATPase, Ca++ transporting, type 2C, member 1 (ATP2C1), transcript variant 2, mRNA. (from RefSeq NM_001001487)
ARHGAP42	0.669634	Homo sapiens Rho GTPase activating protein 42 (ARHGAP42), mRNA. (from RefSeq NM_152432)
OLFM3	0.66952	Homo sapiens olfactomedin 3 (OLFM3), transcript variant 2, mRNA. (from RefSeq NM_058170)
UNC5D	0.669189	Homo sapiens unc-5 homolog D (C. elegans) (UNC5D), mRNA. (from RefSeq NM_080872)
TBCD	0.66917	Homo sapiens tubulin folding cofactor D (TBCD), mRNA. (from RefSeq NM_005993)
FCHO2	0.668806	Homo sapiens FCH domain only 2 (FCHO2), transcript variant 2, mRNA. (from RefSeq NM_001146032)
FCGR2C	0.668798	Homo sapiens Fc fragment of IgG, low affinity IIc, receptor for (CD32) (gene/pseudogene) (FCGR2C), transcript variant 1, mRNA. (from RefSeq NM_201563)
TRAF3IP2	0.668728	Homo sapiens TRAF3 interacting protein 2 (TRAF3IP2), transcript variant 2, mRNA. (from RefSeq NM_147686)
MAN1A2	0.668714	Homo sapiens mannosidase, alpha, class 1A, member 2 (MAN1A2), mRNA. (from RefSeq NM_006699)
NLE1	0.668468	Homo sapiens notchless homolog 1 (Drosophila) (NLE1), transcript variant 2, mRNA. (from RefSeq NM_001014445)
RTN4IP1	0.668164	Homo sapiens reticulon 4 interacting protein 1 (RTN4IP1), mRNA. (from RefSeq NM_032730)
SPAM1	0.667714	Homo sapiens sperm adhesion molecule 1 (PH-20 hyaluronidase, zona pellucida binding) (SPAM1), transcript variant 2, mRNA. (from RefSeq NM_153189)
LCP2	0.666901	Homo sapiens lymphocyte cytosolic protein 2 (SH2 domain containing leukocyte protein of 76kDa) (LCP2), mRNA. (from RefSeq NM_005565)
RASGEF1C	0.666449	Homo sapiens RasGEF domain family, member 1C (RASGEF1C), mRNA. (from RefSeq NM_175062)
GPHN	0.6663	Homo sapiens gephyrin (GPHN), transcript variant 2, mRNA. (from RefSeq NM_001024218)
TLE3	0.666102	Homo sapiens transducin-like enhancer of split 3 (TLE3), transcript variant 3, mRNA. (from RefSeq NM_020908)
PTCH1	0.665777	Homo sapiens patched 1 (PTCH1), transcript variant 1d, mRNA. (from RefSeq NM_001083606)
LRP1B	0.665647	Homo sapiens low density lipoprotein receptor-related protein 1B (LRP1B), mRNA. (from RefSeq NM_018557)
TRIM29	0.665161	Homo sapiens tripartite motif containing 29 (TRIM29), mRNA. (from RefSeq NM_012101)
TAX1BP3	0.66482	Homo sapiens Tax1 (human T-cell leukemia virus type I) binding protein 3 (TAX1BP3), transcript variant 2, mRNA. (from RefSeq NM_001204698)
GK	0.664429	Homo sapiens glycerol kinase (GK), transcript variant 3, mRNA. (from RefSeq NM_001128127)
BMPR1B	0.663682	Homo sapiens bone morphogenetic protein receptor, type IB (BMPR1B), transcript variant 2, mRNA. (from RefSeq NM_001203)
NIPBL	0.663656	Homo sapiens Nipped-B homolog (Drosophila) (NIPBL), transcript variant B, mRNA. (from RefSeq NM_015384)
MAP2K4	0.663656	Homo sapiens mitogen-activated protein kinase kinase 4 (MAP2K4), transcript variant 2, mRNA. (from RefSeq NM_001281435)
DMPK	0.663634	Homo sapiens dystrophia myotonica-protein kinase (DMPK), transcript variant 1, mRNA. (from RefSeq NM_001081563)
CYHR1	0.66348	Homo sapiens cysteine/histidine-rich 1 (CYHR1), transcript variant 2, mRNA. (from RefSeq NM_032687)
KANSL3	0.663436	Homo sapiens KAT8 regulatory NSL complex subunit 3 (KANSL3), transcript variant 7, non-coding RNA. (from RefSeq NR_047658)
NEB	0.663238	Homo sapiens nebulin (NEB), transcript variant 1, mRNA. (from RefSeq NM_001164507)
TSHR	0.66321	Homo sapiens thyroid stimulating hormone receptor (TSHR), transcript variant 2, mRNA. (from RefSeq NM_001018036)
RIPPLY1	0.662987	Homo sapiens ripply transcriptional repressor 1 (RIPPLY1), transcript variant 2, mRNA. (from RefSeq NM_001171706)
VPS13D	0.66288	Homo sapiens vacuolar protein sorting 13 homolog D (S. cerevisiae) (VPS13D), transcript variant 2, mRNA. (from RefSeq NM_018156)
NOS1AP	0.662476	Homo sapiens nitric oxide synthase 1 (neuronal) adaptor protein (NOS1AP), transcript variant 2, mRNA. (from RefSeq NM_001126060)
PCK1	0.662419	Homo sapiens phosphoenolpyruvate carboxykinase 1 (soluble) (PCK1), mRNA. (from RefSeq NM_002591)
TCF12	0.662098	Homo sapiens transcription factor 12 (TCF12), transcript variant 2, mRNA. (from RefSeq NM_207037)
MCF2	0.662076	Homo sapiens MCF.2 cell line derived transforming sequence (MCF2), transcript variant 4, mRNA. (from RefSeq NM_001171877)
ABCA2	0.661995	Homo sapiens ATP-binding cassette, sub-family A (ABC1), member 2 (ABCA2), transcript variant 2, mRNA. (from RefSeq NM_212533)
GPR85	0.661881	Homo sapiens G protein-coupled receptor 85 (GPR85), transcript variant 2, mRNA. (from RefSeq NM_018970)
MRPL54	0.661538	Homo sapiens mitochondrial ribosomal protein L54 (MRPL54), mRNA. (from RefSeq NM_172251)
INO80C	0.661501	Homo sapiens INO80 complex subunit C (INO80C), transcript variant 2, mRNA. (from RefSeq NM_194281)
BIVM	0.661341	Homo sapiens basic, immunoglobulin-like variable motif containing (BIVM), transcript variant 2, mRNA. (from RefSeq NM_001159596)
TK1	0.661229	Homo sapiens thymidine kinase 1, soluble (TK1), mRNA. (from RefSeq NM_003258)
SMPD3	0.660966	Homo sapiens sphingomyelin phosphodiesterase 3, neutral membrane (neutral sphingomyelinase II) (SMPD3), mRNA. (from RefSeq NM_018667)
TRIM15	0.660964	Homo sapiens tripartite motif containing 15 (TRIM15), mRNA. (from RefSeq NM_033229),
CHST3	0.66061	Homo sapiens carbohydrate (chondroitin 6) sulfotransferase 3 (CHST3), mRNA. (from RefSeq NM_004273)
DPYS	0.660593	Homo sapiens dihydropyrimidinase (DPYS), mRNA. (from RefSeq NM_001385)
DUSP8	0.660069	Homo sapiens dual specificity phosphatase 8 (DUSP8), mRNA. (from RefSeq NM_004420),
YPEL2	0.659928	Homo sapiens yippee-like 2 (Drosophila) (YPEL2), mRNA. (from RefSeq NM_001005404)
SLC52A2	0.659806	Homo sapiens solute carrier family 52 (riboflavin transporter), member 2 (SLC52A2), transcript variant 1, mRNA. (from RefSeq NM_024531)
MAP7D3	0.65941	Homo sapiens MAP7 domain containing 3 (MAP7D3), transcript variant 2, mRNA. (from RefSeq NM_001173516)
COG1	0.659261	Homo sapiens component of oligomeric golgi complex 1 (COG1), mRNA. (from RefSeq NM_018714)
TCOF1	0.659123	Homo sapiens Treacher Collins-Franceschetti syndrome 1 (TCOF1), transcript variant 7, mRNA. (from RefSeq NM_001195141)
DISP1	0.65911	Homo sapiens dispatched homolog 1 (Drosophila) (DISP1), mRNA. (from RefSeq NM_032890)
COL28A1	0.65893	Homo sapiens collagen, type XXVIII, alpha 1 (COL28A1), mRNA. (from RefSeq NM_001037763)
LMO7	0.658752	Homo sapiens LIM domain 7 (LMO7), transcript variant 2, mRNA. (from RefSeq NM_015842)
IL7	0.658324	Homo sapiens interleukin 7 (IL7), transcript variant 1, mRNA. (from RefSeq NM_000880)
PSAP	0.658224	Homo sapiens prosaposin (PSAP), transcript variant 1, mRNA. (from RefSeq NM_002778)
DCAF10	0.657913	Homo sapiens DDB1 and CUL4 associated factor 10 (DCAF10), transcript variant 1, mRNA. (from RefSeq NM_024345)
C6orf163	0.657831	Homo sapiens chromosome 6 open reading frame 163 (C6orf163), mRNA. (from RefSeq NM_001010868)
ERC1	0.657667	Homo sapiens ELKS/RAB6-interacting/CAST family member 1 (ERC1), transcript variant epsilon, mRNA. (from RefSeq NM_178040)
EPB41L3	0.657533	Homo sapiens erythrocyte membrane protein band 4.1-like 3 (EPB41L3), transcript variant 4, mRNA. (from RefSeq NM_001281535)
POU6F2	0.657344	Homo sapiens POU class 6 homeobox 2 (POU6F2), transcript variant 1, mRNA. (from RefSeq NM_007252)
MATN2	0.657247	Homo sapiens matrilin 2 (MATN2), transcript variant 2, mRNA. (from RefSeq NM_030583)
GMCL1	0.657003	Homo sapiens germ cell-less, spermatogenesis associated 1 (GMCL1), mRNA. (from RefSeq NM_178439)
GALNT16	0.656627	Homo sapiens polypeptide N-acetylgalactosaminyltransferase 16 (GALNT16), transcript variant 2, mRNA. (from RefSeq NM_020692)
BRF1	0.656417	Homo sapiens BRF1, RNA polymerase III transcription initiation factor 90 kDa subunit (BRF1), transcript variant 8, mRNA. (from RefSeq NM_001242790)
AIG1	0.656038	Homo sapiens androgen-induced 1 (AIG1), transcript variant 1, mRNA. (from RefSeq NM_016108)
CTSC	0.655921	Homo sapiens cathepsin C (CTSC), transcript variant 1, mRNA. (from RefSeq NM_001814)
PRRG3	0.655576	Homo sapiens proline rich Gla (G-carboxyglutamic acid) 3 (transmembrane) (PRRG3), transcript variant 1, mRNA. (from RefSeq NM_024082)
LAS1L	0.652971	Homo sapiens LAS1-like (S. cerevisiae) (LAS1L), transcript variant 1, mRNA. (from RefSeq NM_031206)
NUP160	0.65293	Homo sapiens nucleoporin 160kDa (NUP160), mRNA. (from RefSeq NM_015231)
ME1	0.652667	Homo sapiens malic enzyme 1, NADP(+)-dependent, cytosolic (ME1), mRNA. (from RefSeq NM_002395)
OXSR1	0.652332	Homo sapiens oxidative stress responsive 1 (OXSR1), mRNA. (from RefSeq NM_005109)
ICA1L	0.652256	Homo sapiens islet cell autoantigen 1,69kDa-like (ICA1L), transcript variant 5, mRNA. (from RefSeq NM_001288624)
GALNT3	0.652039	Homo sapiens polypeptide N-acetylgalactosaminyltransferase 3 (GALNT3), mRNA. (from RefSeq NM_004482)
COG3	0.651997	Homo sapiens component of oligomeric golgi complex 3 (COG3), mRNA. (from RefSeq NM_031431)
FYTTD1	0.651944	Homo sapiens forty-two-three domain containing 1 (FYTTD1), transcript variant 2, mRNA. (from RefSeq NM_001011537)
MIA3	0.651522	Homo sapiens melanoma inhibitory activity family, member 3 (MIA3), transcript variant 1, mRNA. (from RefSeq NM_198551)
CNGA3	0.651435	Homo sapiens cyclic nucleotide gated channel alpha 3 (CNGA3), transcript variant 1, mRNA. (from RefSeq NM_001298)
CYLD	0.65116	Homo sapiens cylindromatosis (turban tumor syndrome) (CYLD), transcript variant 2, mRNA. (from RefSeq NM_001042355)
PANX3	0.650848	Homo sapiens pannexin 3 (PANX3), mRNA. (from RefSeq NM_052959)
TNPO3	0.65081	Homo sapiens transportin 3 (TNPO3), transcript variant 1, mRNA. (from RefSeq NM_012470)
RYR3	0.650658	Homo sapiens ryanodine receptor 3 (RYR3), transcript variant 1, mRNA. (from RefSeq NM_001036)
SHMT1	0.649967	Homo sapiens serine hydroxymethyltransferase 1 (soluble) (SHMT1), transcript variant 1, mRNA. (from RefSeq NM_004169)
ZNF516	0.64983	Homo sapiens zinc finger protein 516 (ZNF516), mRNA. (from RefSeq NM_014643)
PUS7	0.649556	Homo sapiens pseudouridylate synthase 7 (putative) (PUS7), mRNA. (from RefSeq NM_019042)
TRPV4	0.649317	Homo sapiens transient receptor potential cation channel, subfamily V, member 4 (TRPV4), transcript variant 5, mRNA. (from RefSeq NM_001177428)
LINC01596	0.649249	n/a
DYSF	0.648613	Homo sapiens dysferlin (DYSF), transcript variant 13, mRNA. (from RefSeq NM_001130980)
SIX5	0.648406	Homo sapiens SIX homeobox 5 (SIX5), mRNA. (from RefSeq NM_175875)
COL12A1	0.648147	Homo sapiens collagen, type XII, alpha 1 (COL12A1), transcript variant long, mRNA. (from RefSeq NM_004370)
SNHG22	0.647127	Homo sapiens small nucleolar RNA host gene 22 (SNHG22), long non-coding RNA. (from RefSeq NR_117096)
SPATA17	0.647028	Homo sapiens spermatogenesis associated 17 (SPATA17), mRNA. (from RefSeq NM_138796)
CNNM2	0.646958	Homo sapiens cyclin and CBS domain divalent metal cation transport mediator 2 (CNNM2), transcript variant 3, mRNA. (from RefSeq NM_199077)
DOCK9	0.646814	Homo sapiens dedicator of cytokinesis 9 (DOCK9), transcript variant 3, mRNA. (from RefSeq NM_001130049)
ADRM1	0.646655	Homo sapiens adhesion regulating molecule 1 (ADRM1), transcript variant 4, mRNA. (from RefSeq NM_001281438)
OVOL2	0.646133	Homo sapiens ovo-like zinc finger 2 (OVOL2), transcript variant 1, mRNA. (from RefSeq NM_021220)
KIF25-AS1	0.646011	Homo sapiens KIF25 antisense RNA 1 (KIF25-AS1), long non-coding RNA. (from RefSeq NR_103750)
DUSP16	0.645915	Homo sapiens dual specificity phosphatase 16 (DUSP16), mRNA. (from RefSeq NM_030640)
FBLN1	0.645764	Homo sapiens fibulin 1 (FBLN1), transcript variant B, mRNA. (from RefSeq NM_006485)
MYO1E	0.645581	Homo sapiens myosin IE (MYO1E), mRNA. (from RefSeq NM_004998)
TCP1	0.645336	Homo sapiens t-complex 1 (TCP1), transcript variant 1, mRNA. (from RefSeq NM_030752)
SCN1A	0.645306	Homo sapiens sodium channel, voltage gated, type I alpha subunit (SCN1A), transcript variant 2, mRNA. (from RefSeq NM_006920)
TRIP11	0.644891	Homo sapiens thyroid hormone receptor interactor 11 (TRIP11), mRNA. (from RefSeq NM_004239)
CCDC62	0.644694	Homo sapiens coiled-coil domain containing 62 (CCDC62), transcript variant 2, mRNA. (from RefSeq NM_201435)
HSF2	0.644596	Homo sapiens heat shock transcription factor 2 (HSF2), transcript variant 1, mRNA. (from RefSeq NM_004506)
HNRNPLL	0.644525	Homo sapiens heterogeneous nuclear ribonucleoprotein L-like (HNRNPLL), transcript variant 2, mRNA. (from RefSeq NM_001142650)
LMX1A	0.644505	Homo sapiens LIM homeobox transcription factor 1, alpha (LMX1A), transcript variant 1, mRNA. (from RefSeq NM_177398)
GYPC	0.644502	Homo sapiens glycophorin C (Gerbich blood group) (GYPC), transcript variant 2, mRNA. (from RefSeq NM_016815)
EFCAB5	0.644385	Homo sapiens EF-hand calcium binding domain 5 (EFCAB5), transcript variant 2, mRNA. (from RefSeq NM_001145053)
LINC01102	0.643984	Homo sapiens long intergenic non-protein coding RNA 1102 (LINC01102), long non-coding RNA. (from RefSeq NR_015399)
RAB3IP	0.643833	Homo sapiens RAB3A interacting protein (RAB3IP), transcript variant B, mRNA. (from RefSeq NM_001278402)
MCTP2	0.643552	Homo sapiens multiple C2 domains, transmembrane 2 (MCTP2), transcript variant 1, mRNA. (from RefSeq NM_018349)
CDC40	0.643411	Homo sapiens cell division cycle 40 (CDC40), mRNA. (from RefSeq NM_015891)
TCP11L1	0.642822	Homo sapiens t-complex 11, testis-specific-like 1 (TCP11L1), transcript variant 2, mRNA. (from RefSeq NM_001145541)
ANKRD12	0.642688	Homo sapiens ankyrin repeat domain 12 (ANKRD12), transcript variant 3, mRNA. (from RefSeq NM_001204056)
RNF10	0.642298	Homo sapiens ring finger protein 10 (RNF10), mRNA. (from RefSeq NM_014868)
HNRNPK	0.642289	Homo sapiens heterogeneous nuclear ribonucleoprotein K (HNRNPK), transcript variant 3, mRNA. (from RefSeq NM_031262)
GPC6-AS2	0.642027	n/a
ZSCAN32	0.641779	Homo sapiens zinc finger and SCAN domain containing 32 (ZSCAN32), transcript variant 2, mRNA. (from RefSeq NM_017810)
IL9R	0.641574	Homo sapiens interleukin 9 receptor (IL9R), transcript variant 1, mRNA. (from RefSeq NM_002186),
CLVS1	0.641537	Homo sapiens clavesin 1 (CLVS1), mRNA. (from RefSeq NM_173519)
ABCA4	0.641383	Homo sapiens ATP-binding cassette, sub-family A (ABC1), member 4 (ABCA4), mRNA. (from RefSeq NM_000350)
GLT8D1	0.641377	Homo sapiens glycosyltransferase 8 domain containing 1 (GLT8D1), transcript variant 5, mRNA. (from RefSeq NM_001278281)
SH3KBP1	0.641331	Homo sapiens SH3-domain kinase binding protein 1 (SH3KBP1), transcript variant 3, mRNA. (from RefSeq NM_001184960)
INTS1	0.640413	Homo sapiens integrator complex subunit 1 (INTS1), mRNA. (from RefSeq NM_001080453)
ZNF618	0.640392	Homo sapiens zinc finger protein 618 (ZNF618), mRNA. (from RefSeq NM_133374)
VPS13B	0.64032	Homo sapiens vacuolar protein sorting 13 homolog B (yeast) (VPS13B), transcript variant 3, mRNA. (from RefSeq NM_015243)
TOP2B	0.640274	Homo sapiens topoisomerase (DNA) II beta 180kDa (TOP2B), mRNA. (from RefSeq NM_001068)
DLX2-AS1	0.640122	Homo sapiens DLX2 antisense RNA 1 (head to head) (DLX2-AS1), long non-coding RNA. (from RefSeq NR_126376)
MCU	0.639921	Homo sapiens mitochondrial calcium uniporter (MCU), transcript variant 3, mRNA. (from RefSeq NM_001270680)
FCHSD2	0.639754	Homo sapiens FCH and double SH3 domains 2 (FCHSD2), mRNA. (from RefSeq NM_014824)
PEAK1	0.63965	Homo sapiens pseudopodium-enriched atypical kinase 1 (PEAK1), mRNA. (from RefSeq NM_024776)
SHANK1	0.639291	Homo sapiens SH3 and multiple ankyrin repeat domains 1 (SHANK1), mRNA. (from RefSeq NM_016148)
TDRD9	0.639008	Homo sapiens tudor domain containing 9 (TDRD9), mRNA. (from RefSeq NM_153046)
KANSL2	0.63763	Homo sapiens KAT8 regulatory NSL complex subunit 2 (KANSL2), mRNA. (from RefSeq NM_017822)
DNAH11	0.637447	Homo sapiens dynein, axonemal, heavy chain 11 (DNAH11), mRNA. (from RefSeq NM_001277115)
EPB41L4B	0.637379	Homo sapiens erythrocyte membrane protein band 4.1 like 4B (EPB41L4B), transcript variant 1, mRNA. (from RefSeq NM_018424)
SCN2A	0.637334	Homo sapiens sodium channel, voltage gated, type II alpha subunit (SCN2A), transcript variant 1, mRNA. (from RefSeq NM_021007)
ADCYAP1	0.636899	Homo sapiens adenylate cyclase activating polypeptide 1 (pituitary) (ADCYAP1), transcript variant 2, mRNA. (from RefSeq NM_001117)
PCSK7	0.636849	Homo sapiens proprotein convertase subtilisin/kexin type 7 (PCSK7), mRNA. (from RefSeq NM_004716)
COL11A2	0.636463	Homo sapiens collagen, type XI, alpha 2 (COL11A2), transcript variant 3, mRNA. (from RefSeq NM_080679),
ZDHHC8	0.636032	Homo sapiens zinc finger, DHHC-type containing 8 (ZDHHC8), transcript variant 2, mRNA. (from RefSeq NM_013373)
CAMKMT	0.635815	Homo sapiens calmodulin-lysine N-methyltransferase (CAMKMT), mRNA. (from RefSeq NM_024766)
RCL1	0.635363	Homo sapiens RNA terminal phosphate cyclase-like 1 (RCL1), transcript variant 1, mRNA. (from RefSeq NM_005772)
LINC00466	0.635061	n/a
DAB1	0.634464	Homo sapiens Dab, reelin signal transducer, homolog 1 (Drosophila) (DAB1), mRNA. (from RefSeq NM_021080)
RNF165	0.63421	Homo sapiens ring finger protein 165 (RNF165), transcript variant 2, mRNA. (from RefSeq NM_001256758)
DNMT1	0.63375	Homo sapiens DNA (cytosine-5-)-methyltransferase 1 (DNMT1), transcript variant 2, mRNA. (from RefSeq NM_001379)
NHS	0.633606	Homo sapiens Nance-Horan syndrome (congenital cataracts and dental anomalies) (NHS), transcript variant 4, mRNA. (from RefSeq NM_001291868)
SRSF10	0.633445	Homo sapiens serine/arginine-rich splicing factor 10 (SRSF10), transcript variant 1, mRNA. (from RefSeq NM_006625)
LMAN1L	0.632852	Homo sapiens lectin, mannose-binding, 1 like (LMAN1L), mRNA. (from RefSeq NM_021819)
USP45	0.632691	Homo sapiens ubiquitin specific peptidase 45 (USP45), mRNA. (from RefSeq NM_001080481)
CCND2	0.632661	Homo sapiens cyclin D2 (CCND2), mRNA. (from RefSeq NM_001759)
SLC39A13	0.632444	Homo sapiens solute carrier family 39 (zinc transporter), member 13 (SLC39A13), transcript variant 1, mRNA. (from RefSeq NM_001128225)
RNF212B	0.63213	Homo sapiens ring finger protein 212B (RNF212B), mRNA. (from RefSeq NM_001282322)
RALGAPA2	0.632103	Homo sapiens Ral GTPase activating protein, alpha subunit 2 (catalytic) (RALGAPA2), mRNA. (from RefSeq NM_020343)
EDN1	0.631798	Homo sapiens endothelin 1 (EDN1), transcript variant 1, mRNA. (from RefSeq NM_001955)
DOCK10	0.631615	Homo sapiens dedicator of cytokinesis 10 (DOCK10), transcript variant DOCK10.2, mRNA. (from RefSeq NM_001290263)
SGCZ	0.631188	Homo sapiens sarcoglycan, zeta (SGCZ), mRNA. (from RefSeq NM_139167)
AK5	0.630884	Homo sapiens adenylate kinase 5 (AK5), transcript variant 2, mRNA. (from RefSeq NM_012093)
SYNE1	0.630504	Homo sapiens spectrin repeat containing, nuclear envelope 1 (SYNE1), transcript variant 2, mRNA. (from RefSeq NM_033071)
NFATC4	0.630424	Homo sapiens nuclear factor of activated T-cells, cytoplasmic, calcineurin-dependent 4 (NFATC4), transcript variant 4, mRNA. (from RefSeq NM_001198966)
CAMK2D	0.630323	Homo sapiens calcium/calmodulin-dependent protein kinase II delta (CAMK2D), transcript variant 6, mRNA. (from RefSeq NM_172114)
TAMM41	0.630149	Homo sapiens TAM41, mitochondrial translocator assembly and maintenance protein, homolog (S. cerevisiae) (TAMM41), transcript variant 2, mRNA. (from RefSeq NM_138807),
COL25A1	0.62947	Homo sapiens collagen, type XXV, alpha 1 (COL25A1), transcript variant 2, mRNA. (from RefSeq NM_032518)
MYBL1	0.629453	Homo sapiens v-myb avian myeloblastosis viral oncogene homolog-like 1 (MYBL1), transcript variant 1, mRNA. (from RefSeq NM_001080416)
ONECUT1	0.62924	Homo sapiens one cut homeobox 1 (ONECUT1), transcript variant 1, mRNA. (from RefSeq NM_004498)
CMTM5	0.629232	Homo sapiens CKLF-like MARVEL transmembrane domain containing 5 (CMTM5), transcript variant 6, mRNA. (from RefSeq NM_001288746)
GNS	0.628975	Homo sapiens glucosamine (N-acetyl)-6-sulfatase (GNS), mRNA. (from RefSeq NM_002076)
WNT10A	0.62867	Homo sapiens wingless-type MMTV integration site family, member 10A (WNT10A), mRNA. (from RefSeq NM_025216)
BCAT2	0.628625	Homo sapiens branched chain amino-acid transaminase 2, mitochondrial (BCAT2), transcript variant b, mRNA. (from RefSeq NM_001164773)
TCF4	0.628574	Homo sapiens transcription factor 4 (TCF4), transcript variant 12, mRNA. (from RefSeq NM_001243236)
SNX13	0.628383	Homo sapiens sorting nexin 13 (SNX13), mRNA. (from RefSeq NM_015132)
SF1	0.628028	Homo sapiens splicing factor 1 (SF1), transcript variant 2, mRNA. (from RefSeq NM_201995)
GABRE	0.627983	Homo sapiens gamma-aminobutyric acid (GABA) A receptor, epsilon (GABRE), mRNA. (from RefSeq NM_004961)
ZNF395	0.62779	Homo sapiens zinc finger protein 395 (ZNF395), mRNA. (from RefSeq NM_018660)
SF3A3	0.627626	Homo sapiens splicing factor 3a, subunit 3, 60kDa (SF3A3), mRNA. (from RefSeq NM_006802)
PGD	0.627513	Homo sapiens phosphogluconate dehydrogenase (PGD), transcript variant 1, mRNA. (from RefSeq NM_002631)
TLN1	0.627264	Homo sapiens talin 1 (TLN1), mRNA. (from RefSeq NM_006289)
ST8SIA4	0.627153	Homo sapiens ST8 alpha-N-acetyl-neuraminide alpha-2,8-sialyltransferase 4 (ST8SIA4), transcript variant 1, mRNA. (from RefSeq NM_005668)
MTHFD1	0.627135	Homo sapiens methylenetetrahydrofolate dehydrogenase (NADP+ dependent) 1, methenyltetrahydrofolate cyclohydrolase, formyltetrahydrofolate synthetase (MTHFD1), mRNA. (from RefSeq NM_005956)
NEBL	0.626775	Homo sapiens nebulette (NEBL), transcript variant 1, mRNA. (from RefSeq NM_006393)
PHTF2	0.626775	Homo sapiens putative homeodomain transcription factor 2 (PHTF2), transcript variant 2, mRNA. (from RefSeq NM_020432)
AARS	0.626698	Homo sapiens alanyl-tRNA synthetase (AARS), mRNA. (from RefSeq NM_001605)
EDEM3	0.626486	Homo sapiens ER degradation enhancer, mannosidase alpha-like 3 (EDEM3), mRNA. (from RefSeq NM_025191)
MVP	0.626128	Homo sapiens major vault protein (MVP), transcript variant 1, mRNA. (from RefSeq NM_017458)
DLST	0.625896	Homo sapiens dihydrolipoamide S-succinyltransferase (E2 component of 2-oxo-glutarate complex) (DLST), transcript variant 1, mRNA. (from RefSeq NM_001933)
NETO2	0.625539	Homo sapiens neuropilin (NRP) and tolloid (TLL)-like 2 (NETO2), transcript variant 1, mRNA. (from RefSeq NM_018092)
SERPINF1	0.624869	Homo sapiens serpin peptidase inhibitor, clade F (alpha-2 antiplasmin, pigment epithelium derived factor), member 1 (SERPINF1), mRNA. (from RefSeq NM_002615)
ARVCF	0.624863	Homo sapiens armadillo repeat gene deleted in velocardiofacial syndrome (ARVCF), mRNA. (from RefSeq NM_001670)
FLT3	0.62484	Homo sapiens fms-related tyrosine kinase 3 (FLT3), transcript variant 1, mRNA. (from RefSeq NM_004119)
LOC101928936	0.624795	n/a
GAS2L1	0.624174	Homo sapiens growth arrest-specific 2 like 1 (GAS2L1), transcript variant 2, mRNA. (from RefSeq NM_152236)
DCBLD1	0.623886	Homo sapiens discoidin, CUB and LCCL domain containing 1 (DCBLD1), mRNA. (from RefSeq NM_173674)
HSD17B7P2	0.623803	n/a
USP9X	0.623738	Homo sapiens ubiquitin specific peptidase 9, X-linked (USP9X), transcript variant 4, mRNA. (from RefSeq NM_001039591)
VWA3B	0.623662	Homo sapiens von Willebrand factor A domain containing 3B (VWA3B), mRNA. (from RefSeq NM_144992)
LOC100507065	0.623466	n/a
MYH11	0.623234	Homo sapiens myosin, heavy chain 11, smooth muscle (MYH11), transcript variant SM2B, mRNA. (from RefSeq NM_001040113),
KCNH5	0.623179	Homo sapiens potassium channel, voltage gated eag related subfamily H, member 5 (KCNH5), transcript variant 3, mRNA. (from RefSeq NM_172375)
CIRBP	0.623128	Homo sapiens cold inducible RNA binding protein (CIRBP), transcript variant 1, mRNA. (from RefSeq NM_001280)
FOXA2	0.622513	Homo sapiens forkhead box A2 (FOXA2), transcript variant 2, mRNA. (from RefSeq NM_153675)
KCNT1	0.622372	Homo sapiens potassium channel, subfamily T, member 1 (KCNT1), transcript variant 1, mRNA. (from RefSeq NM_020822)
ARHGAP27	0.622317	Homo sapiens Rho GTPase activating protein 27 (ARHGAP27), transcript variant 4, mRNA. (from RefSeq NM_001282290),
CARF	0.621895	Homo sapiens calcium responsive transcription factor (CARF), transcript variant 1, mRNA. (from RefSeq NM_001104586)
RTF1	0.621591	Homo sapiens Rtf1, Paf1/RNA polymerase II complex component, homolog (S. cerevisiae) (RTF1), mRNA. (from RefSeq NM_015138)
SNX29	0.621541	Homo sapiens sorting nexin 29 (SNX29), mRNA. (from RefSeq NM_032167)
SH3GLB2	0.621503	Homo sapiens SH3-domain GRB2-like endophilin B2 (SH3GLB2), transcript variant 2, mRNA. (from RefSeq NM_020145)
PLET1	0.620981	Homo sapiens placenta expressed transcript 1 (PLET1), mRNA. (from RefSeq NM_001145024)
PAPD7	0.620936	Homo sapiens PAP associated domain containing 7 (PAPD7), transcript variant 1, mRNA. (from RefSeq NM_006999)
LNP1	0.620761	Homo sapiens leukemia NUP98 fusion partner 1 (LNP1), mRNA. (from RefSeq NM_001085451)
TRIM16	0.620473	Homo sapiens tripartite motif containing 16 (TRIM16), mRNA. (from RefSeq NM_006470)
PRR20A	0.620243	Homo sapiens proline rich 20A (PRR20A), mRNA. (from RefSeq NM_198441)
PRR20B	0.620243	Homo sapiens proline rich 20B (PRR20B), mRNA. (from RefSeq NM_001130404)
PRR20C	0.620243	Homo sapiens proline rich 20C (PRR20C), mRNA. (from RefSeq NM_001130405)
PRR20D	0.620243	Homo sapiens proline rich 20D (PRR20D), mRNA. (from RefSeq NM_001130406)
PRR20E	0.620243	Homo sapiens proline rich 20E (PRR20E), mRNA. (from RefSeq NM_001130407)
LOC100287072	0.62017	n/a
NAA10	0.61962	Homo sapiens N(alpha)-acetyltransferase 10, NatA catalytic subunit (NAA10), transcript variant 1, mRNA. (from RefSeq NM_003491)
RBM6	0.619305	Homo sapiens RNA binding motif protein 6 (RBM6), transcript variant 1, mRNA. (from RefSeq NM_005777)
RAD54B	0.61888	Homo sapiens RAD54 homolog B (S. cerevisiae) (RAD54B), transcript variant 1, mRNA. (from RefSeq NM_012415)
FSBP	0.61888	Homo sapiens fibrinogen silencer binding protein (FSBP), mRNA. (from RefSeq NM_001256141)
MYCBP	0.618455	Homo sapiens MYC binding protein (MYCBP), transcript variant 1, mRNA. (from RefSeq NM_012333)
GJA9-MYCBP	0.618455	n/a
LRTM2	0.618384	Homo sapiens leucine-rich repeats and transmembrane domains 2 (LRTM2), transcript variant 3, mRNA. (from RefSeq NM_001163926)
CPEB2	0.617814	Homo sapiens cytoplasmic polyadenylation element binding protein 2 (CPEB2), transcript variant D, mRNA. (from RefSeq NM_001177382)
KCTD7	0.617781	Homo sapiens potassium channel tetramerization domain containing 7 (KCTD7), transcript variant 2, mRNA. (from RefSeq NM_001167961)
FUBP1	0.617602	Homo sapiens far upstream element (FUSE) binding protein 1 (FUBP1), transcript variant 2, mRNA. (from RefSeq NM_003902)
STK39	0.617379	Homo sapiens serine threonine kinase 39 (STK39), mRNA. (from RefSeq NM_013233)
ADGRG4	0.617302	Homo sapiens adhesion G protein-coupled receptor G4 (ADGRG4), mRNA. (from RefSeq NM_153834)
NR3C2	0.617288	Homo sapiens nuclear receptor subfamily 3, group C, member 2 (NR3C2), transcript variant 2, mRNA. (from RefSeq NM_001166104)
SCN5A	0.617119	Homo sapiens sodium channel, voltage-gated, type V, alpha subunit (SCN5A), transcript variant 2, mRNA. (from RefSeq NM_000335)
ENAH	0.616946	Homo sapiens enabled homolog (Drosophila) (ENAH), transcript variant 1, mRNA. (from RefSeq NM_001008493)
PPT2	0.61655	Homo sapiens palmitoyl-protein thioesterase 2 (PPT2), transcript variant 2, mRNA. (from RefSeq NM_138717),
PPT2-EGFL8	0.61655	n/a
SPTBN1	0.616252	Homo sapiens spectrin, beta, non-erythrocytic 1 (SPTBN1), transcript variant 2, mRNA. (from RefSeq NM_178313)
RYR2	0.616252	Homo sapiens ryanodine receptor 2 (cardiac) (RYR2), mRNA. (from RefSeq NM_001035)
ANP32E	0.615907	Homo sapiens acidic (leucine-rich) nuclear phosphoprotein 32 family, member E (ANP32E), transcript variant 2, mRNA. (from RefSeq NM_001136478)
PRKAR1A	0.615854	Homo sapiens protein kinase, cAMP-dependent, regulatory, type I, alpha (PRKAR1A), transcript variant 2, mRNA. (from RefSeq NM_212471)
FAM19A4	0.615593	Homo sapiens family with sequence similarity 19 (chemokine (C-C motif)-like), member A4 (FAM19A4), transcript variant 1, mRNA. (from RefSeq NM_182522)
BRD9	0.61532	Homo sapiens bromodomain containing 9 (BRD9), transcript variant 1, mRNA. (from RefSeq NM_023924)
WDR53	0.615163	Homo sapiens WD repeat domain 53 (WDR53), mRNA. (from RefSeq NM_182627)
GULP1	0.614844	Homo sapiens GULP, engulfment adaptor PTB domain containing 1 (GULP1), transcript variant 1, mRNA. (from RefSeq NM_016315)
PHLPP2	0.614709	Homo sapiens PH domain and leucine rich repeat protein phosphatase 2 (PHLPP2), transcript variant 2, mRNA. (from RefSeq NM_001289003)
ARID2	0.614599	Homo sapiens AT rich interactive domain 2 (ARID, RFX-like) (ARID2), mRNA. (from RefSeq NM_152641)
ESR2	0.614309	Homo sapiens estrogen receptor 2 (ER beta) (ESR2), transcript variant d, mRNA. (from RefSeq NM_001214902)
AP2A2	0.613902	Homo sapiens adaptor-related protein complex 2, alpha 2 subunit (AP2A2), transcript variant 1, mRNA. (from RefSeq NM_001242837)
MSI1	0.613498	Homo sapiens musashi RNA-binding protein 1 (MSI1), mRNA. (from RefSeq NM_002442)
INO80	0.613309	Homo sapiens INO80 complex subunit (INO80), transcript variant 1, mRNA. (from RefSeq NM_017553)
JAKMIP2	0.613294	Homo sapiens janus kinase and microtubule interacting protein 2 (JAKMIP2), transcript variant 3, mRNA. (from RefSeq NM_014790)
FAM86C2P	0.612896	n/a
ARID4A	0.612776	Homo sapiens AT rich interactive domain 4A (RBP1-like) (ARID4A), transcript variant 2, mRNA. (from RefSeq NM_023000)
NOP14-AS1	0.61277	Homo sapiens NOP14 antisense RNA 1 (NOP14-AS1), long non-coding RNA. (from RefSeq NR_015453)
ZDHHC1	0.612271	Homo sapiens zinc finger, DHHC-type containing 1 (ZDHHC1), mRNA. (from RefSeq NM_013304)
RAP1GDS1	0.612254	Homo sapiens RAP1, GTP-GDP dissociation stimulator 1 (RAP1GDS1), transcript variant 2, mRNA. (from RefSeq NM_021159)
ATG4A	0.611825	Homo sapiens autophagy related 4A, cysteine peptidase (ATG4A), transcript variant 1, mRNA. (from RefSeq NM_052936)
ATP1A3	0.611495	Homo sapiens ATPase, Na+/K+ transporting, alpha 3 polypeptide (ATP1A3), transcript variant 2, mRNA. (from RefSeq NM_001256213)
FAM107B	0.611098	Homo sapiens family with sequence similarity 107, member B (FAM107B), transcript variant 4, mRNA. (from RefSeq NM_001282697)
INPP4B	0.610857	Homo sapiens inositol polyphosphate-4-phosphatase, type II, 105kDa (INPP4B), transcript variant 2, mRNA. (from RefSeq NM_001101669)
WSCD2	0.610826	Homo sapiens WSC domain containing 2 (WSCD2), transcript variant 1, mRNA. (from RefSeq NM_014653)
KLHL36	0.610019	Homo sapiens kelch-like family member 36 (KLHL36), transcript variant 1, mRNA. (from RefSeq NM_024731)
PREX2	0.609946	Homo sapiens phosphatidylinositol-3,4,5-trisphosphate-dependent Rac exchange factor 2 (PREX2), transcript variant 1, mRNA. (from RefSeq NM_024870)
DLD	0.609887	Homo sapiens dihydrolipoamide dehydrogenase (DLD), transcript variant 1, mRNA. (from RefSeq NM_000108)
PLA1A	0.609824	Homo sapiens phospholipase A1 member A (PLA1A), transcript variant 2, mRNA. (from RefSeq NM_001206960)
METTL4	0.609759	Homo sapiens methyltransferase like 4 (METTL4), transcript variant 1, mRNA. (from RefSeq NM_022840)
PRR14	0.609488	Homo sapiens proline rich 14 (PRR14), mRNA. (from RefSeq NM_024031)
BORCS8	0.609405	Homo sapiens MEF2B neighbor (MEF2BNB), transcript variant 2, mRNA. (from RefSeq NM_001145783)
MEF2BNB-MEF2B	0.609405	Homo sapiens MEF2BNB-MEF2B readthrough (MEF2BNB-MEF2B), transcript variant 1, mRNA. (from RefSeq NM_005919)
LOC439933	0.609183	Homo sapiens uncharacterized LOC439933 (LOC439933), transcript variant 1, long non-coding RNA. (from RefSeq NR_122079)
SRSF11	0.609076	Homo sapiens serine/arginine-rich splicing factor 11 (SRSF11), transcript variant 2, mRNA. (from RefSeq NM_001190987)
LAP3	0.60864	Homo sapiens leucine aminopeptidase 3 (LAP3), mRNA. (from RefSeq NM_015907)
TMEM218	0.608517	Homo sapiens transmembrane protein 218 (TMEM218), transcript variant 6, mRNA. (from RefSeq NM_001258240)
ARHGAP29	0.608077	Homo sapiens Rho GTPase activating protein 29 (ARHGAP29), mRNA. (from RefSeq NM_004815)
STRN4	0.607834	Homo sapiens striatin, calmodulin binding protein 4 (STRN4), transcript variant 2, mRNA. (from RefSeq NM_001039877)
OSBPL2	0.607755	Homo sapiens oxysterol binding protein-like 2 (OSBPL2), transcript variant 2, mRNA. (from RefSeq NM_144498)
LARP7	0.607528	Homo sapiens La ribonucleoprotein domain family, member 7 (LARP7), transcript variant 1, mRNA. (from RefSeq NM_016648)
ACOT12	0.60749	Homo sapiens acyl-CoA thioesterase 12 (ACOT12), mRNA. (from RefSeq NM_130767)
DYNC2H1	0.606937	Homo sapiens dynein, cytoplasmic 2, heavy chain 1 (DYNC2H1), transcript variant 1, mRNA. (from RefSeq NM_001377)
BATF	0.606715	Homo sapiens basic leucine zipper transcription factor, ATF-like (BATF), mRNA. (from RefSeq NM_006399)
THUMPD2	0.606173	Homo sapiens THUMP domain containing 2 (THUMPD2), transcript variant 1, mRNA. (from RefSeq NM_025264)
FAM107A	0.606041	Homo sapiens family with sequence similarity 107, member A (FAM107A), transcript variant 2, mRNA. (from RefSeq NM_001076778)
ARMC9	0.605761	Homo sapiens armadillo repeat containing 9 (ARMC9), transcript variant 2, mRNA. (from RefSeq NM_025139)
CPNE1	0.60536	Homo sapiens copine I (CPNE1), transcript variant 2, mRNA. (from RefSeq NM_152926)
COL22A1	0.605245	Homo sapiens collagen, type XXII, alpha 1 (COL22A1), mRNA. (from RefSeq NM_152888)
TRAF6	0.605192	Homo sapiens TNF receptor-associated factor 6, E3 ubiquitin protein ligase (TRAF6), transcript variant 1, mRNA. (from RefSeq NM_145803)
TMEM129	0.6049	Homo sapiens transmembrane protein 129, E3 ubiquitin protein ligase (TMEM129), transcript variant 2, mRNA. (from RefSeq NM_138385)
BNC2	0.604882	Homo sapiens basonuclin 2 (BNC2), mRNA. (from RefSeq NM_017637)
CD109	0.604393	Homo sapiens CD109 molecule (CD109), transcript variant 1, mRNA. (from RefSeq NM_133493)
PDE8A	0.604349	Homo sapiens phosphodiesterase 8A (PDE8A), transcript variant 3, mRNA. (from RefSeq NM_001243137)
PTPRG	0.604343	Homo sapiens protein tyrosine phosphatase, receptor type, G (PTPRG), mRNA. (from RefSeq NM_002841)
CCDC173	0.604281	Homo sapiens coiled-coil domain containing 173 (CCDC173), mRNA. (from RefSeq NM_001085447)
TPX2	0.604106	Homo sapiens TPX2, microtubule-associated (TPX2), mRNA. (from RefSeq NM_012112)
PPP1CC	0.603876	Homo sapiens protein phosphatase 1, catalytic subunit, gamma isozyme (PPP1CC), transcript variant 1, mRNA. (from RefSeq NM_002710)
PRDM15	0.603836	Homo sapiens PR domain containing 15 (PRDM15), transcript variant 1, mRNA. (from RefSeq NM_022115)
UGT2B10	0.603721	Homo sapiens UDP glucuronosyltransferase 2 family, polypeptide B10 (UGT2B10), transcript variant 2, mRNA. (from RefSeq NM_001144767),
SPAG9	0.603708	Homo sapiens sperm associated antigen 9 (SPAG9), transcript variant 1, mRNA. (from RefSeq NM_001130528)
TRMT1L	0.603641	Homo sapiens tRNA methyltransferase 1 homolog (S. cerevisiae)-like (TRMT1L), transcript variant 1, mRNA. (from RefSeq NM_030934)
SNX6	0.603637	Homo sapiens sorting nexin 6 (SNX6), transcript variant 1, mRNA. (from RefSeq NM_021249)
TBC1D22A	0.603571	Homo sapiens TBC1 domain family, member 22A (TBC1D22A), transcript variant 2, mRNA. (from RefSeq NM_001284303)
DMBT1	0.603401	Homo sapiens deleted in malignant brain tumors 1 (DMBT1), transcript variant 3, mRNA. (from RefSeq NM_017579)
CADM4	0.603196	Homo sapiens cell adhesion molecule 4 (CADM4), mRNA. (from RefSeq NM_145296)
MME	0.603184	Homo sapiens membrane metallo-endopeptidase (MME), transcript variant 1, mRNA. (from RefSeq NM_000902)
ST3GAL1	0.60279	Homo sapiens ST3 beta-galactoside alpha-2,3-sialyltransferase 1 (ST3GAL1), transcript variant 2, mRNA. (from RefSeq NM_173344)
FHOD3	0.602276	Homo sapiens formin homology 2 domain containing 3 (FHOD3), transcript variant 2, mRNA. (from RefSeq NM_001281739)
NUDT16L1	0.602266	Homo sapiens nudix (nucleoside diphosphate linked moiety X)-type motif 16-like 1 (NUDT16L1), transcript variant 2, mRNA. (from RefSeq NM_001193452)
NUDT6	0.602254	Homo sapiens nudix (nucleoside diphosphate linked moiety X)-type motif 6 (NUDT6), transcript variant 2, mRNA. (from RefSeq NM_198041)
TPM1	0.601905	Homo sapiens tropomyosin 1 (alpha) (TPM1), transcript variant Tpm1.8, mRNA. (from RefSeq NM_001301289)
TIE1	0.601824	Homo sapiens tyrosine kinase with immunoglobulin-like and EGF-like domains 1 (TIE1), transcript variant 1, mRNA. (from RefSeq NM_005424)
GABRG2	0.601743	Homo sapiens gamma-aminobutyric acid (GABA) A receptor, gamma 2 (GABRG2), transcript variant 1, mRNA. (from RefSeq NM_198904)
PSTPIP1	0.601707	Homo sapiens proline-serine-threonine phosphatase interacting protein 1 (PSTPIP1), mRNA. (from RefSeq NM_003978)
GCSH	0.601673	Homo sapiens glycine cleavage system protein H (aminomethyl carrier) (GCSH), transcript variant 1, mRNA. (from RefSeq NM_004483)
CTPS2	0.601493	Homo sapiens CTP synthase 2 (CTPS2), transcript variant 1, mRNA. (from RefSeq NM_019857)
COL14A1	0.601458	Homo sapiens collagen, type XIV, alpha 1 (COL14A1), mRNA. (from RefSeq NM_021110)
PROCA1	0.601439	Homo sapiens protein interacting with cyclin A1 (PROCA1), transcript variant 2, mRNA. (from RefSeq NM_152465)
EPHB1	0.601369	Homo sapiens EPH receptor B1 (EPHB1), mRNA. (from RefSeq NM_004441)
PLS1	0.600494	Homo sapiens plastin 1 (PLS1), transcript variant 3, mRNA. (from RefSeq NM_001172312)
DPYSL3	0.600486	Homo sapiens dihydropyrimidinase-like 3 (DPYSL3), transcript variant 2, mRNA. (from RefSeq NM_001387)
PGM2L1	0.600206	Homo sapiens phosphoglucomutase 2-like 1 (PGM2L1), mRNA. (from RefSeq NM_173582)
ARHGAP10	0.599934	Homo sapiens Rho GTPase activating protein 10 (ARHGAP10), mRNA. (from RefSeq NM_024605)
C22orf31	0.599045	Homo sapiens chromosome 22 open reading frame 31 (C22orf31), mRNA. (from RefSeq NM_015370)
SHOX	0.59898	Homo sapiens short stature homeobox (SHOX), transcript variant 1, mRNA. (from RefSeq NM_000451),
RPS6KC1	0.598719	Homo sapiens ribosomal protein S6 kinase, 52kDa, polypeptide 1 (RPS6KC1), transcript variant 2, mRNA. (from RefSeq NM_001136138)
AP3B2	0.59835	Homo sapiens adaptor-related protein complex 3, beta 2 subunit (AP3B2), transcript variant 1, mRNA. (from RefSeq NM_001278512)
ITPK1	0.5981	Homo sapiens inositol-tetrakisphosphate 1-kinase (ITPK1), transcript variant 3, mRNA. (from RefSeq NM_001142594),
BICD1	0.598099	Homo sapiens bicaudal D homolog 1 (Drosophila) (BICD1), transcript variant 2, mRNA. (from RefSeq NM_001003398)
SCAI	0.598082	Homo sapiens suppressor of cancer cell invasion (SCAI), transcript variant 2, mRNA. (from RefSeq NM_001144877)
NUP37	0.597969	Homo sapiens nucleoporin 37kDa (NUP37), mRNA. (from RefSeq NM_024057)
CRACR2A	0.597671	Homo sapiens calcium release activated channel regulator 2A (CRACR2A), transcript variant 3, mRNA. (from RefSeq NM_032680)
CARD11	0.597615	Homo sapiens caspase recruitment domain family, member 11 (CARD11), mRNA. (from RefSeq NM_032415)
VLDLR	0.597487	Homo sapiens very low density lipoprotein receptor (VLDLR), transcript variant 1, mRNA. (from RefSeq NM_003383)
BICD2	0.59659	Homo sapiens bicaudal D homolog 2 (Drosophila) (BICD2), transcript variant 1, mRNA. (from RefSeq NM_001003800)
MAP4K3	0.596321	Homo sapiens mitogen-activated protein kinase kinase kinase kinase 3 (MAP4K3), transcript variant 1, mRNA. (from RefSeq NM_003618)
HARS	0.596258	Homo sapiens histidyl-tRNA synthetase (HARS), transcript variant 3, mRNA. (from RefSeq NM_001258041)
PGS1	0.596103	Homo sapiens phosphatidylglycerophosphate synthase 1 (PGS1), transcript variant 1, mRNA. (from RefSeq NM_024419)
WNK3	0.596102	Homo sapiens WNK lysine deficient protein kinase 3 (WNK3), transcript variant 2, mRNA. (from RefSeq NM_001002838)
LOC103352541	0.595927	n/a
CCDC141	0.595793	Homo sapiens coiled-coil domain containing 141 (CCDC141), mRNA. (from RefSeq NM_173648)
SH3BP2	0.595704	Homo sapiens SH3-domain binding protein 2 (SH3BP2), transcript variant 4, mRNA. (from RefSeq NM_001145855)
LCP1	0.595484	Homo sapiens lymphocyte cytosolic protein 1 (L-plastin) (LCP1), mRNA. (from RefSeq NM_002298)
PHB	0.595468	Homo sapiens prohibitin (PHB), transcript variant 2, mRNA. (from RefSeq NM_002634)
ANKHD1-EIF4EBP3	0.595355	Homo sapiens ANKHD1-EIF4EBP3 readthrough (ANKHD1-EIF4EBP3), mRNA. (from RefSeq NM_020690)
ANKHD1	0.595355	Homo sapiens ankyrin repeat and KH domain containing 1 (ANKHD1), transcript variant 2, mRNA. (from RefSeq NM_017978)
JPH4	0.595003	Homo sapiens junctophilin 4 (JPH4), transcript variant 1, mRNA. (from RefSeq NM_032452)
RAX	0.594917	Homo sapiens retina and anterior neural fold homeobox (RAX), mRNA. (from RefSeq NM_013435)
GTPBP4	0.594914	Homo sapiens GTP binding protein 4 (GTPBP4), mRNA. (from RefSeq NM_012341)
HIRA	0.594801	Homo sapiens histone cell cycle regulator (HIRA), mRNA. (from RefSeq NM_003325)
CCNT2	0.594637	Homo sapiens cyclin T2 (CCNT2), transcript variant b, mRNA. (from RefSeq NM_058241)
UBR7	0.594443	Homo sapiens ubiquitin protein ligase E3 component n-recognin 7 (putative) (UBR7), transcript variant 2, mRNA. (from RefSeq NM_175748),
CEP85	0.594204	Homo sapiens centrosomal protein 85kDa (CEP85), transcript variant 1, mRNA. (from RefSeq NM_022778)
SLC24A5	0.59413	Homo sapiens solute carrier family 24 (sodium/potassium/calcium exchanger), member 5 (SLC24A5), mRNA. (from RefSeq NM_205850)
FAM193A	0.593922	Homo sapiens family with sequence similarity 193, member A (FAM193A), transcript variant 5, mRNA. (from RefSeq NM_001256668)
FBXL19	0.59388	Homo sapiens F-box and leucine-rich repeat protein 19 (FBXL19), transcript variant 1, mRNA. (from RefSeq NM_001099784)
CAD	0.593808	Homo sapiens carbamoyl-phosphate synthetase 2, aspartate transcarbamylase, and dihydroorotase (CAD), transcript variant 1, mRNA. (from RefSeq NM_004341)
FAM189A1	0.593713	Homo sapiens family with sequence similarity 189, member A1 (FAM189A1), mRNA. (from RefSeq NM_015307),
SOX5	0.593364	Homo sapiens SRY (sex determining region Y)-box 5 (SOX5), transcript variant 3, mRNA. (from RefSeq NM_178010)
RANBP10	0.593269	Homo sapiens RAN binding protein 10 (RANBP10), mRNA. (from RefSeq NM_020850)
ASXL3	0.592786	Homo sapiens additional sex combs like transcriptional regulator 3 (ASXL3), mRNA. (from RefSeq NM_030632)
SMC2	0.592765	Homo sapiens structural maintenance of chromosomes 2 (SMC2), transcript variant 1, mRNA. (from RefSeq NM_001042550)
PTPRD	0.59255	Homo sapiens protein tyrosine phosphatase, receptor type, D (PTPRD), transcript variant 5, mRNA. (from RefSeq NM_001040712)
MAP7	0.59243	Homo sapiens microtubule-associated protein 7 (MAP7), transcript variant 4, mRNA. (from RefSeq NM_003980)
LARP6	0.592204	Homo sapiens La ribonucleoprotein domain family, member 6 (LARP6), transcript variant 2, mRNA. (from RefSeq NM_197958)
DUOXA1	0.591761	Homo sapiens dual oxidase maturation factor 1 (DUOXA1), transcript variant 6, mRNA. (from RefSeq NM_001276268)
SELL	0.591547	Homo sapiens selectin L (SELL), transcript variant 1, mRNA. (from RefSeq NM_000655)
POPDC3	0.59152	Homo sapiens popeye domain containing 3 (POPDC3), transcript variant 1, mRNA. (from RefSeq NM_022361)
GHRLOS	0.591353	Homo sapiens ghrelin opposite strand/antisense RNA (GHRLOS), transcript variant 1, long non-coding RNA. (from RefSeq NR_004431)
ABCC8	0.59125	Homo sapiens ATP-binding cassette, sub-family C (CFTR/MRP), member 8 (ABCC8), transcript variant 2, mRNA. (from RefSeq NM_000352)
LMNA	0.591201	Homo sapiens lamin A/C (LMNA), transcript variant 4, mRNA. (from RefSeq NM_001257374)
BCL9L	0.591007	Homo sapiens B-cell CLL/lymphoma 9-like (BCL9L), mRNA. (from RefSeq NM_182557)
ATM	0.590992	Homo sapiens ATM serine/threonine kinase (ATM), mRNA. (from RefSeq NM_000051)
PCSK2	0.590802	Homo sapiens proprotein convertase subtilisin/kexin type 2 (PCSK2), transcript variant 3, mRNA. (from RefSeq NM_001201528)
RBM27	0.590525	Homo sapiens RNA binding motif protein 27 (RBM27), mRNA. (from RefSeq NM_018989)
SCAPER	0.590299	Homo sapiens S-phase cyclin A-associated protein in the ER (SCAPER), transcript variant 1, mRNA. (from RefSeq NM_020843)
PHF7	0.590297	Homo sapiens PHD finger protein 7 (PHF7), transcript variant 1, mRNA. (from RefSeq NM_016483)
LINC01349	0.590254	n/a
LOC101928977	0.590185	n/a
C1orf204	0.589917	Homo sapiens chromosome 1 open reading frame 204 (C1orf204), mRNA. (from RefSeq NM_001134233)
MEMO1	0.589835	Homo sapiens mediator of cell motility 1 (MEMO1), transcript variant 6, non-coding RNA. (from RefSeq NR_126034)
APLF	0.589775	Homo sapiens aprataxin and PNKP like factor (APLF), mRNA. (from RefSeq NM_173545)
PROSER1	0.589703	Homo sapiens proline and serine rich 1 (PROSER1), mRNA. (from RefSeq NM_025138)
ADPRHL1	0.58963	Homo sapiens ADP-ribosylhydrolase like 1 (ADPRHL1), transcript variant 1, mRNA. (from RefSeq NM_138430)
GHDC	0.58921	Homo sapiens GH3 domain containing (GHDC), transcript variant 3, mRNA. (from RefSeq NM_001142623)
SNX31	0.589187	Homo sapiens sorting nexin 31 (SNX31), mRNA. (from RefSeq NM_152628)
WIPF2	0.588438	Homo sapiens WAS/WASL interacting protein family, member 2 (WIPF2), mRNA. (from RefSeq NM_133264)
NBEA	0.588352	Homo sapiens neurobeachin (NBEA), transcript variant 2, mRNA. (from RefSeq NM_001204197)
DFNB31	0.588158	Homo sapiens deafness, autosomal recessive 31 (DFNB31), transcript variant 1, mRNA. (from RefSeq NM_015404)
NDST1	0.588148	Homo sapiens N-deacetylase/N-sulfotransferase (heparan glucosaminyl) 1 (NDST1), transcript variant 2, mRNA. (from RefSeq NM_001301063)
FUK	0.587844	Homo sapiens fucokinase (FUK), mRNA. (from RefSeq NM_145059)
RBFOX2	0.587811	Homo sapiens RNA binding protein, fox-1 homolog (C. elegans) 2 (RBFOX2), transcript variant 1, mRNA. (from RefSeq NM_001031695),
PPP1R3A	0.587739	Homo sapiens protein phosphatase 1, regulatory subunit 3A (PPP1R3A), mRNA. (from RefSeq NM_002711)
ARHGEF7	0.587725	Homo sapiens Rho guanine nucleotide exchange factor (GEF) 7 (ARHGEF7), transcript variant 1, mRNA. (from RefSeq NM_003899)
SEMA3F	0.58755	Homo sapiens sema domain, immunoglobulin domain (Ig), short basic domain, secreted, (semaphorin) 3F (SEMA3F), mRNA. (from RefSeq NM_004186)
LOC101927284	0.586516	n/a
PAXBP1	0.586134	Homo sapiens PAX3 and PAX7 binding protein 1 (PAXBP1), transcript variant 1, mRNA. (from RefSeq NM_016631),
LUC7L2	0.586089	Homo sapiens LUC7-like 2 (S. cerevisiae) (LUC7L2), transcript variant 1, mRNA. (from RefSeq NM_016019)
RASL11B	0.585892	Homo sapiens RAS-like, family 11, member B (RASL11B), mRNA. (from RefSeq NM_023940)
LOC101928911	0.585786	n/a
SETDB2	0.585643	Homo sapiens SET domain, bifurcated 2 (SETDB2), transcript variant 1, mRNA. (from RefSeq NM_031915)
MAF	0.585637	Homo sapiens v-maf avian musculoaponeurotic fibrosarcoma oncogene homolog (MAF), transcript variant 2, mRNA. (from RefSeq NM_001031804)
SLC12A8	0.585556	Homo sapiens solute carrier family 12, member 8 (SLC12A8), transcript variant 1, mRNA. (from RefSeq NM_024628)
NPDC1	0.585438	Homo sapiens neural proliferation, differentiation and control, 1 (NPDC1), mRNA. (from RefSeq NM_015392)
EDA2R	0.585408	Homo sapiens ectodysplasin A2 receptor (EDA2R), transcript variant 3, mRNA. (from RefSeq NM_001242310)
DOK7	0.585252	Homo sapiens docking protein 7 (DOK7), transcript variant 2, mRNA. (from RefSeq NM_001164673)
PDCD5	0.585249	Homo sapiens programmed cell death 5 (PDCD5), mRNA. (from RefSeq NM_004708)
TPTE2P3	0.585056	n/a
CLMN	0.585002	Homo sapiens calmin (calponin-like, transmembrane) (CLMN), mRNA. (from RefSeq NM_024734)
NALCN	0.584997	Homo sapiens sodium leak channel, non selective (NALCN), mRNA. (from RefSeq NM_052867)
LAPTM4B	0.584876	Homo sapiens lysosomal protein transmembrane 4 beta (LAPTM4B), mRNA. (from RefSeq NM_018407)
AP1S2	0.584847	Homo sapiens adaptor-related protein complex 1, sigma 2 subunit (AP1S2), transcript variant 2, mRNA. (from RefSeq NM_003916)
YBX3	0.584757	Homo sapiens Y box binding protein 3 (YBX3), transcript variant 2, mRNA. (from RefSeq NM_001145426)
KIAA1211	0.584421	Homo sapiens KIAA1211 (KIAA1211), mRNA. (from RefSeq NM_020722)
STX6	0.583931	Homo sapiens syntaxin 6 (STX6), transcript variant 1, mRNA. (from RefSeq NM_005819)
KITLG	0.583695	Homo sapiens KIT ligand (KITLG), transcript variant a, mRNA. (from RefSeq NM_003994)
GUSB	0.583445	Homo sapiens glucuronidase, beta (GUSB), transcript variant 4, mRNA. (from RefSeq NM_001293105)
SLC12A1	0.583298	Homo sapiens solute carrier family 12 (sodium/potassium/chloride transporter), member 1 (SLC12A1), transcript variant 2, mRNA. (from RefSeq NM_001184832)
NEO1	0.583235	Homo sapiens neogenin 1 (NEO1), transcript variant 1, mRNA. (from RefSeq NM_002499)
HOXB-AS1	0.583205	Homo sapiens HOXB cluster antisense RNA 1 (HOXB-AS1), long non-coding RNA. (from RefSeq NR_102279)
SLITRK2	0.58308	Homo sapiens SLIT and NTRK-like family, member 2 (SLITRK2), transcript variant 1, mRNA. (from RefSeq NM_032539)
ASB11	0.583035	Homo sapiens ankyrin repeat and SOCS box containing 11, E3 ubiquitin protein ligase (ASB11), transcript variant 2, mRNA. (from RefSeq NM_001012428)
BAP1	0.582171	Homo sapiens BRCA1 associated protein-1 (ubiquitin carboxy-terminal hydrolase) (BAP1), mRNA. (from RefSeq NM_004656)
SLC28A3	0.582096	Homo sapiens solute carrier family 28 (concentrative nucleoside transporter), member 3 (SLC28A3), transcript variant 2, mRNA. (from RefSeq NM_022127)
LOC643923	0.582	Homo sapiens uncharacterized LOC643923 (LOC643923), long non-coding RNA. (from RefSeq NR_028328)
DCUN1D2	0.581926	Homo sapiens DCN1, defective in cullin neddylation 1, domain containing 2 (DCUN1D2), mRNA. (from RefSeq NM_001014283)
ITFG1	0.581712	Homo sapiens integrin alpha FG-GAP repeat containing 1 (ITFG1), transcript variant 1, mRNA. (from RefSeq NM_030790)
LEF1	0.581476	Homo sapiens lymphoid enhancer-binding factor 1 (LEF1), transcript variant 1, mRNA. (from RefSeq NM_016269)
RNASEH2B	0.581316	Homo sapiens ribonuclease H2, subunit B (RNASEH2B), transcript variant 2, mRNA. (from RefSeq NM_001142279)
MTX3	0.581159	Homo sapiens metaxin 3 (MTX3), transcript variant 2, mRNA. (from RefSeq NM_001010891)
PDLIM3	0.581077	Homo sapiens PDZ and LIM domain 3 (PDLIM3), transcript variant 1, mRNA. (from RefSeq NM_014476)
TOB1	0.580995	Homo sapiens transducer of ERBB2, 1 (TOB1), transcript variant 2, mRNA. (from RefSeq NM_001243877)
RREB1	0.580649	Homo sapiens ras responsive element binding protein 1 (RREB1), transcript variant 3, mRNA. (from RefSeq NM_001003698)
C3orf52	0.580469	Homo sapiens chromosome 3 open reading frame 52 (C3orf52), transcript variant 2, mRNA. (from RefSeq NM_024616)
CADM1	0.580362	Homo sapiens cell adhesion molecule 1 (CADM1), transcript variant 3, mRNA. (from RefSeq NM_001301043)
PLCB2	0.580302	Homo sapiens phospholipase C, beta 2 (PLCB2), transcript variant 1, mRNA. (from RefSeq NM_004573)
SLC22A23	0.579921	Homo sapiens solute carrier family 22, member 23 (SLC22A23), transcript variant 3, mRNA. (from RefSeq NM_001286455)
PKP1	0.579611	Homo sapiens plakophilin 1 (PKP1), transcript variant 1a, mRNA. (from RefSeq NM_001005337)
USP7	0.579566	Homo sapiens ubiquitin specific peptidase 7 (herpes virus-associated) (USP7), transcript variant 1, mRNA. (from RefSeq NM_003470)
ARSG	0.579546	Homo sapiens arylsulfatase G (ARSG), transcript variant 1, mRNA. (from RefSeq NM_014960)
DNAJA2	0.579392	Homo sapiens DnaJ (Hsp40) homolog, subfamily A, member 2 (DNAJA2), mRNA. (from RefSeq NM_005880)
LGR5	0.579202	Homo sapiens leucine-rich repeat containing G protein-coupled receptor 5 (LGR5), transcript variant 4, non-coding RNA. (from RefSeq NR_110596)
CLUAP1	0.578707	Homo sapiens clusterin associated protein 1 (CLUAP1), transcript variant 1, mRNA. (from RefSeq NM_015041)
PI15	0.578569	Homo sapiens peptidase inhibitor 15 (PI15), mRNA. (from RefSeq NM_015886)
DLL1	0.578507	Homo sapiens delta-like 1 (Drosophila) (DLL1), mRNA. (from RefSeq NM_005618),
LONRF2	0.578009	Homo sapiens LON peptidase N-terminal domain and ring finger 2 (LONRF2), mRNA. (from RefSeq NM_198461)
KYNU	0.577687	Homo sapiens kynureninase (KYNU), transcript variant 2, mRNA. (from RefSeq NM_001032998)
CAPN15	0.577596	Homo sapiens calpain 15 (CAPN15), mRNA. (from RefSeq NM_005632)
COL6A5	0.577533	Homo sapiens collagen, type VI, alpha 5 (COL6A5), transcript variant 2, mRNA. (from RefSeq NM_153264)
TRIM55	0.577486	Homo sapiens tripartite motif containing 55 (TRIM55), transcript variant 2, mRNA. (from RefSeq NM_033058)
GLS2	0.577254	Homo sapiens glutaminase 2 (liver, mitochondrial) (GLS2), transcript variant 1, mRNA. (from RefSeq NM_013267)
ZNF75D	0.576573	Homo sapiens zinc finger protein 75D (ZNF75D), transcript variant 1, mRNA. (from RefSeq NM_007131)
RASGRP2	0.576561	Homo sapiens RAS guanyl releasing protein 2 (calcium and DAG-regulated) (RASGRP2), transcript variant 2, mRNA. (from RefSeq NM_153819)
NEDD1	0.57627	Homo sapiens neural precursor cell expressed, developmentally down-regulated 1 (NEDD1), transcript variant 1, mRNA. (from RefSeq NM_001135175)
TSNAX-DISC1	0.576243	n/a
DISC1	0.576243	Homo sapiens disrupted in schizophrenia 1 (DISC1), transcript variant Es, mRNA. (from RefSeq NM_001012958)
ELL2	0.576201	Homo sapiens elongation factor, RNA polymerase II, 2 (ELL2), mRNA. (from RefSeq NM_012081)
KCNC2	0.576115	Homo sapiens potassium channel, voltage gated Shaw related subfamily C, member 2 (KCNC2), transcript variant 4, mRNA. (from RefSeq NM_001260497)
MED26	0.576072	Homo sapiens mediator complex subunit 26 (MED26), mRNA. (from RefSeq NM_004831)
CATSPERB	0.576018	Homo sapiens catsper channel auxiliary subunit beta (CATSPERB), mRNA. (from RefSeq NM_024764),
SOCS1	0.575988	Homo sapiens suppressor of cytokine signaling 1 (SOCS1), mRNA. (from RefSeq NM_003745)
FRMD4B	0.575913	Homo sapiens FERM domain containing 4B (FRMD4B), mRNA. (from RefSeq NM_015123)
IGBP1	0.57589	Homo sapiens immunoglobulin (CD79A) binding protein 1 (IGBP1), mRNA. (from RefSeq NM_001551)
CELF1	0.575367	Homo sapiens CUGBP, Elav-like family member 1 (CELF1), transcript variant 2, mRNA. (from RefSeq NM_198700)
PHF10	0.575217	Homo sapiens PHD finger protein 10 (PHF10), transcript variant 2, mRNA. (from RefSeq NM_133325)
DNAH8	0.575158	Homo sapiens dynein, axonemal, heavy chain 8 (DNAH8), mRNA. (from RefSeq NM_001206927)
RUNX1T1	0.574965	Homo sapiens runt-related transcription factor 1; translocated to, 1 (cyclin D-related) (RUNX1T1), transcript variant 10, mRNA. (from RefSeq NM_001198629)
PCCA	0.574952	Homo sapiens propionyl CoA carboxylase, alpha polypeptide (PCCA), transcript variant 2, mRNA. (from RefSeq NM_001127692)
MUS81	0.574839	Homo sapiens MUS81 structure-specific endonuclease subunit (MUS81), mRNA. (from RefSeq NM_025128)
BTAF1	0.574838	Homo sapiens BTAF1 RNA polymerase II, B-TFIID transcription factor-associated, 170kDa (BTAF1), mRNA. (from RefSeq NM_003972)
NID2	0.574532	Homo sapiens nidogen 2 (osteonidogen) (NID2), mRNA. (from RefSeq NM_007361)
OAZ1	0.574362	n/a
YPEL4	0.574308	Homo sapiens yippee-like 4 (Drosophila) (YPEL4), mRNA. (from RefSeq NM_145008)
TNC	0.574264	Homo sapiens tenascin C (TNC), mRNA. (from RefSeq NM_002160)
SLC6A1	0.574259	Homo sapiens solute carrier family 6 (neurotransmitter transporter), member 1 (SLC6A1), mRNA. (from RefSeq NM_003042)
MARCKSL1	0.574193	Homo sapiens MARCKS-like 1 (MARCKSL1), transcript variant 1, mRNA. (from RefSeq NM_023009)
MTA3	0.573962	Homo sapiens metastasis associated 1 family, member 3 (MTA3), transcript variant 1, mRNA. (from RefSeq NM_001282755)
BARD1	0.573877	Homo sapiens BRCA1 associated RING domain 1 (BARD1), transcript variant 4, mRNA. (from RefSeq NM_001282548)
UBQLN1	0.573783	Homo sapiens ubiquilin 1 (UBQLN1), transcript variant 2, mRNA. (from RefSeq NM_053067)
GABRA3	0.573733	Homo sapiens gamma-aminobutyric acid (GABA) A receptor, alpha 3 (GABRA3), mRNA. (from RefSeq NM_000808)
NFS1	0.573558	Homo sapiens NFS1 cysteine desulfurase (NFS1), transcript variant 1, mRNA. (from RefSeq NM_021100)
CRIM1	0.573501	Homo sapiens cysteine rich transmembrane BMP regulator 1 (chordin-like) (CRIM1), mRNA. (from RefSeq NM_016441),
MPP5	0.573461	Homo sapiens membrane protein, palmitoylated 5 (MAGUK p55 subfamily member 5) (MPP5), transcript variant 2, mRNA. (from RefSeq NM_001256550)
SH3YL1	0.573438	Homo sapiens SH3 and SYLF domain containing 1 (SH3YL1), transcript variant 4, mRNA. (from RefSeq NM_001282687)
NCAPH	0.573065	Homo sapiens non-SMC condensin I complex, subunit H (NCAPH), transcript variant 4, mRNA. (from RefSeq NM_001281712)
OXR1	0.573042	Homo sapiens oxidation resistance 1 (OXR1), transcript variant 5, mRNA. (from RefSeq NM_001198534)
HDAC1	0.572155	Homo sapiens histone deacetylase 1 (HDAC1), mRNA. (from RefSeq NM_004964)
ALG9	0.572148	Homo sapiens ALG9, alpha-1,2-mannosyltransferase (ALG9), transcript variant 1, mRNA. (from RefSeq NM_024740)
SNX24	0.57204	Homo sapiens sorting nexin 24 (SNX24), mRNA. (from RefSeq NM_014035)
BRCA2	0.572007	Homo sapiens breast cancer 2, early onset (BRCA2), mRNA. (from RefSeq NM_000059)
CTDNEP1	0.571782	Homo sapiens CTD nuclear envelope phosphatase 1 (CTDNEP1), transcript variant 2, mRNA. (from RefSeq NM_001143775)
MAP4K4	0.571631	Homo sapiens mitogen-activated protein kinase kinase kinase kinase 4 (MAP4K4), transcript variant 2, mRNA. (from RefSeq NM_145686)
SMG1P1	0.571558	n/a
MYO18A	0.571321	Homo sapiens myosin XVIIIA (MYO18A), transcript variant 2, mRNA. (from RefSeq NM_203318)
WFDC3	0.571268	Homo sapiens WAP four-disulfide core domain 3 (WFDC3), mRNA. (from RefSeq NM_080614)
PRKAG3	0.570756	Homo sapiens protein kinase, AMP-activated, gamma 3 non-catalytic subunit (PRKAG3), mRNA. (from RefSeq NM_017431)
GLMP	0.570587	Homo sapiens glycosylated lysosomal membrane protein (GLMP), transcript variant 1, mRNA. (from RefSeq NM_144580)
ABCB8	0.570489	Homo sapiens ATP-binding cassette, sub-family B (MDR/TAP), member 8 (ABCB8), transcript variant 4, mRNA. (from RefSeq NM_001282293)
LIN9	0.570009	Homo sapiens lin-9 DREAM MuvB core complex component (LIN9), transcript variant 1, mRNA. (from RefSeq NM_173083)
KDM4C	0.569921	Homo sapiens lysine (K)-specific demethylase 4C (KDM4C), transcript variant 7, mRNA. (from RefSeq NM_001304341)
TEX11	0.569868	Homo sapiens testis expressed 11 (TEX11), transcript variant 1, mRNA. (from RefSeq NM_001003811)
SLC44A3	0.569105	Homo sapiens solute carrier family 44, member 3 (SLC44A3), transcript variant 3, mRNA. (from RefSeq NM_001258340)
LENG8	0.569079	Homo sapiens leukocyte receptor cluster (LRC) member 8 (LENG8), mRNA. (from RefSeq NM_052925),
MTSS1	0.569062	Homo sapiens metastasis suppressor 1 (MTSS1), transcript variant 3, mRNA. (from RefSeq NM_001282974)
RRBP1	0.568852	Homo sapiens ribosome binding protein 1 (RRBP1), transcript variant 1, mRNA. (from RefSeq NM_001042576)
MSANTD2	0.568848	Homo sapiens Myb/SANT-like DNA-binding domain containing 2 (MSANTD2), transcript variant 1, mRNA. (from RefSeq NM_024631)
LRPPRC	0.568848	Homo sapiens leucine-rich pentatricopeptide repeat containing (LRPPRC), mRNA. (from RefSeq NM_133259)
PAX6	0.568616	Homo sapiens paired box 6 (PAX6), transcript variant 5, mRNA. (from RefSeq NM_001258463)
TOR1AIP1	0.568414	Homo sapiens torsin A interacting protein 1 (TOR1AIP1), transcript variant 1, mRNA. (from RefSeq NM_001267578)
CMTM3	0.568334	Homo sapiens CKLF-like MARVEL transmembrane domain containing 3 (CMTM3), transcript variant 2, mRNA. (from RefSeq NM_181553)
TBC1D15	0.568261	Homo sapiens TBC1 domain family, member 15 (TBC1D15), transcript variant 1, mRNA. (from RefSeq NM_022771)
IMMT	0.568128	Homo sapiens inner membrane protein, mitochondrial (IMMT), transcript variant 3, mRNA. (from RefSeq NM_001100170)
GBAP1	0.568062	n/a
BRINP3	0.567894	Homo sapiens bone morphogenetic protein/retinoic acid inducible neural-specific 3 (BRINP3), mRNA. (from RefSeq NM_199051)
BFSP1	0.567856	Homo sapiens beaded filament structural protein 1, filensin (BFSP1), transcript variant 1, mRNA. (from RefSeq NM_001195)
ITGB5	0.567478	Homo sapiens integrin, beta 5 (ITGB5), mRNA. (from RefSeq NM_002213)
CADPS	0.567475	Homo sapiens Ca++-dependent secretion activator (CADPS), transcript variant 3, mRNA. (from RefSeq NM_183393)
KCNH1	0.567419	Homo sapiens potassium channel, voltage gated eag related subfamily H, member 1 (KCNH1), transcript variant 1, mRNA. (from RefSeq NM_172362)
FAM180A	0.567242	Homo sapiens family with sequence similarity 180, member A (FAM180A), mRNA. (from RefSeq NM_205855)
IQGAP1	0.567131	Homo sapiens IQ motif containing GTPase activating protein 1 (IQGAP1), mRNA. (from RefSeq NM_003870)
ZFAND2A	0.567118	Homo sapiens zinc finger, AN1-type domain 2A (ZFAND2A), mRNA. (from RefSeq NM_182491)
ABCA3	0.566834	Homo sapiens ATP-binding cassette, sub-family A (ABC1), member 3 (ABCA3), mRNA. (from RefSeq NM_001089)
LINC00941	0.566772	n/a
APP	0.566695	Homo sapiens amyloid beta (A4) precursor protein (APP), transcript variant 7, mRNA. (from RefSeq NM_001136131)
CPE	0.566595	Homo sapiens carboxypeptidase E (CPE), mRNA. (from RefSeq NM_001873)
LOC100134368	0.566476	n/a
HPCAL4	0.56634	Homo sapiens hippocalcin like 4 (HPCAL4), transcript variant 1, mRNA. (from RefSeq NM_016257)
SCUBE2	0.566208	Homo sapiens signal peptide, CUB domain, EGF-like 2 (SCUBE2), transcript variant 1, mRNA. (from RefSeq NM_020974)
FAM120A	0.566193	Homo sapiens family with sequence similarity 120A (FAM120A), transcript variant 3, mRNA. (from RefSeq NM_001286723)
GEMIN5	0.566131	Homo sapiens gem (nuclear organelle) associated protein 5 (GEMIN5), transcript variant 1, mRNA. (from RefSeq NM_015465)
CACNA1S	0.566023	Homo sapiens calcium channel, voltage-dependent, L type, alpha 1S subunit (CACNA1S), mRNA. (from RefSeq NM_000069)
MRPS5	0.565985	Homo sapiens mitochondrial ribosomal protein S5 (MRPS5), mRNA. (from RefSeq NM_031902)
MAP2K5	0.565976	Homo sapiens mitogen-activated protein kinase kinase 5 (MAP2K5), transcript variant 3, mRNA. (from RefSeq NM_001206804)
DKK3	0.565797	Homo sapiens dickkopf WNT signaling pathway inhibitor 3 (DKK3), transcript variant 1, mRNA. (from RefSeq NM_015881)
WWOX	0.565302	Homo sapiens WW domain containing oxidoreductase (WWOX), transcript variant 2, mRNA. (from RefSeq NM_130791)
MBOAT7	0.564864	Homo sapiens membrane bound O-acyltransferase domain containing 7 (MBOAT7), transcript variant 4, mRNA. (from RefSeq NM_001146082),
SNAPC3	0.564498	Homo sapiens small nuclear RNA activating complex, polypeptide 3, 50kDa (SNAPC3), mRNA. (from RefSeq NM_001039697)
THOC5	0.564449	Homo sapiens THO complex 5 (THOC5), transcript variant 3, mRNA. (from RefSeq NM_001002877)
FBXW7	0.564434	Homo sapiens F-box and WD repeat domain containing 7, E3 ubiquitin protein ligase (FBXW7), transcript variant 3, mRNA. (from RefSeq NM_001013415)
IFT122	0.564413	Homo sapiens intraflagellar transport 122 (IFT122), transcript variant 5, mRNA. (from RefSeq NM_001280541)
LHFPL1	0.56377	Homo sapiens lipoma HMGIC fusion partner-like 1 (LHFPL1), mRNA. (from RefSeq NM_178175)
TNKS1BP1	0.563751	Homo sapiens tankyrase 1 binding protein 1, 182kDa (TNKS1BP1), mRNA. (from RefSeq NM_033396)
FAM20B	0.563493	Homo sapiens family with sequence similarity 20, member B (FAM20B), mRNA. (from RefSeq NM_014864)
GC	0.563396	Homo sapiens group-specific component (vitamin D binding protein) (GC), transcript variant 3, mRNA. (from RefSeq NM_001204307)
BRSK1	0.563333	Homo sapiens BR serine/threonine kinase 1 (BRSK1), mRNA. (from RefSeq NM_032430)
NOTCH1	0.563331	Homo sapiens notch 1 (NOTCH1), mRNA. (from RefSeq NM_017617)
LOC100507547	0.563269	Homo sapiens uncharacterized LOC100507547 (LOC100507547), transcript variant 3, long non-coding RNA. (from RefSeq NR_037171)
GABRA1	0.562979	Homo sapiens gamma-aminobutyric acid (GABA) A receptor, alpha 1 (GABRA1), transcript variant 2, mRNA. (from RefSeq NM_001127643)
ASPDH	0.562974	Homo sapiens aspartate dehydrogenase domain containing (ASPDH), transcript variant 2, mRNA. (from RefSeq NM_001024656)
NRXN2	0.562813	Homo sapiens neurexin 2 (NRXN2), transcript variant alpha-2, mRNA. (from RefSeq NM_138732)
TMEM52	0.562789	Homo sapiens transmembrane protein 52 (TMEM52), mRNA. (from RefSeq NM_178545)
VGLL3	0.562561	Homo sapiens vestigial-like family member 3 (VGLL3), mRNA. (from RefSeq NM_016206)
CCSER2	0.56223	Homo sapiens coiled-coil serine-rich protein 2 (CCSER2), transcript variant 5, mRNA. (from RefSeq NM_001284243)
MCM3AP	0.561886	Homo sapiens minichromosome maintenance complex component 3 associated protein (MCM3AP), mRNA. (from RefSeq NM_003906)
KCNK10	0.561688	Homo sapiens potassium channel, two pore domain subfamily K, member 10 (KCNK10), transcript variant 1, mRNA. (from RefSeq NM_021161)
CYP4F22	0.561637	Homo sapiens cytochrome P450, family 4, subfamily F, polypeptide 22 (CYP4F22), mRNA. (from RefSeq NM_173483)
CA12	0.561583	Homo sapiens carbonic anhydrase XII (CA12), transcript variant 2, mRNA. (from RefSeq NM_206925)
PIWIL2	0.561476	Homo sapiens piwi-like RNA-mediated gene silencing 2 (PIWIL2), transcript variant 2, mRNA. (from RefSeq NM_018068)
NT5DC3	0.561423	Homo sapiens 5'-nucleotidase domain containing 3 (NT5DC3), mRNA. (from RefSeq NM_001031701)
EGFEM1P	0.561389	n/a
SLC35B3	0.561346	Homo sapiens solute carrier family 35 (adenosine 3'-phospho 5'-phosphosulfate transporter), member B3 (SLC35B3), transcript variant 1, mRNA. (from RefSeq NM_015948)
TLL1	0.561336	Homo sapiens tolloid-like 1 (TLL1), transcript variant 1, mRNA. (from RefSeq NM_012464)
HEATR4	0.561167	Homo sapiens HEAT repeat containing 4 (HEATR4), transcript variant 1, mRNA. (from RefSeq NM_001220484)
SLF1	0.561058	Homo sapiens ankyrin repeat domain 32 (ANKRD32), mRNA. (from RefSeq NM_032290)
ATE1	0.56075	Homo sapiens arginyltransferase 1 (ATE1), transcript variant 5, mRNA. (from RefSeq NM_001288736)
SRP72	0.560728	Homo sapiens signal recognition particle 72kDa (SRP72), transcript variant 2, mRNA. (from RefSeq NM_001267722)
PPDPF	0.560686	Homo sapiens pancreatic progenitor cell differentiation and proliferation factor (PPDPF), mRNA. (from RefSeq NM_024299)
KCNA4	0.560551	Homo sapiens potassium channel, voltage gated shaker related subfamily A, member 4 (KCNA4), mRNA. (from RefSeq NM_002233)
TTLL5	0.560492	Homo sapiens tubulin tyrosine ligase-like family member 5 (TTLL5), mRNA. (from RefSeq NM_015072)
KCNAB3	0.560464	Homo sapiens potassium channel, voltage gated subfamily A regulatory beta subunit 3 (KCNAB3), mRNA. (from RefSeq NM_004732)
TMTC4	0.560327	Homo sapiens transmembrane and tetratricopeptide repeat containing 4 (TMTC4), transcript variant 1, mRNA. (from RefSeq NM_032813)
GLI3	0.5603	Homo sapiens GLI family zinc finger 3 (GLI3), mRNA. (from RefSeq NM_000168)
PRKCG	0.560205	Homo sapiens protein kinase C, gamma (PRKCG), mRNA. (from RefSeq NM_002739)
AGPAT1	0.559977	Homo sapiens 1-acylglycerol-3-phosphate O-acyltransferase 1 (AGPAT1), transcript variant 2, mRNA. (from RefSeq NM_032741),
PSMA4	0.559923	Homo sapiens proteasome (prosome, macropain) subunit, alpha type, 4 (PSMA4), transcript variant 1, mRNA. (from RefSeq NM_002789)
SEMA4C	0.559795	Homo sapiens sema domain, immunoglobulin domain (Ig), transmembrane domain (TM) and short cytoplasmic domain, (semaphorin) 4C (SEMA4C), mRNA. (from RefSeq NM_017789)
PAQR4	0.559615	Homo sapiens progestin and adipoQ receptor family member IV (PAQR4), transcript variant 2, mRNA. (from RefSeq NM_001284511)
MAEL	0.559551	Homo sapiens maelstrom spermatogenic transposon silencer (MAEL), transcript variant 2, mRNA. (from RefSeq NM_001286377)
ASUN	0.559496	Homo sapiens asunder spermatogenesis regulator (ASUN), mRNA. (from RefSeq NM_018164)
CC2D2A	0.55948	Homo sapiens coiled-coil and C2 domain containing 2A (CC2D2A), transcript variant 3, mRNA. (from RefSeq NM_001164720)
CYP46A1	0.559435	Homo sapiens cytochrome P450, family 46, subfamily A, polypeptide 1 (CYP46A1), mRNA. (from RefSeq NM_006668)
TLE4	0.559393	Homo sapiens transducin-like enhancer of split 4 (TLE4), transcript variant 2, mRNA. (from RefSeq NM_001282749)
SND1	0.559321	Homo sapiens staphylococcal nuclease and tudor domain containing 1 (SND1), mRNA. (from RefSeq NM_014390)
THBS2	0.559193	Homo sapiens thrombospondin 2 (THBS2), mRNA. (from RefSeq NM_003247)
GAPVD1	0.55915	Homo sapiens GTPase activating protein and VPS9 domains 1 (GAPVD1), transcript variant 1, mRNA. (from RefSeq NM_001282679)
DNAH6	0.559042	Homo sapiens dynein, axonemal, heavy chain 6 (DNAH6), mRNA. (from RefSeq NM_001370)
PPFIA1	0.558804	Homo sapiens protein tyrosine phosphatase, receptor type, f polypeptide (PTPRF), interacting protein (liprin), alpha 1 (PPFIA1), transcript variant 1, mRNA. (from RefSeq NM_177423)
CKS1B	0.55873	Homo sapiens CDC28 protein kinase regulatory subunit 1B (CKS1B), transcript variant 1, mRNA. (from RefSeq NM_001826)
PRKACB	0.558669	Homo sapiens protein kinase, cAMP-dependent, catalytic, beta (PRKACB), transcript variant 5, mRNA. (from RefSeq NM_001242858)
LOC101928786	0.558588	n/a
DLEC1	0.558526	Homo sapiens deleted in lung and esophageal cancer 1 (DLEC1), transcript variant DLEC1-N1, mRNA. (from RefSeq NM_007335)
TMEM206	0.558426	Homo sapiens transmembrane protein 206 (TMEM206), transcript variant 1, mRNA. (from RefSeq NM_001198862)
PPP6R3	0.558353	Homo sapiens protein phosphatase 6, regulatory subunit 3 (PPP6R3), transcript variant 3, mRNA. (from RefSeq NM_001164164)
SSR4	0.557857	Homo sapiens signal sequence receptor, delta (SSR4), transcript variant 1, mRNA. (from RefSeq NM_001204526)
CLPTM1L	0.557454	Homo sapiens CLPTM1-like (CLPTM1L), mRNA. (from RefSeq NM_030782),
FGF1	0.557185	Homo sapiens fibroblast growth factor 1 (acidic) (FGF1), transcript variant 8, mRNA. (from RefSeq NM_001257206)
OLFM2	0.557153	Homo sapiens olfactomedin 2 (OLFM2), transcript variant 3, mRNA. (from RefSeq NM_001304348)
SPG11	0.557112	Homo sapiens spastic paraplegia 11 (autosomal recessive) (SPG11), transcript variant 2, mRNA. (from RefSeq NM_001160227)
HERPUD1	0.557092	Homo sapiens homocysteine-inducible, endoplasmic reticulum stress-inducible, ubiquitin-like domain member 1 (HERPUD1), transcript variant 1, mRNA. (from RefSeq NM_014685)
PIP5K1B	0.557062	Homo sapiens phosphatidylinositol-4-phosphate 5-kinase, type I, beta (PIP5K1B), transcript variant 2, mRNA. (from RefSeq NM_003558)
LAMB1	0.556961	Homo sapiens laminin, beta 1 (LAMB1), mRNA. (from RefSeq NM_002291)
TMEM8B	0.556896	Homo sapiens transmembrane protein 8B (TMEM8B), transcript variant 2, mRNA. (from RefSeq NM_001042589)
BTRC	0.556809	Homo sapiens beta-transducin repeat containing E3 ubiquitin protein ligase (BTRC), transcript variant 1, mRNA. (from RefSeq NM_033637)
LOC102724890	0.556675	n/a
ADORA1	0.556637	Homo sapiens adenosine A1 receptor (ADORA1), transcript variant 2, mRNA. (from RefSeq NM_001048230)
SLC25A4	0.556094	Homo sapiens solute carrier family 25 (mitochondrial carrier; adenine nucleotide translocator), member 4 (SLC25A4), mRNA. (from RefSeq NM_001151)
IL36G	0.555935	Homo sapiens interleukin 36, gamma (IL36G), transcript variant 1, mRNA. (from RefSeq NM_019618)
ZNF608	0.555761	Homo sapiens zinc finger protein 608 (ZNF608), mRNA. (from RefSeq NM_020747)
ZBTB4	0.555749	Homo sapiens zinc finger and BTB domain containing 4 (ZBTB4), transcript variant 2, mRNA. (from RefSeq NM_001128833)
ATP10A	0.555681	Homo sapiens ATPase, class V, type 10A (ATP10A), mRNA. (from RefSeq NM_024490)
VWF	0.555592	Homo sapiens von Willebrand factor (VWF), mRNA. (from RefSeq NM_000552)
CRISPLD1	0.555502	Homo sapiens cysteine-rich secretory protein LCCL domain containing 1 (CRISPLD1), transcript variant 1, mRNA. (from RefSeq NM_031461)
VAV1	0.555136	Homo sapiens vav 1 guanine nucleotide exchange factor (VAV1), transcript variant 2, mRNA. (from RefSeq NM_001258206)
RBM12B	0.5545	Homo sapiens RNA binding motif protein 12B (RBM12B), mRNA. (from RefSeq NM_203390)
NUMB	0.554265	Homo sapiens numb homolog (Drosophila) (NUMB), transcript variant 1, mRNA. (from RefSeq NM_001005743)
SERPINB12	0.554231	Homo sapiens serpin peptidase inhibitor, clade B (ovalbumin), member 12 (SERPINB12), transcript variant 2, mRNA. (from RefSeq NM_080474)
GNL1	0.55423	Homo sapiens guanine nucleotide binding protein-like 1 (GNL1), mRNA. (from RefSeq NM_005275),
IL12A-AS1	0.554186	Homo sapiens IL12A antisense RNA 1 (IL12A-AS1), long non-coding RNA. (from RefSeq NR_108088)
TJP2	0.554142	Homo sapiens tight junction protein 2 (TJP2), transcript variant 2, mRNA. (from RefSeq NM_201629)
TBC1D12	0.55362	Homo sapiens TBC1 domain family, member 12 (TBC1D12), mRNA. (from RefSeq NM_015188)
PEX5	0.55343	Homo sapiens peroxisomal biogenesis factor 5 (PEX5), transcript variant 1, mRNA. (from RefSeq NM_001131023)
BCO2	0.553046	Homo sapiens beta-carotene oxygenase 2 (BCO2), transcript variant 2, mRNA. (from RefSeq NM_001037290)
XDH	0.552943	Homo sapiens xanthine dehydrogenase (XDH), mRNA. (from RefSeq NM_000379)
WRN	0.552942	Homo sapiens Werner syndrome, RecQ helicase-like (WRN), mRNA. (from RefSeq NM_000553)
C15orf52	0.552923	Homo sapiens chromosome 15 open reading frame 52 (C15orf52), mRNA. (from RefSeq NM_207380)
TMEM260	0.55251	Homo sapiens transmembrane protein 260 (TMEM260), mRNA. (from RefSeq NM_017799)
SCAND2P	0.552336	n/a
SLC30A6	0.552193	Homo sapiens solute carrier family 30 (zinc transporter), member 6 (SLC30A6), transcript variant 2, mRNA. (from RefSeq NM_017964)
ENTPD4	0.551925	Homo sapiens ectonucleoside triphosphate diphosphohydrolase 4 (ENTPD4), transcript variant 2, mRNA. (from RefSeq NM_001128930)
ARID5B	0.551758	Homo sapiens AT rich interactive domain 5B (MRF1-like) (ARID5B), transcript variant 2, mRNA. (from RefSeq NM_001244638)
VSTM2L	0.551747	Homo sapiens V-set and transmembrane domain containing 2 like (VSTM2L), mRNA. (from RefSeq NM_080607)
GRIN2A	0.551528	Homo sapiens glutamate receptor, ionotropic, N-methyl D-aspartate 2A (GRIN2A), transcript variant 1, mRNA. (from RefSeq NM_001134407)
RRAGB	0.551424	Homo sapiens Ras-related GTP binding B (RRAGB), transcript variant RAGBl, mRNA. (from RefSeq NM_016656)
POGLUT1	0.551238	Homo sapiens protein O-glucosyltransferase 1 (POGLUT1), transcript variant 1, mRNA. (from RefSeq NM_152305)
CYTH1	0.551048	Homo sapiens cytohesin 1 (CYTH1), transcript variant 3, mRNA. (from RefSeq NM_001292018)
PCBD2	0.550827	Homo sapiens pterin-4 alpha-carbinolamine dehydratase/dimerization cofactor of hepatocyte nuclear factor 1 alpha (TCF1) 2 (PCBD2), mRNA. (from RefSeq NM_032151)
CUX1	0.550523	Homo sapiens cut-like homeobox 1 (CUX1), transcript variant 7, mRNA. (from RefSeq NM_001202546)
MKKS	0.550375	Homo sapiens McKusick-Kaufman syndrome (MKKS), transcript variant 2, mRNA. (from RefSeq NM_170784)
MACC1	0.549817	Homo sapiens metastasis associated in colon cancer 1 (MACC1), mRNA. (from RefSeq NM_182762)
SH3RF3	0.549371	Homo sapiens SH3 domain containing ring finger 3 (SH3RF3), mRNA. (from RefSeq NM_001099289)
MEGF11	0.549215	Homo sapiens multiple EGF-like-domains 11 (MEGF11), mRNA. (from RefSeq NM_032445),
DNAH14	0.549047	Homo sapiens dynein, axonemal, heavy chain 14 (DNAH14), transcript variant 2, mRNA. (from RefSeq NM_001145154)
TBC1D4	0.549041	Homo sapiens TBC1 domain family, member 4 (TBC1D4), transcript variant 2, mRNA. (from RefSeq NM_001286658)
PTPRK	0.549039	Homo sapiens protein tyrosine phosphatase, receptor type, K (PTPRK), transcript variant 1, mRNA. (from RefSeq NM_001135648),
IPPK	0.548937	Homo sapiens inositol 1,3,4,5,6-pentakisphosphate 2-kinase (IPPK), mRNA. (from RefSeq NM_022755)
ABCB4	0.548897	Homo sapiens ATP-binding cassette, sub-family B (MDR/TAP), member 4 (ABCB4), transcript variant B, mRNA. (from RefSeq NM_018849)
NDUFS4	0.548683	Homo sapiens NADH dehydrogenase (ubiquinone) Fe-S protein 4, 18kDa (NADH-coenzyme Q reductase) (NDUFS4), mRNA. (from RefSeq NM_002495)
ANKRD52	0.548455	Homo sapiens ankyrin repeat domain 52 (ANKRD52), mRNA. (from RefSeq NM_173595)
ITCH	0.548273	Homo sapiens itchy E3 ubiquitin protein ligase (ITCH), transcript variant 1, mRNA. (from RefSeq NM_001257137)
CHL1	0.548094	Homo sapiens cell adhesion molecule L1-like (CHL1), transcript variant 4, non-coding RNA. (from RefSeq NR_045572)
FGGY	0.548057	Homo sapiens FGGY carbohydrate kinase domain containing (FGGY), transcript variant 2, mRNA. (from RefSeq NM_018291)
PPP4R1	0.547964	Homo sapiens protein phosphatase 4, regulatory subunit 1 (PPP4R1), transcript variant 1, mRNA. (from RefSeq NM_001042388)
MUC4	0.547959	Homo sapiens mucin 4, cell surface associated (MUC4), transcript variant 5, mRNA. (from RefSeq NM_138297),
CLK4	0.547736	Homo sapiens CDC-like kinase 4 (CLK4), mRNA. (from RefSeq NM_020666)
MPHOSPH6	0.547397	Homo sapiens M-phase phosphoprotein 6 (MPHOSPH6), mRNA. (from RefSeq NM_005792)
MDM4	0.547315	Homo sapiens MDM4, p53 regulator (MDM4), transcript variant 2, mRNA. (from RefSeq NM_001204171)
ADCY1	0.546746	Homo sapiens adenylate cyclase 1 (brain) (ADCY1), transcript variant 1, mRNA. (from RefSeq NM_021116)
PPFIA4	0.546631	Homo sapiens protein tyrosine phosphatase, receptor type, f polypeptide (PTPRF), interacting protein (liprin), alpha 4 (PPFIA4), transcript variant 2, mRNA. (from RefSeq NM_001304332)
USP10	0.546573	Homo sapiens ubiquitin specific peptidase 10 (USP10), transcript variant 1, mRNA. (from RefSeq NM_001272075)
GTF2I	0.546263	Homo sapiens general transcription factor IIi (GTF2I), transcript variant 6, mRNA. (from RefSeq NM_001280800)
COX6B2	0.546115	Homo sapiens cytochrome c oxidase subunit VIb polypeptide 2 (testis) (COX6B2), mRNA. (from RefSeq NM_144613)
PRDM2	0.546078	Homo sapiens PR domain containing 2, with ZNF domain (PRDM2), transcript variant 2, mRNA. (from RefSeq NM_015866)
SEL1L	0.545819	Homo sapiens sel-1 suppressor of lin-12-like (C. elegans) (SEL1L), transcript variant 2, mRNA. (from RefSeq NM_001244984)
CSMD1	0.545446	Homo sapiens CUB and Sushi multiple domains 1 (CSMD1), mRNA. (from RefSeq NM_033225)
FXR2	0.54528	Homo sapiens fragile X mental retardation, autosomal homolog 2 (FXR2), mRNA. (from RefSeq NM_004860)
GTF3C2	0.545235	Homo sapiens general transcription factor IIIC, polypeptide 2, beta 110kDa (GTF3C2), transcript variant 1, mRNA. (from RefSeq NM_001521)
MEF2C	0.545227	Homo sapiens myocyte enhancer factor 2C (MEF2C), transcript variant 4, mRNA. (from RefSeq NM_001193348)
RBBP8	0.544982	Homo sapiens retinoblastoma binding protein 8 (RBBP8), transcript variant 1, mRNA. (from RefSeq NM_002894)
SETD2	0.544824	Homo sapiens SET domain containing 2 (SETD2), mRNA. (from RefSeq NM_014159)
ALMS1	0.544793	Homo sapiens Alstrom syndrome protein 1 (ALMS1), mRNA. (from RefSeq NM_015120)
RGMA	0.544718	Homo sapiens repulsive guidance molecule family member a (RGMA), transcript variant 6, mRNA. (from RefSeq NM_001166289)
MYSM1	0.544326	Homo sapiens Myb-like, SWIRM and MPN domains 1 (MYSM1), mRNA. (from RefSeq NM_001085487)
LDLRAD3	0.544221	Homo sapiens low density lipoprotein receptor class A domain containing 3 (LDLRAD3), transcript variant 1, mRNA. (from RefSeq NM_174902)
PARD3B	0.544099	Homo sapiens par-3 family cell polarity regulator beta (PARD3B), transcript variant 4, mRNA. (from RefSeq NM_205863)
CDKL2	0.543976	Homo sapiens cyclin-dependent kinase-like 2 (CDC2-related kinase) (CDKL2), mRNA. (from RefSeq NM_003948)
CTR9	0.543903	Homo sapiens CTR9, Paf1/RNA polymerase II complex component (CTR9), mRNA. (from RefSeq NM_014633)
AMBRA1	0.543817	Homo sapiens autophagy/beclin-1 regulator 1 (AMBRA1), transcript variant 4, mRNA. (from RefSeq NM_001300731)
EML6	0.543771	Homo sapiens echinoderm microtubule associated protein like 6 (EML6), mRNA. (from RefSeq NM_001039753)
SEC24B	0.543709	Homo sapiens SEC24 family member B (SEC24B), transcript variant 1, mRNA. (from RefSeq NM_006323)
INSC	0.543355	Homo sapiens inscuteable homolog (Drosophila) (INSC), transcript variant 2, mRNA. (from RefSeq NM_001042536)
TMEM184B	0.543002	Homo sapiens transmembrane protein 184B (TMEM184B), transcript variant 2, mRNA. (from RefSeq NM_001195071)
CHD6	0.542916	Homo sapiens chromodomain helicase DNA binding protein 6 (CHD6), mRNA. (from RefSeq NM_032221)
DNAH12	0.542748	Homo sapiens dynein, axonemal, heavy chain 12 (DNAH12), transcript variant 2, mRNA. (from RefSeq NM_198564)
DLL3	0.54269	Homo sapiens delta-like 3 (Drosophila) (DLL3), transcript variant 1, mRNA. (from RefSeq NM_016941)
LINC01348	0.542627	n/a
TRIM74	0.542381	Homo sapiens tripartite motif containing 74 (TRIM74), mRNA. (from RefSeq NM_198853)
TRIM73	0.542381	Homo sapiens tripartite motif containing 73 (TRIM73), mRNA. (from RefSeq NM_198924)
ATXN7	0.542362	Homo sapiens ataxin 7 (ATXN7), transcript variant SCA7c, mRNA. (from RefSeq NM_001128149)
KIAA0556	0.542252	Homo sapiens KIAA0556 (KIAA0556), mRNA. (from RefSeq NM_015202)
VAPA	0.542204	Homo sapiens VAMP (vesicle-associated membrane protein)-associated protein A, 33kDa (VAPA), transcript variant 1, mRNA. (from RefSeq NM_003574)
BOK-AS1	0.541822	n/a
IDO1	0.541597	Homo sapiens indoleamine 2,3-dioxygenase 1 (IDO1), mRNA. (from RefSeq NM_002164)
BCAS4	0.54156	Homo sapiens breast carcinoma amplified sequence 4 (BCAS4), transcript variant 1, mRNA. (from RefSeq NM_017843)
IQGAP2	0.541475	Homo sapiens IQ motif containing GTPase activating protein 2 (IQGAP2), transcript variant 2, mRNA. (from RefSeq NM_001285460)
PIM2	0.541323	Homo sapiens Pim-2 proto-oncogene, serine/threonine kinase (PIM2), mRNA. (from RefSeq NM_006875)
VANGL2	0.541059	Homo sapiens VANGL planar cell polarity protein 2 (VANGL2), mRNA. (from RefSeq NM_020335)
SPG20	0.54097	Homo sapiens spastic paraplegia 20 (Troyer syndrome) (SPG20), transcript variant 1, mRNA. (from RefSeq NM_015087)
SPATA16	0.540936	Homo sapiens spermatogenesis associated 16 (SPATA16), mRNA. (from RefSeq NM_031955)
TGFBRAP1	0.540744	Homo sapiens transforming growth factor, beta receptor associated protein 1 (TGFBRAP1), transcript variant 1, mRNA. (from RefSeq NM_004257)
FBXW8	0.540595	Homo sapiens F-box and WD repeat domain containing 8 (FBXW8), transcript variant 2, mRNA. (from RefSeq NM_012174)
RPUSD2	0.540564	Homo sapiens RNA pseudouridylate synthase domain containing 2 (RPUSD2), transcript variant 2, mRNA. (from RefSeq NM_001286407)
LINC01118	0.540562	Homo sapiens long intergenic non-protein coding RNA 1118 (LINC01118), long non-coding RNA. (from RefSeq NR_034099)
TTC19	0.540439	Homo sapiens tetratricopeptide repeat domain 19 (TTC19), transcript variant 1, mRNA. (from RefSeq NM_017775)
ATP11A	0.540171	Homo sapiens ATPase, class VI, type 11A (ATP11A), transcript variant 2, mRNA. (from RefSeq NM_032189)
HLTF	0.540144	Homo sapiens helicase-like transcription factor (HLTF), transcript variant 2, mRNA. (from RefSeq NM_139048)
USP4	0.540025	Homo sapiens ubiquitin specific peptidase 4 (proto-oncogene) (USP4), transcript variant 3, mRNA. (from RefSeq NM_001251877)
CASKIN1	0.539848	Homo sapiens CASK interacting protein 1 (CASKIN1), mRNA. (from RefSeq NM_020764)
AP1B1	0.539701	Homo sapiens adaptor-related protein complex 1, beta 1 subunit (AP1B1), transcript variant 3, mRNA. (from RefSeq NM_001166019)
RGS8	0.539344	Homo sapiens regulator of G-protein signaling 8 (RGS8), transcript variant 2, mRNA. (from RefSeq NM_001102450)
KAT7	0.538943	Homo sapiens K(lysine) acetyltransferase 7 (KAT7), transcript variant 1, mRNA. (from RefSeq NM_007067)
ROBO1	0.538936	Homo sapiens roundabout, axon guidance receptor, homolog 1 (Drosophila) (ROBO1), transcript variant 2, mRNA. (from RefSeq NM_133631)
BCAR3	0.538729	Homo sapiens breast cancer anti-estrogen resistance 3 (BCAR3), transcript variant 2, mRNA. (from RefSeq NM_003567)
CHEK1	0.538376	Homo sapiens checkpoint kinase 1 (CHEK1), transcript variant 2, mRNA. (from RefSeq NM_001114121)
FGF10	0.53833	Homo sapiens fibroblast growth factor 10 (FGF10), mRNA. (from RefSeq NM_004465)
TNXB	0.538224	Homo sapiens tenascin XB (TNXB), transcript variant XB-S, mRNA. (from RefSeq NM_032470),
ATL1	0.538113	Homo sapiens atlastin GTPase 1 (ATL1), transcript variant 1, mRNA. (from RefSeq NM_015915)
ZC3H7A	0.538011	Homo sapiens zinc finger CCCH-type containing 7A (ZC3H7A), mRNA. (from RefSeq NM_014153)
GOLGA8R	0.537873	Homo sapiens golgin A8 family, member R (GOLGA8R), mRNA. (from RefSeq NM_001282484)
MLLT4	0.537871	Homo sapiens myeloid/lymphoid or mixed-lineage leukemia (trithorax homolog, Drosophila); translocated to, 4 (MLLT4), transcript variant 1, mRNA. (from RefSeq NM_001207008)
BRINP1	0.537853	Homo sapiens bone morphogenetic protein/retinoic acid inducible neural-specific 1 (BRINP1), mRNA. (from RefSeq NM_014618)
JMJD1C	0.537166	Homo sapiens jumonji domain containing 1C (JMJD1C), transcript variant 1, mRNA. (from RefSeq NM_032776)
ARHGEF6	0.537047	Homo sapiens Rac/Cdc42 guanine nucleotide exchange factor (GEF) 6 (ARHGEF6), transcript variant 1, mRNA. (from RefSeq NM_004840)
SLC26A8	0.536835	Homo sapiens solute carrier family 26 (anion exchanger), member 8 (SLC26A8), transcript variant 1, mRNA. (from RefSeq NM_052961)
PPP5C	0.536413	Homo sapiens protein phosphatase 5, catalytic subunit (PPP5C), transcript variant 1, mRNA. (from RefSeq NM_006247)
ANKRD13A	0.53634	Homo sapiens ankyrin repeat domain 13A (ANKRD13A), mRNA. (from RefSeq NM_033121)
LINC01600	0.536087	n/a
EFCC1	0.536077	Homo sapiens EF-hand and coiled-coil domain containing 1 (EFCC1), mRNA. (from RefSeq NM_024768)
TMPRSS13	0.535951	Homo sapiens transmembrane protease, serine 13 (TMPRSS13), transcript variant 1, mRNA. (from RefSeq NM_001077263)
DARS	0.535913	Homo sapiens aspartyl-tRNA synthetase (DARS), transcript variant 1, mRNA. (from RefSeq NM_001349)
SMAD2	0.535884	Homo sapiens SMAD family member 2 (SMAD2), transcript variant 2, mRNA. (from RefSeq NM_001003652)
JPH3	0.535794	Homo sapiens junctophilin 3 (JPH3), transcript variant 1, mRNA. (from RefSeq NM_020655)
PDE5A	0.53578	Homo sapiens phosphodiesterase 5A, cGMP-specific (PDE5A), transcript variant 2, mRNA. (from RefSeq NM_033430)
PANK2	0.535702	Homo sapiens pantothenate kinase 2 (PANK2), transcript variant 1, mRNA. (from RefSeq NM_153638)
KIF13B	0.535667	Homo sapiens kinesin family member 13B (KIF13B), mRNA. (from RefSeq NM_015254)
VTI1A	0.535467	Homo sapiens vesicle transport through interaction with t-SNAREs 1A (VTI1A), mRNA. (from RefSeq NM_145206)
ADAMTS17	0.535313	Homo sapiens ADAM metallopeptidase with thrombospondin type 1 motif, 17 (ADAMTS17), mRNA. (from RefSeq NM_139057)
SIAE	0.535312	Homo sapiens sialic acid acetylesterase (SIAE), transcript variant 1, mRNA. (from RefSeq NM_170601)
ATXN7L2	0.535174	Homo sapiens ataxin 7-like 2 (ATXN7L2), mRNA. (from RefSeq NM_153340)
AGAP3	0.535067	Homo sapiens ArfGAP with GTPase domain, ankyrin repeat and PH domain 3 (AGAP3), transcript variant 2, mRNA. (from RefSeq NM_001042535)
FST	0.53497	Homo sapiens follistatin (FST), transcript variant FST317, mRNA. (from RefSeq NM_006350)
DDHD2	0.534937	Homo sapiens DDHD domain containing 2 (DDHD2), transcript variant 1, mRNA. (from RefSeq NM_015214)
NOM1	0.534849	Homo sapiens nucleolar protein with MIF4G domain 1 (NOM1), mRNA. (from RefSeq NM_138400)
FAM234B	0.534452	Homo sapiens KIAA1467 (KIAA1467), mRNA. (from RefSeq NM_020853)
PLEC	0.534275	Homo sapiens plectin (PLEC), transcript variant 2, mRNA. (from RefSeq NM_201378)
ART5	0.534222	Homo sapiens ADP-ribosyltransferase 5 (ART5), transcript variant 2, mRNA. (from RefSeq NM_001079536)
DVL2	0.534126	Homo sapiens dishevelled segment polarity protein 2 (DVL2), mRNA. (from RefSeq NM_004422)
PRPF40A	0.534089	Homo sapiens PRP40 pre-mRNA processing factor 40 homolog A (S. cerevisiae) (PRPF40A), mRNA. (from RefSeq NM_017892)
RGS3	0.534052	Homo sapiens regulator of G-protein signaling 3 (RGS3), transcript variant 7, mRNA. (from RefSeq NM_001276260)
FAM133A	0.533898	Homo sapiens family with sequence similarity 133, member A (FAM133A), transcript variant 4, mRNA. (from RefSeq NM_001171111)
GPC5	0.533834	Homo sapiens glypican 5 (GPC5), mRNA. (from RefSeq NM_004466)
AP3M2	0.533653	Homo sapiens adaptor-related protein complex 3, mu 2 subunit (AP3M2), transcript variant 2, mRNA. (from RefSeq NM_006803)
MYO1B	0.533644	Homo sapiens myosin IB (MYO1B), transcript variant 1, mRNA. (from RefSeq NM_001130158)
MYH10	0.533638	Homo sapiens myosin, heavy chain 10, non-muscle (MYH10), transcript variant 3, mRNA. (from RefSeq NM_001256095)
SLC9A7	0.533614	Homo sapiens solute carrier family 9, subfamily A (NHE7, cation proton antiporter 7), member 7 (SLC9A7), transcript variant 1, mRNA. (from RefSeq NM_001257291)
PRX	0.533605	Homo sapiens periaxin (PRX), transcript variant 1, mRNA. (from RefSeq NM_020956)
CHRNA2	0.533575	Homo sapiens cholinergic receptor, nicotinic, alpha 2 (neuronal) (CHRNA2), transcript variant 1, mRNA. (from RefSeq NM_000742)
AKR1A1	0.533226	Homo sapiens aldo-keto reductase family 1, member A1 (aldehyde reductase) (AKR1A1), transcript variant 1, mRNA. (from RefSeq NM_006066)
C1orf168	0.533185	Homo sapiens chromosome 1 open reading frame 168 (C1orf168), mRNA. (from RefSeq NM_001004303)
MRPS18A	0.532773	Homo sapiens mitochondrial ribosomal protein S18A (MRPS18A), transcript variant 1, mRNA. (from RefSeq NM_018135)
ARHGEF12	0.532595	Homo sapiens Rho guanine nucleotide exchange factor (GEF) 12 (ARHGEF12), transcript variant 1, mRNA. (from RefSeq NM_015313)
MMS19	0.532584	Homo sapiens MMS19 nucleotide excision repair homolog (S. cerevisiae) (MMS19), transcript variant 4, mRNA. (from RefSeq NM_001289405)
CDC42SE2	0.532575	Homo sapiens CDC42 small effector 2 (CDC42SE2), transcript variant 1, mRNA. (from RefSeq NM_020240)
TMEM150C	0.532554	Homo sapiens transmembrane protein 150C (TMEM150C), mRNA. (from RefSeq NM_001080506)
PDLIM2	0.532547	Homo sapiens PDZ and LIM domain 2 (mystique) (PDLIM2), transcript variant 1, mRNA. (from RefSeq NM_176871)
WDR59	0.532415	Homo sapiens WD repeat domain 59 (WDR59), mRNA. (from RefSeq NM_030581)
MED24	0.532306	Homo sapiens mediator complex subunit 24 (MED24), transcript variant 3, mRNA. (from RefSeq NM_001267797)
EHBP1	0.532243	Homo sapiens EH domain binding protein 1 (EHBP1), transcript variant 2, mRNA. (from RefSeq NM_001142614)
WDFY2	0.532162	Homo sapiens WD repeat and FYVE domain containing 2 (WDFY2), mRNA. (from RefSeq NM_052950)
WASF2	0.532057	Homo sapiens WAS protein family, member 2 (WASF2), transcript variant 2, mRNA. (from RefSeq NM_001201404)
IRS1	0.532035	Homo sapiens insulin receptor substrate 1 (IRS1), mRNA. (from RefSeq NM_005544)
SEL1L2	0.5318	Homo sapiens sel-1 suppressor of lin-12-like 2 (C. elegans) (SEL1L2), transcript variant 1, mRNA. (from RefSeq NM_001271539)
CLIP1	0.531794	Homo sapiens CAP-GLY domain containing linker protein 1 (CLIP1), transcript variant 3, mRNA. (from RefSeq NM_001247997)
CPB2	0.53164	Homo sapiens carboxypeptidase B2 (plasma) (CPB2), transcript variant 1, mRNA. (from RefSeq NM_001872)
RIMS1	0.531625	Homo sapiens regulating synaptic membrane exocytosis 1 (RIMS1), transcript variant 6, mRNA. (from RefSeq NM_001168411)
RNF14	0.531349	Homo sapiens ring finger protein 14 (RNF14), transcript variant 6, mRNA. (from RefSeq NM_001201365)
BCL2L15	0.531295	Homo sapiens BCL2-like 15 (BCL2L15), mRNA. (from RefSeq NM_001010922)
SULF1	0.531214	Homo sapiens sulfatase 1 (SULF1), transcript variant 3, mRNA. (from RefSeq NM_015170)
HECTD4	0.531172	Homo sapiens HECT domain containing E3 ubiquitin protein ligase 4 (HECTD4), mRNA. (from RefSeq NM_001109662)
GRINA	0.531082	Homo sapiens glutamate receptor, ionotropic, N-methyl D-aspartate-associated protein 1 (glutamate binding) (GRINA), transcript variant 2, mRNA. (from RefSeq NM_001009184)
CHEK2	0.531071	Homo sapiens checkpoint kinase 2 (CHEK2), transcript variant 3, mRNA. (from RefSeq NM_001005735)
LINC01121	0.530921	Homo sapiens long intergenic non-protein coding RNA 1121 (LINC01121), long non-coding RNA. (from RefSeq NR_033831)
CACNA2D2	0.530884	Homo sapiens calcium channel, voltage-dependent, alpha 2/delta subunit 2 (CACNA2D2), transcript variant 3, mRNA. (from RefSeq NM_001174051)
CHD1	0.530857	Homo sapiens chromodomain helicase DNA binding protein 1 (CHD1), mRNA. (from RefSeq NM_001270)
AP2B1	0.530659	Homo sapiens adaptor-related protein complex 2, beta 1 subunit (AP2B1), transcript variant 2, mRNA. (from RefSeq NM_001282)
DDX18	0.530504	Homo sapiens DEAD (Asp-Glu-Ala-Asp) box polypeptide 18 (DDX18), mRNA. (from RefSeq NM_006773)
APBB2	0.530502	Homo sapiens amyloid beta (A4) precursor protein-binding, family B, member 2 (APBB2), transcript variant 6, mRNA. (from RefSeq NM_001166053)
L3MBTL3	0.529988	Homo sapiens l(3)mbt-like 3 (Drosophila) (L3MBTL3), transcript variant 2, mRNA. (from RefSeq NM_001007102)
GID8	0.529923	Homo sapiens GID complex subunit 8 (GID8), mRNA. (from RefSeq NM_017896)
GRIA2	0.529809	Homo sapiens glutamate receptor, ionotropic, AMPA 2 (GRIA2), transcript variant 1, mRNA. (from RefSeq NM_000826)
POU6F1	0.529725	Homo sapiens POU class 6 homeobox 1 (POU6F1), transcript variant 1, mRNA. (from RefSeq NM_002702)
HIPK2	0.529468	Homo sapiens homeodomain interacting protein kinase 2 (HIPK2), transcript variant 2, mRNA. (from RefSeq NM_001113239)
CNKSR2	0.529402	Homo sapiens connector enhancer of kinase suppressor of Ras 2 (CNKSR2), transcript variant 1, mRNA. (from RefSeq NM_014927)
TRIM8	0.529067	Homo sapiens tripartite motif containing 8 (TRIM8), mRNA. (from RefSeq NM_030912)
TAB2	0.529041	Homo sapiens TGF-beta activated kinase 1/MAP3K7 binding protein 2 (TAB2), transcript variant 1, mRNA. (from RefSeq NM_015093)
CTHRC1	0.528977	Homo sapiens collagen triple helix repeat containing 1 (CTHRC1), transcript variant 2, mRNA. (from RefSeq NM_001256099)
CBLN2	0.528954	Homo sapiens cerebellin 2 precursor (CBLN2), mRNA. (from RefSeq NM_182511)
ZNF638	0.528715	Homo sapiens zinc finger protein 638 (ZNF638), transcript variant 3, mRNA. (from RefSeq NM_001252612)
PRSS22	0.528492	Homo sapiens protease, serine, 22 (PRSS22), mRNA. (from RefSeq NM_022119)
ABLIM1	0.528386	Homo sapiens actin binding LIM protein 1 (ABLIM1), transcript variant 4, mRNA. (from RefSeq NM_006720)
NEFH	0.528336	Homo sapiens neurofilament, heavy polypeptide (NEFH), mRNA. (from RefSeq NM_021076)
NCAPD2	0.528333	Homo sapiens non-SMC condensin I complex, subunit D2 (NCAPD2), mRNA. (from RefSeq NM_014865)
ORC5	0.528322	Homo sapiens origin recognition complex, subunit 5 (ORC5), transcript variant 1, mRNA. (from RefSeq NM_002553)
IL10RA	0.528238	Homo sapiens interleukin 10 receptor, alpha (IL10RA), transcript variant 1, mRNA. (from RefSeq NM_001558)
SIPA1L1	0.527829	Homo sapiens signal-induced proliferation-associated 1 like 1 (SIPA1L1), transcript variant 2, mRNA. (from RefSeq NM_001284245)
CHERP	0.527794	Homo sapiens calcium homeostasis endoplasmic reticulum protein (CHERP), mRNA. (from RefSeq NM_006387)
FGFR1OP	0.527714	Homo sapiens FGFR1 oncogene partner (FGFR1OP), transcript variant 2, mRNA. (from RefSeq NM_194429)
COPS2	0.527557	Homo sapiens COP9 signalosome subunit 2 (COPS2), transcript variant 2, mRNA. (from RefSeq NM_001143887)
LONP2	0.527547	Homo sapiens lon peptidase 2, peroxisomal (LONP2), transcript variant 2, mRNA. (from RefSeq NM_001300948)
SLC25A20	0.527435	Homo sapiens solute carrier family 25 (carnitine/acylcarnitine translocase), member 20 (SLC25A20), mRNA. (from RefSeq NM_000387)
UBE2E3	0.527399	Homo sapiens ubiquitin-conjugating enzyme E2E 3 (UBE2E3), transcript variant 1, mRNA. (from RefSeq NM_006357)
GCNT2	0.527296	Homo sapiens glucosaminyl (N-acetyl) transferase 2, I-branching enzyme (I blood group) (GCNT2), transcript variant 2, mRNA. (from RefSeq NM_001491)
CASP4	0.527065	Homo sapiens caspase 4, apoptosis-related cysteine peptidase (CASP4), transcript variant alpha, mRNA. (from RefSeq NM_001225)
TRPM8	0.526975	Homo sapiens transient receptor potential cation channel, subfamily M, member 8 (TRPM8), mRNA. (from RefSeq NM_024080)
SERF2	0.526534	Homo sapiens small EDRK-rich factor 2 (SERF2), transcript variant 3, mRNA. (from RefSeq NM_001018108)
SERF2-C15ORF63	0.526534	n/a
LTF	0.526429	Homo sapiens lactotransferrin (LTF), transcript variant 1, mRNA. (from RefSeq NM_002343)
LMO1	0.52608	Homo sapiens LIM domain only 1 (rhombotin 1) (LMO1), transcript variant 2, mRNA. (from RefSeq NM_001270428)
FAM83G	0.526044	Homo sapiens family with sequence similarity 83, member G (FAM83G), mRNA. (from RefSeq NM_001039999)
LINC00702	0.525993	n/a
CXorf21	0.525892	Homo sapiens chromosome X open reading frame 21 (CXorf21), mRNA. (from RefSeq NM_025159)
VASH2	0.525889	Homo sapiens vasohibin 2 (VASH2), transcript variant 1, mRNA. (from RefSeq NM_024749)
BNIP3L	0.525704	Homo sapiens BCL2/adenovirus E1B 19kDa interacting protein 3-like (BNIP3L), mRNA. (from RefSeq NM_004331)
LINC01117	0.525687	Homo sapiens long intergenic non-protein coding RNA 1117 (LINC01117), long non-coding RNA. (from RefSeq NR_110599)
EVI5L	0.525613	Homo sapiens ecotropic viral integration site 5-like (EVI5L), transcript variant 1, mRNA. (from RefSeq NM_001159944)
GTF2IRD2	0.525291	Homo sapiens GTF2I repeat domain containing 2 (GTF2IRD2), transcript variant 2, mRNA. (from RefSeq NM_001281447)
MCC	0.525263	Homo sapiens mutated in colorectal cancers (MCC), transcript variant 2, mRNA. (from RefSeq NM_002387)
INTS10	0.52518	Homo sapiens integrator complex subunit 10 (INTS10), mRNA. (from RefSeq NM_018142)
ANKS1B	0.525026	Homo sapiens ankyrin repeat and sterile alpha motif domain containing 1B (ANKS1B), transcript variant 5, mRNA. (from RefSeq NM_001204066)
MED1	0.524952	Homo sapiens mediator complex subunit 1 (MED1), mRNA. (from RefSeq NM_004774)
PAFAH1B2	0.524909	Homo sapiens platelet-activating factor acetylhydrolase 1b, catalytic subunit 2 (30kDa) (PAFAH1B2), transcript variant 4, mRNA. (from RefSeq NM_001184748)
KIF1B	0.524162	Homo sapiens kinesin family member 1B (KIF1B), transcript variant 1, mRNA. (from RefSeq NM_015074)
PXDN	0.524066	Homo sapiens peroxidasin (PXDN), mRNA. (from RefSeq NM_012293)
NDC80	0.524029	Homo sapiens NDC80 kinetochore complex component (NDC80), mRNA. (from RefSeq NM_006101)
HOXA-AS2	0.523922	n/a
ST8SIA2	0.523823	Homo sapiens ST8 alpha-N-acetyl-neuraminide alpha-2,8-sialyltransferase 2 (ST8SIA2), mRNA. (from RefSeq NM_006011)
SCN7A	0.523624	Homo sapiens sodium channel, voltage gated, type VII alpha subunit (SCN7A), transcript variant 1, mRNA. (from RefSeq NM_002976)
CACNB2	0.523589	Homo sapiens calcium channel, voltage-dependent, beta 2 subunit (CACNB2), transcript variant 4, mRNA. (from RefSeq NM_201597)
AKAP7	0.523566	Homo sapiens A kinase (PRKA) anchor protein 7 (AKAP7), transcript variant beta, mRNA. (from RefSeq NM_138633)
ROS1	0.523369	Homo sapiens ROS proto-oncogene 1, receptor tyrosine kinase (ROS1), mRNA. (from RefSeq NM_002944)
CNTN2	0.523294	Homo sapiens contactin 2 (axonal) (CNTN2), mRNA. (from RefSeq NM_005076)
NOX4	0.522945	Homo sapiens NADPH oxidase 4 (NOX4), transcript variant 8, mRNA. (from RefSeq NM_001300995)
KEL	0.522867	Homo sapiens Kell blood group, metallo-endopeptidase (KEL), mRNA. (from RefSeq NM_000420),
SEMA4B	0.522857	Homo sapiens sema domain, immunoglobulin domain (Ig), transmembrane domain (TM) and short cytoplasmic domain, (semaphorin) 4B (SEMA4B), transcript variant 2, mRNA. (from RefSeq NM_198925)
DPH2	0.522847	Homo sapiens DPH2 homolog (S. cerevisiae) (DPH2), transcript variant 1, mRNA. (from RefSeq NM_001384)
IL6	0.522813	Homo sapiens interleukin 6 (IL6), mRNA. (from RefSeq NM_000600)
LENG1	0.522732	Homo sapiens leukocyte receptor cluster (LRC) member 1 (LENG1), mRNA. (from RefSeq NM_024316),
SLC24A3	0.522587	Homo sapiens solute carrier family 24 (sodium/potassium/calcium exchanger), member 3 (SLC24A3), mRNA. (from RefSeq NM_020689)
SCGN	0.522372	Homo sapiens secretagogin, EF-hand calcium binding protein (SCGN), mRNA. (from RefSeq NM_006998)
FAM19A1	0.522346	Homo sapiens family with sequence similarity 19 (chemokine (C-C motif)-like), member A1 (FAM19A1), transcript variant 1, mRNA. (from RefSeq NM_213609)
MRPL16	0.522304	Homo sapiens mitochondrial ribosomal protein L16 (MRPL16), mRNA. (from RefSeq NM_017840)
TTLL4	0.521895	Homo sapiens tubulin tyrosine ligase-like family member 4 (TTLL4), mRNA. (from RefSeq NM_014640)
KIAA1715	0.521874	Homo sapiens KIAA1715 (KIAA1715), transcript variant 4, mRNA. (from RefSeq NM_030650)
PTPRT	0.521873	Homo sapiens protein tyrosine phosphatase, receptor type, T (PTPRT), transcript variant 1, mRNA. (from RefSeq NM_133170)
PPP1R3F	0.521851	Homo sapiens protein phosphatase 1, regulatory subunit 3F (PPP1R3F), transcript variant 2, mRNA. (from RefSeq NM_001184745)
GOSR1	0.521798	Homo sapiens golgi SNAP receptor complex member 1 (GOSR1), transcript variant 3, mRNA. (from RefSeq NM_001007024)
LOC100128993	0.521748	n/a
ATAD5	0.521653	Homo sapiens ATPase family, AAA domain containing 5 (ATAD5), mRNA. (from RefSeq NM_024857)
KRT3	0.52159	Homo sapiens keratin 3, type II (KRT3), mRNA. (from RefSeq NM_057088)
HNRNPL	0.521545	Homo sapiens heterogeneous nuclear ribonucleoprotein L (HNRNPL), transcript variant 2, mRNA. (from RefSeq NM_001005335)
MNAT1	0.521502	Homo sapiens MNAT CDK-activating kinase assembly factor 1 (MNAT1), transcript variant 2, mRNA. (from RefSeq NM_001177963)
DLGAP4	0.521281	Homo sapiens discs, large (Drosophila) homolog-associated protein 4 (DLGAP4), transcript variant 2, mRNA. (from RefSeq NM_183006)
SLC30A9	0.521239	Homo sapiens solute carrier family 30 (zinc transporter), member 9 (SLC30A9), mRNA. (from RefSeq NM_006345)
TLK2	0.521226	Homo sapiens tousled-like kinase 2 (TLK2), transcript variant B, mRNA. (from RefSeq NM_001284363)
ABCA9	0.521224	Homo sapiens ATP-binding cassette, sub-family A (ABC1), member 9 (ABCA9), mRNA. (from RefSeq NM_080283)
UBE2Q2	0.52117	Homo sapiens ubiquitin-conjugating enzyme E2Q family member 2 (UBE2Q2), transcript variant 3, mRNA. (from RefSeq NM_001284382)
LST1	0.521111	Homo sapiens leukocyte specific transcript 1 (LST1), transcript variant 5, mRNA. (from RefSeq NM_205840),
TRIP12	0.520923	Homo sapiens thyroid hormone receptor interactor 12 (TRIP12), transcript variant 3, mRNA. (from RefSeq NM_004238)
POLR3GL	0.520529	Homo sapiens polymerase (RNA) III (DNA directed) polypeptide G (32kD)-like (POLR3GL), mRNA. (from RefSeq NM_032305)
ABCA12	0.520449	Homo sapiens ATP-binding cassette, sub-family A (ABC1), member 12 (ABCA12), transcript variant 1, mRNA. (from RefSeq NM_173076)
SI	0.520371	Homo sapiens sucrase-isomaltase (alpha-glucosidase) (SI), mRNA. (from RefSeq NM_001041)
UBE2D3	0.519993	Homo sapiens ubiquitin-conjugating enzyme E2D 3 (UBE2D3), transcript variant 2, mRNA. (from RefSeq NM_181886)
TMEM14C	0.51996	Homo sapiens transmembrane protein 14C (TMEM14C), transcript variant 1, mRNA. (from RefSeq NM_001165258)
UBR5	0.519888	Homo sapiens ubiquitin protein ligase E3 component n-recognin 5 (UBR5), transcript variant 1, mRNA. (from RefSeq NM_015902)
PPP2R5C	0.519697	Homo sapiens protein phosphatase 2, regulatory subunit B', gamma (PPP2R5C), transcript variant 2, mRNA. (from RefSeq NM_178586)
SPEG	0.51968	Homo sapiens SPEG complex locus (SPEG), transcript variant 1, mRNA. (from RefSeq NM_005876)
TAC1	0.519419	Homo sapiens tachykinin, precursor 1 (TAC1), transcript variant beta, mRNA. (from RefSeq NM_003182)
CTNNA1	0.519406	Homo sapiens catenin (cadherin-associated protein), alpha 1, 102kDa (CTNNA1), transcript variant 5, mRNA. (from RefSeq NM_001290312)
SYNJ1	0.51916	Homo sapiens synaptojanin 1 (SYNJ1), transcript variant 3, mRNA. (from RefSeq NM_001160302)
LINC00977	0.518876	Homo sapiens long intergenic non-protein coding RNA 977 (LINC00977), long non-coding RNA. (from RefSeq NR_033916)
NGF	0.518604	Homo sapiens nerve growth factor (beta polypeptide) (NGF), mRNA. (from RefSeq NM_002506)
STK19	0.518413	Homo sapiens serine/threonine kinase 19 (STK19), transcript variant 2, mRNA. (from RefSeq NM_032454),
PTPRU	0.518387	Homo sapiens protein tyrosine phosphatase, receptor type, U (PTPRU), transcript variant 1, mRNA. (from RefSeq NM_133178)
VPS4A	0.518375	Homo sapiens vacuolar protein sorting 4 homolog A (S. cerevisiae) (VPS4A), mRNA. (from RefSeq NM_013245)
COQ10A	0.518199	Homo sapiens coenzyme Q10 homolog A (S. cerevisiae) (COQ10A), transcript variant 2, mRNA. (from RefSeq NM_001099337)
TXNRD2	0.518134	Homo sapiens thioredoxin reductase 2 (TXNRD2), transcript variant 1, mRNA. (from RefSeq NM_006440)
TP63	0.517972	Homo sapiens tumor protein p63 (TP63), transcript variant 2, mRNA. (from RefSeq NM_001114978)
SON	0.517818	Homo sapiens SON DNA binding protein (SON), transcript variant b, mRNA. (from RefSeq NM_032195)
SGMS2	0.517692	Homo sapiens sphingomyelin synthase 2 (SGMS2), transcript variant 1, mRNA. (from RefSeq NM_152621)
ORC4	0.517527	Homo sapiens origin recognition complex, subunit 4 (ORC4), transcript variant 1, mRNA. (from RefSeq NM_181741)
FAM188A	0.517519	Homo sapiens family with sequence similarity 188, member A (FAM188A), mRNA. (from RefSeq NM_024948)
SPAG6	0.517233	Homo sapiens sperm associated antigen 6 (SPAG6), transcript variant 3, mRNA. (from RefSeq NM_001253854)
CTDSPL2	0.517023	Homo sapiens CTD (carboxy-terminal domain, RNA polymerase II, polypeptide A) small phosphatase like 2 (CTDSPL2), mRNA. (from RefSeq NM_016396)
ADORA2A-AS1	0.516965	Homo sapiens ADORA2A antisense RNA 1 (ADORA2A-AS1), transcript variant 1, long non-coding RNA. (from RefSeq NR_028484)
UBN1	0.51693	Homo sapiens ubinuclein 1 (UBN1), transcript variant 3, mRNA. (from RefSeq NM_001288656)
EIF3D	0.516923	Homo sapiens eukaryotic translation initiation factor 3, subunit D (EIF3D), mRNA. (from RefSeq NM_003753)
PPP1R2	0.516828	Homo sapiens protein phosphatase 1, regulatory (inhibitor) subunit 2 (PPP1R2), transcript variant 2, mRNA. (from RefSeq NM_006241)
LOC102724201	0.516693	n/a
POP4	0.516621	Homo sapiens processing of precursor 4, ribonuclease P/MRP subunit (S. cerevisiae) (POP4), transcript variant 1, mRNA. (from RefSeq NM_006627)
GDPD4	0.516601	Homo sapiens glycerophosphodiester phosphodiesterase domain containing 4 (GDPD4), mRNA. (from RefSeq NM_182833)
NNT	0.515823	Homo sapiens nicotinamide nucleotide transhydrogenase (NNT), transcript variant 2, mRNA. (from RefSeq NM_182977)
TSPAN5	0.515568	Homo sapiens tetraspanin 5 (TSPAN5), mRNA. (from RefSeq NM_005723)
BTG4	0.515294	Homo sapiens B-cell translocation gene 4 (BTG4), mRNA. (from RefSeq NM_017589)
MYLK-AS1	0.515165	Homo sapiens MYLK antisense RNA 1 (MYLK-AS1), transcript variant 1, long non-coding RNA. (from RefSeq NR_038266)
PTK7	0.515088	Homo sapiens protein tyrosine kinase 7 (PTK7), transcript variant PTK7-1, mRNA. (from RefSeq NM_002821)
FAM222B	0.514898	Homo sapiens family with sequence similarity 222, member B (FAM222B), transcript variant 6, mRNA. (from RefSeq NM_001288634)
TRAF3IP3	0.514827	Homo sapiens TRAF3 interacting protein 3 (TRAF3IP3), transcript variant 1, mRNA. (from RefSeq NM_025228)
FAM120C	0.514738	Homo sapiens family with sequence similarity 120C (FAM120C), transcript variant 2, mRNA. (from RefSeq NM_198456)
SACM1L	0.514622	Homo sapiens SAC1 suppressor of actin mutations 1-like (yeast) (SACM1L), mRNA. (from RefSeq NM_014016)
MCPH1	0.514597	Homo sapiens microcephalin 1 (MCPH1), transcript variant 3, mRNA. (from RefSeq NM_001172575)
SFXN2	0.514533	Homo sapiens sideroflexin 2 (SFXN2), mRNA. (from RefSeq NM_178858)
STK38L	0.514475	Homo sapiens serine/threonine kinase 38 like (STK38L), mRNA. (from RefSeq NM_015000)
GOLGA8O	0.514452	Homo sapiens golgin A8 family, member O (GOLGA8O), mRNA. (from RefSeq NM_001277308)
GOLGA8N	0.514452	Homo sapiens golgin A8 family, member N (GOLGA8N), mRNA. (from RefSeq NM_001282494)
OGDH	0.514451	Homo sapiens oxoglutarate (alpha-ketoglutarate) dehydrogenase (lipoamide) (OGDH), transcript variant 2, mRNA. (from RefSeq NM_001003941)
CCDC85A	0.514135	Homo sapiens coiled-coil domain containing 85A (CCDC85A), mRNA. (from RefSeq NM_001080433)
CFAP54	0.514036	n/a
HOXC4	0.513998	Homo sapiens homeobox C4 (HOXC4), transcript variant 1, mRNA. (from RefSeq NM_014620)
ADORA2B	0.513946	Homo sapiens adenosine A2b receptor (ADORA2B), mRNA. (from RefSeq NM_000676)
NAA15	0.513856	Homo sapiens N(alpha)-acetyltransferase 15, NatA auxiliary subunit (NAA15), mRNA. (from RefSeq NM_057175)
TM7SF3	0.513817	Homo sapiens transmembrane 7 superfamily member 3 (TM7SF3), mRNA. (from RefSeq NM_016551)
RBM4B	0.513789	Homo sapiens RNA binding motif protein 4B (RBM4B), transcript variant 1, mRNA. (from RefSeq NM_031492)
PIK3R2	0.51358	Homo sapiens phosphoinositide-3-kinase, regulatory subunit 2 (beta) (PIK3R2), transcript variant 1, mRNA. (from RefSeq NM_005027)
LRP2	0.513521	Homo sapiens low density lipoprotein receptor-related protein 2 (LRP2), mRNA. (from RefSeq NM_004525)
FMN2	0.513482	Homo sapiens formin 2 (FMN2), transcript variant 2, mRNA. (from RefSeq NM_020066)
C12orf57	0.513462	Homo sapiens chromosome 12 open reading frame 57 (C12orf57), transcript variant 1, mRNA. (from RefSeq NM_138425)
SLC14A2-AS1	0.513223	n/a
TMEM120B	0.513202	Homo sapiens transmembrane protein 120B (TMEM120B), mRNA. (from RefSeq NM_001080825)
GAK	0.513113	Homo sapiens cyclin G associated kinase (GAK), transcript variant 1, mRNA. (from RefSeq NM_005255)
ABHD16A	0.51311	Homo sapiens abhydrolase domain containing 16A (ABHD16A), transcript variant 3, non-coding RNA. (from RefSeq NR_033488)
CDK11B	0.513093	Homo sapiens cyclin-dependent kinase 11B (CDK11B), transcript variant 2, mRNA. (from RefSeq NM_033486)
CEP164	0.513049	Homo sapiens centrosomal protein 164kDa (CEP164), transcript variant 1, mRNA. (from RefSeq NM_014956)
ENOX2	0.512857	Homo sapiens ecto-NOX disulfide-thiol exchanger 2 (ENOX2), transcript variant 1, mRNA. (from RefSeq NM_006375)
TGS1	0.512613	Homo sapiens trimethylguanosine synthase 1 (TGS1), mRNA. (from RefSeq NM_024831)
NCAM1	0.512577	Homo sapiens neural cell adhesion molecule 1 (NCAM1), transcript variant 3, mRNA. (from RefSeq NM_001076682)
DST	0.512541	Homo sapiens dystonin (DST), transcript variant 1e, mRNA. (from RefSeq NM_001723)
LIN7B	0.512392	Homo sapiens lin-7 homolog B (C. elegans) (LIN7B), transcript variant 1, mRNA. (from RefSeq NM_022165)
ATF6B	0.512378	Homo sapiens activating transcription factor 6 beta (ATF6B), transcript variant 2, mRNA. (from RefSeq NM_001136153),
STK36	0.512337	Homo sapiens serine/threonine kinase 36 (STK36), transcript variant 1, mRNA. (from RefSeq NM_015690)
LEO1	0.512184	Homo sapiens Leo1, Paf1/RNA polymerase II complex component, homolog (S. cerevisiae) (LEO1), transcript variant 1, mRNA. (from RefSeq NM_138792)
SLC12A5	0.512041	Homo sapiens solute carrier family 12 (potassium/chloride transporter), member 5 (SLC12A5), transcript variant 2, mRNA. (from RefSeq NM_020708)
USP47	0.512021	Homo sapiens ubiquitin specific peptidase 47 (USP47), transcript variant 2, mRNA. (from RefSeq NM_017944)
ALCAM	0.511905	Homo sapiens activated leukocyte cell adhesion molecule (ALCAM), transcript variant 1, mRNA. (from RefSeq NM_001627)
FBF1	0.511717	Homo sapiens Fas (TNFRSF6) binding factor 1 (FBF1), mRNA. (from RefSeq NM_001080542)
SQSTM1	0.511653	Homo sapiens sequestosome 1 (SQSTM1), transcript variant 1, mRNA. (from RefSeq NM_003900)
NFASC	0.511607	Homo sapiens neurofascin (NFASC), transcript variant 3, mRNA. (from RefSeq NM_001160332)
NEDD4	0.511544	Homo sapiens neural precursor cell expressed, developmentally down-regulated 4, E3 ubiquitin protein ligase (NEDD4), transcript variant 1, mRNA. (from RefSeq NM_006154)
FAM53C	0.51145	Homo sapiens family with sequence similarity 53, member C (FAM53C), transcript variant 1, mRNA. (from RefSeq NM_001135647)
IL15	0.511416	Homo sapiens interleukin 15 (IL15), transcript variant 3, mRNA. (from RefSeq NM_000585)
USP49	0.511227	Homo sapiens ubiquitin specific peptidase 49 (USP49), transcript variant 1, mRNA. (from RefSeq NM_001286554)
DDX54	0.511137	Homo sapiens DEAD (Asp-Glu-Ala-Asp) box polypeptide 54 (DDX54), transcript variant 2, mRNA. (from RefSeq NM_024072)
PLEKHA1	0.511121	Homo sapiens pleckstrin homology domain containing, family A (phosphoinositide binding specific) member 1 (PLEKHA1), transcript variant 3, mRNA. (from RefSeq NM_001195608)
POLD3	0.510878	Homo sapiens polymerase (DNA-directed), delta 3, accessory subunit (POLD3), transcript variant 1, mRNA. (from RefSeq NM_006591)
NDC1	0.510801	Homo sapiens NDC1 transmembrane nucleoporin (NDC1), transcript variant 1, mRNA. (from RefSeq NM_018087)
PBRM1	0.51072	Homo sapiens polybromo 1 (PBRM1), mRNA. (from RefSeq NM_018313)
VNN2	0.510322	Homo sapiens vanin 2 (VNN2), transcript variant 5, mRNA. (from RefSeq NM_001242350)
C3orf58	0.510312	Homo sapiens chromosome 3 open reading frame 58 (C3orf58), transcript variant 1, mRNA. (from RefSeq NM_173552)
HGD	0.510126	Homo sapiens homogentisate 1,2-dioxygenase (HGD), mRNA. (from RefSeq NM_000187)
NF2	0.510122	Homo sapiens neurofibromin 2 (merlin) (NF2), transcript variant 12, mRNA. (from RefSeq NM_181825)
TOX3	0.50993	Homo sapiens TOX high mobility group box family member 3 (TOX3), transcript variant 1, mRNA. (from RefSeq NM_001080430)
PDS5B	0.509845	Homo sapiens PDS5 cohesin associated factor B (PDS5B), mRNA. (from RefSeq NM_015032)
RAVER1	0.509707	Homo sapiens ribonucleoprotein, PTB-binding 1 (RAVER1), mRNA. (from RefSeq NM_133452)
ANKS6	0.509686	Homo sapiens ankyrin repeat and sterile alpha motif domain containing 6 (ANKS6), mRNA. (from RefSeq NM_173551)
AFAP1L2	0.509521	Homo sapiens actin filament associated protein 1-like 2 (AFAP1L2), transcript variant 2, mRNA. (from RefSeq NM_032550)
PPP1R18	0.509478	Homo sapiens protein phosphatase 1, regulatory subunit 18 (PPP1R18), transcript variant 2, mRNA. (from RefSeq NM_001134870),
WDR43	0.509442	Homo sapiens WD repeat domain 43 (WDR43), mRNA. (from RefSeq NM_015131)
MSH5-SAPCD1	0.509258	n/a
MSH5	0.509258	Homo sapiens mutS homolog 5 (MSH5), transcript variant 1, mRNA. (from RefSeq NM_025259),
GCFC2	0.509176	Homo sapiens GC-rich sequence DNA-binding factor 2 (GCFC2), transcript variant 3, mRNA. (from RefSeq NM_001201335)
ABHD5	0.509026	Homo sapiens abhydrolase domain containing 5 (ABHD5), mRNA. (from RefSeq NM_016006)
ANO7	0.509025	Homo sapiens anoctamin 7 (ANO7), transcript variant NGEP-L, mRNA. (from RefSeq NM_001001891)
PCNX	0.508785	n/a
NFIA-AS2	0.508678	Homo sapiens NFIA antisense RNA 2 (NFIA-AS2), transcript variant 1, long non-coding RNA. (from RefSeq NR_110617)
IL36RN	0.508653	Homo sapiens interleukin 36 receptor antagonist (IL36RN), transcript variant 1, mRNA. (from RefSeq NM_012275)
WAC	0.508286	Homo sapiens WW domain containing adaptor with coiled-coil (WAC), transcript variant 3, mRNA. (from RefSeq NM_100486)
LRCH1	0.508168	Homo sapiens leucine-rich repeats and calponin homology (CH) domain containing 1 (LRCH1), transcript variant 1, mRNA. (from RefSeq NM_001164211)
ATP6V1G2	0.508144	Homo sapiens ATPase, H+ transporting, lysosomal 13kDa, V1 subunit G2 (ATP6V1G2), transcript variant 2, mRNA. (from RefSeq NM_138282)
COL4A3BP	0.508013	Homo sapiens collagen, type IV, alpha 3 (Goodpasture antigen) binding protein (COL4A3BP), transcript variant 2, mRNA. (from RefSeq NM_031361)
VWA7	0.507887	Homo sapiens von Willebrand factor A domain containing 7 (VWA7), mRNA. (from RefSeq NM_025258),
CFAP74	0.507628	n/a
PITHD1	0.507285	Homo sapiens PITH (C-terminal proteasome-interacting domain of thioredoxin-like) domain containing 1 (PITHD1), mRNA. (from RefSeq NM_020362)
EIF2B5-AS1	0.507252	n/a
FAM45A	0.507126	Homo sapiens family with sequence similarity 45, member A (FAM45A), transcript variant 1, mRNA. (from RefSeq NM_207009)
RAD51B	0.507121	Homo sapiens RAD51 paralog B (RAD51B), transcript variant 3, mRNA. (from RefSeq NM_133509)
FADS6	0.506914	Homo sapiens fatty acid desaturase 6 (FADS6), mRNA. (from RefSeq NM_178128)
SHTN1	0.506639	Homo sapiens shootin 1 (SHTN1), transcript variant 2, mRNA. (from RefSeq NM_018330)
MOG	0.506403	Homo sapiens myelin oligodendrocyte glycoprotein (MOG), transcript variant alpha3, mRNA. (from RefSeq NM_001008228)
TOM1L1	0.506307	Homo sapiens target of myb1 (chicken)-like 1 (TOM1L1), mRNA. (from RefSeq NM_005486)
DOCK8	0.506171	Homo sapiens dedicator of cytokinesis 8 (DOCK8), transcript variant 2, mRNA. (from RefSeq NM_001190458)
LMO2	0.506011	Homo sapiens LIM domain only 2 (rhombotin-like 1) (LMO2), transcript variant 3, mRNA. (from RefSeq NM_001142316)
KRTCAP3	0.505784	Homo sapiens keratinocyte associated protein 3 (KRTCAP3), transcript variant 1, mRNA. (from RefSeq NM_001168364)
WDYHV1	0.505641	Homo sapiens WDYHV motif containing 1 (WDYHV1), transcript variant 1, mRNA. (from RefSeq NM_018024)
SUV420H2	0.505434	n/a
HAL	0.505389	Homo sapiens histidine ammonia-lyase (HAL), transcript variant 1, mRNA. (from RefSeq NM_002108)
STEAP2	0.50537	Homo sapiens STEAP family member 2, metalloreductase (STEAP2), transcript variant 2, mRNA. (from RefSeq NM_001040665)
SLC20A1	0.505261	Homo sapiens solute carrier family 20 (phosphate transporter), member 1 (SLC20A1), mRNA. (from RefSeq NM_005415)
RPH3A	0.50521	Homo sapiens rabphilin 3A (RPH3A), transcript variant 1, mRNA. (from RefSeq NM_001143854)
RGPD6	0.504652	Homo sapiens RANBP2-like and GRIP domain containing 6 (RGPD6), transcript variant 2, mRNA. (from RefSeq NM_001037866)
RGPD5	0.504652	Homo sapiens RANBP2-like and GRIP domain containing 5 (RGPD5), transcript variant 1, mRNA. (from RefSeq NM_005054)
RGPD8	0.504652	Homo sapiens RANBP2-like and GRIP domain containing 8 (RGPD8), mRNA. (from RefSeq NM_001164463)
COG4	0.504639	Homo sapiens component of oligomeric golgi complex 4 (COG4), transcript variant 1, mRNA. (from RefSeq NM_015386)
VIM-AS1	0.504556	Homo sapiens VIM antisense RNA 1 (VIM-AS1), transcript variant 2, long non-coding RNA. (from RefSeq NR_108060)
YBX1	0.504404	Homo sapiens Y box binding protein 1 (YBX1), mRNA. (from RefSeq NM_004559)
MAP3K3	0.504319	Homo sapiens mitogen-activated protein kinase kinase kinase 3 (MAP3K3), transcript variant 1, mRNA. (from RefSeq NM_203351)
TMUB2	0.504211	Homo sapiens transmembrane and ubiquitin-like domain containing 2 (TMUB2), transcript variant 3, mRNA. (from RefSeq NM_001076674)
LYZL1	0.504061	Homo sapiens lysozyme-like 1 (LYZL1), mRNA. (from RefSeq NM_032517)
CSMD2	0.504048	Homo sapiens CUB and Sushi multiple domains 2 (CSMD2), transcript variant 1, mRNA. (from RefSeq NM_001281956)
HTT	0.503939	Homo sapiens huntingtin (HTT), mRNA. (from RefSeq NM_002111)
AK4	0.50389	Homo sapiens adenylate kinase 4 (AK4), transcript variant 1, mRNA. (from RefSeq NM_001005353)
LYRM9	0.503643	Homo sapiens LYR motif containing 9 (LYRM9), mRNA. (from RefSeq NM_001076680)
LRRC36	0.503568	Homo sapiens leucine rich repeat containing 36 (LRRC36), transcript variant 1, mRNA. (from RefSeq NM_018296)
CEP83	0.50317	Homo sapiens centrosomal protein 83kDa (CEP83), transcript variant 1, mRNA. (from RefSeq NM_016122)
UBR1	0.503118	Homo sapiens ubiquitin protein ligase E3 component n-recognin 1 (UBR1), mRNA. (from RefSeq NM_174916)
SACS	0.503081	Homo sapiens sacsin molecular chaperone (SACS), transcript variant 2, mRNA. (from RefSeq NM_001278055)
CDT1	0.503016	Homo sapiens chromatin licensing and DNA replication factor 1 (CDT1), mRNA. (from RefSeq NM_030928)
CASZ1	0.50288	Homo sapiens castor zinc finger 1 (CASZ1), transcript variant 1, mRNA. (from RefSeq NM_001079843)
SH2D1A	0.502526	Homo sapiens SH2 domain containing 1A (SH2D1A), transcript variant 2, mRNA. (from RefSeq NM_001114937)
COL24A1	0.502364	Homo sapiens collagen, type XXIV, alpha 1 (COL24A1), mRNA. (from RefSeq NM_152890)
COL16A1	0.502262	Homo sapiens collagen, type XVI, alpha 1 (COL16A1), mRNA. (from RefSeq NM_001856)
ZZEF1	0.50204	Homo sapiens zinc finger, ZZ-type with EF-hand domain 1 (ZZEF1), mRNA. (from RefSeq NM_015113)
CYB561D2	0.50197	Homo sapiens cytochrome b561 family, member D2 (CYB561D2), transcript variant 5, non-coding RNA. (from RefSeq NR_111914)
IL1R1	0.501918	Homo sapiens interleukin 1 receptor, type I (IL1R1), transcript variant 1, mRNA. (from RefSeq NM_000877)
AMOTL2	0.501911	Homo sapiens angiomotin like 2 (AMOTL2), transcript variant 1, mRNA. (from RefSeq NM_001278683)
C5orf66	0.501773	n/a
CEP44	0.501667	Homo sapiens centrosomal protein 44kDa (CEP44), transcript variant 1, mRNA. (from RefSeq NM_001040157)
MPPED1	0.501576	Homo sapiens metallophosphoesterase domain containing 1 (MPPED1), mRNA. (from RefSeq NM_001044370)
PRLR	0.501563	Homo sapiens prolactin receptor (PRLR), transcript variant 2, mRNA. (from RefSeq NM_001204315)
GTPBP10	0.501553	Homo sapiens GTP-binding protein 10 (putative) (GTPBP10), transcript variant 1, mRNA. (from RefSeq NM_001042717)
UBE2H	0.501366	Homo sapiens ubiquitin-conjugating enzyme E2H (UBE2H), transcript variant 2, mRNA. (from RefSeq NM_182697)
WDR77	0.501175	Homo sapiens WD repeat domain 77 (WDR77), mRNA. (from RefSeq NM_024102)
MT1B	0.501167	Homo sapiens metallothionein 1B (MT1B), mRNA. (from RefSeq NM_005947)
ACAP2	0.501108	Homo sapiens ArfGAP with coiled-coil, ankyrin repeat and PH domains 2 (ACAP2), mRNA. (from RefSeq NM_012287)
HCRTR1	0.501005	Homo sapiens hypocretin (orexin) receptor 1 (HCRTR1), mRNA. (from RefSeq NM_001525)
TRO	0.500856	Homo sapiens trophinin (TRO), transcript variant 2, mRNA. (from RefSeq NM_177556)
PALB2	0.500562	Homo sapiens partner and localizer of BRCA2 (PALB2), mRNA. (from RefSeq NM_024675)
AMER1	0.500543	Homo sapiens APC membrane recruitment protein 1 (AMER1), mRNA. (from RefSeq NM_152424)
APBA1	0.500536	Homo sapiens amyloid beta (A4) precursor protein-binding, family A, member 1 (APBA1), mRNA. (from RefSeq NM_001163),
AKAP17A	0.500423	Homo sapiens A kinase (PRKA) anchor protein 17A (AKAP17A), transcript variant 1, mRNA. (from RefSeq NM_005088),
TMEM110-MUSTN1	0.500387	Homo sapiens TMEM110-MUSTN1 readthrough (TMEM110-MUSTN1), mRNA. (from RefSeq NM_001198974)
TMEM110	0.500387	Homo sapiens transmembrane protein 110 (TMEM110), mRNA. (from RefSeq NM_198563)
PGGT1B	0.500367	Homo sapiens protein geranylgeranyltransferase type I, beta subunit (PGGT1B), mRNA. (from RefSeq NM_005023)
LRRK1	0.500063	Homo sapiens leucine-rich repeat kinase 1 (LRRK1), mRNA. (from RefSeq NM_024652)
ATP2B4	0.499875	Homo sapiens ATPase, Ca++ transporting, plasma membrane 4 (ATP2B4), transcript variant 2, mRNA. (from RefSeq NM_001684)
SPATS2L	0.499751	Homo sapiens spermatogenesis associated, serine-rich 2-like (SPATS2L), transcript variant 1, mRNA. (from RefSeq NM_015535)
USP40	0.499709	Homo sapiens ubiquitin specific peptidase 40 (USP40), mRNA. (from RefSeq NM_018218)
VTCN1	0.499706	Homo sapiens V-set domain containing T cell activation inhibitor 1 (VTCN1), transcript variant 3, mRNA. (from RefSeq NM_001253850)
ZC3H18	0.499311	Homo sapiens zinc finger CCCH-type containing 18 (ZC3H18), transcript variant 1, mRNA. (from RefSeq NM_001294340)
C1QL2	0.49914	Homo sapiens complement component 1, q subcomponent-like 2 (C1QL2), mRNA. (from RefSeq NM_182528)
EVI2A	0.499056	Homo sapiens ecotropic viral integration site 2A (EVI2A), transcript variant 1, mRNA. (from RefSeq NM_001003927)
MBTPS1	0.498829	Homo sapiens membrane-bound transcription factor peptidase, site 1 (MBTPS1), mRNA. (from RefSeq NM_003791)
UNG	0.498813	Homo sapiens uracil-DNA glycosylase (UNG), transcript variant 1, mRNA. (from RefSeq NM_003362)
DHX35	0.49865	Homo sapiens DEAH (Asp-Glu-Ala-His) box polypeptide 35 (DHX35), transcript variant 1, mRNA. (from RefSeq NM_021931)
MDC1	0.498602	Homo sapiens mediator of DNA-damage checkpoint 1 (MDC1), mRNA. (from RefSeq NM_014641),
CNTRL	0.498593	Homo sapiens centriolin (CNTRL), mRNA. (from RefSeq NM_007018)
ATRAID	0.498481	Homo sapiens all-trans retinoic acid-induced differentiation factor (ATRAID), transcript variant 2, mRNA. (from RefSeq NM_080592)
KLHL13	0.498187	Homo sapiens kelch-like family member 13 (KLHL13), transcript variant 4, mRNA. (from RefSeq NM_001168301)
TCF7L1	0.498125	Homo sapiens transcription factor 7-like 1 (T-cell specific, HMG-box) (TCF7L1), mRNA. (from RefSeq NM_031283)
ZRANB3	0.498048	Homo sapiens zinc finger, RAN-binding domain containing 3 (ZRANB3), transcript variant 2, mRNA. (from RefSeq NM_001286568)
WDR47	0.498025	Homo sapiens WD repeat domain 47 (WDR47), transcript variant 3, mRNA. (from RefSeq NM_001142551)
NOTCH4	0.497946	Homo sapiens notch 4 (NOTCH4), mRNA. (from RefSeq NM_004557),
NAP1L1	0.49792	Homo sapiens nucleosome assembly protein 1-like 1 (NAP1L1), transcript variant 1, mRNA. (from RefSeq NM_139207)
YIPF1	0.497773	Homo sapiens Yip1 domain family, member 1 (YIPF1), transcript variant 1, mRNA. (from RefSeq NM_018982)
MGAM2	0.497544	Homo sapiens maltase-glucoamylase 2 (putative) (MGAM2), mRNA. (from RefSeq NM_001293626)
APBB1	0.497493	Homo sapiens amyloid beta (A4) precursor protein-binding, family B, member 1 (Fe65) (APBB1), transcript variant 11, non-coding RNA. (from RefSeq NR_047512)
EYA4	0.497459	Homo sapiens EYA transcriptional coactivator and phosphatase 4 (EYA4), transcript variant 2, mRNA. (from RefSeq NM_172103)
UNC13A	0.497421	Homo sapiens unc-13 homolog A (C. elegans) (UNC13A), mRNA. (from RefSeq NM_001080421)
CWF19L1	0.497142	Homo sapiens CWF19-like 1, cell cycle control (S. pombe) (CWF19L1), transcript variant 1, mRNA. (from RefSeq NM_018294)
C3P1	0.497103	n/a
UBAP2	0.496986	Homo sapiens ubiquitin associated protein 2 (UBAP2), transcript variant 5, mRNA. (from RefSeq NM_001282530)
KIAA0232	0.49698	Homo sapiens KIAA0232 (KIAA0232), transcript variant 1, mRNA. (from RefSeq NM_014743)
PARD3	0.496831	Homo sapiens par-3 family cell polarity regulator (PARD3), transcript variant 1, mRNA. (from RefSeq NM_019619)
RHOT2	0.496789	Homo sapiens ras homolog family member T2 (RHOT2), mRNA. (from RefSeq NM_138769)
MECOM	0.496785	Homo sapiens MDS1 and EVI1 complex locus (MECOM), transcript variant 1, mRNA. (from RefSeq NM_001105077)
ZRSR2	0.496614	Homo sapiens zinc finger (CCCH type), RNA-binding motif and serine/arginine rich 2 (ZRSR2), mRNA. (from RefSeq NM_005089)
ACP2	0.496608	Homo sapiens acid phosphatase 2, lysosomal (ACP2), transcript variant 1, mRNA. (from RefSeq NM_001610)
PRMT2	0.496587	Homo sapiens protein arginine methyltransferase 2 (PRMT2), transcript variant 4, mRNA. (from RefSeq NM_001242865)
GMPS	0.49653	Homo sapiens guanine monphosphate synthase (GMPS), mRNA. (from RefSeq NM_003875)
PDE6A	0.496482	Homo sapiens phosphodiesterase 6A, cGMP-specific, rod, alpha (PDE6A), mRNA. (from RefSeq NM_000440)
P2RX5-TAX1BP3	0.496446	n/a
CD40LG	0.496341	Homo sapiens CD40 ligand (CD40LG), mRNA. (from RefSeq NM_000074)
ZNF787	0.495987	Homo sapiens zinc finger protein 787 (ZNF787), mRNA. (from RefSeq NM_001002836)
CEP350	0.495953	Homo sapiens centrosomal protein 350kDa (CEP350), mRNA. (from RefSeq NM_014810)
COX7A2	0.49593	Homo sapiens cytochrome c oxidase subunit VIIa polypeptide 2 (liver) (COX7A2), transcript variant 1, mRNA. (from RefSeq NM_001865)
GABRA4	0.495894	Homo sapiens gamma-aminobutyric acid (GABA) A receptor, alpha 4 (GABRA4), transcript variant 2, mRNA. (from RefSeq NM_001204266)
SLC25A48	0.495858	Homo sapiens solute carrier family 25, member 48 (SLC25A48), mRNA. (from RefSeq NM_145282)
DDX11L9	0.495783	n/a
ANGPT4	0.495761	Homo sapiens angiopoietin 4 (ANGPT4), mRNA. (from RefSeq NM_015985)
DPP6	0.495703	Homo sapiens dipeptidyl-peptidase 6 (DPP6), transcript variant 2, mRNA. (from RefSeq NM_001936)
LRRC43	0.495636	Homo sapiens leucine rich repeat containing 43 (LRRC43), transcript variant 2, mRNA. (from RefSeq NM_152759)
PRRC2A	0.495611	Homo sapiens proline-rich coiled-coil 2A (PRRC2A), transcript variant 2, mRNA. (from RefSeq NM_004638),
FAM155A	0.495561	Homo sapiens family with sequence similarity 155, member A (FAM155A), mRNA. (from RefSeq NM_001080396)
NCKAP5	0.495421	Homo sapiens NCK-associated protein 5 (NCKAP5), transcript variant 2, mRNA. (from RefSeq NM_207481)
TRDN	0.4952	Homo sapiens triadin (TRDN), transcript variant 1, mRNA. (from RefSeq NM_006073)
SDCCAG8	0.494966	Homo sapiens serologically defined colon cancer antigen 8 (SDCCAG8), mRNA. (from RefSeq NM_006642),
CDK17	0.494735	Homo sapiens cyclin-dependent kinase 17 (CDK17), transcript variant 1, mRNA. (from RefSeq NM_002595)
MSL1	0.494698	Homo sapiens male-specific lethal 1 homolog (Drosophila) (MSL1), mRNA. (from RefSeq NM_001012241)
COL15A1	0.494595	Homo sapiens collagen, type XV, alpha 1 (COL15A1), mRNA. (from RefSeq NM_001855)
EPHA5	0.49431	Homo sapiens EPH receptor A5 (EPHA5), transcript variant 2, mRNA. (from RefSeq NM_182472)
SET	0.494302	Homo sapiens SET nuclear proto-oncogene (SET), transcript variant 3, mRNA. (from RefSeq NM_001248000)
ADAMTS9	0.494253	Homo sapiens ADAM metallopeptidase with thrombospondin type 1 motif, 9 (ADAMTS9), mRNA. (from RefSeq NM_182920)
PELI3	0.494208	Homo sapiens pellino E3 ubiquitin protein ligase family member 3 (PELI3), transcript variant 2, mRNA. (from RefSeq NM_001098510)
MYEF2	0.494013	Homo sapiens myelin expression factor 2 (MYEF2), transcript variant 2, mRNA. (from RefSeq NM_001301210)
MYO18B	0.493879	Homo sapiens myosin XVIIIB (MYO18B), mRNA. (from RefSeq NM_032608)
NCF4	0.49387	Homo sapiens neutrophil cytosolic factor 4, 40kDa (NCF4), transcript variant 1, mRNA. (from RefSeq NM_000631),
ASAH2	0.493855	Homo sapiens N-acylsphingosine amidohydrolase (non-lysosomal ceramidase) 2 (ASAH2), transcript variant 1, mRNA. (from RefSeq NM_019893)
FGR	0.493824	Homo sapiens FGR proto-oncogene, Src family tyrosine kinase (FGR), transcript variant 3, mRNA. (from RefSeq NM_001042729)
HSPG2	0.493757	Homo sapiens heparan sulfate proteoglycan 2 (HSPG2), transcript variant 2, mRNA. (from RefSeq NM_005529)
MIER2	0.493703	Homo sapiens mesoderm induction early response 1, family member 2 (MIER2), mRNA. (from RefSeq NM_017550)
UIMC1	0.493418	Homo sapiens ubiquitin interaction motif containing 1 (UIMC1), transcript variant 2, mRNA. (from RefSeq NM_016290)
ABCD2	0.493144	Homo sapiens ATP-binding cassette, sub-family D (ALD), member 2 (ABCD2), mRNA. (from RefSeq NM_005164)
ACSL3	0.493068	Homo sapiens acyl-CoA synthetase long-chain family member 3 (ACSL3), transcript variant 1, mRNA. (from RefSeq NM_004457)
VEGFA	0.493054	Homo sapiens vascular endothelial growth factor A (VEGFA), transcript variant 1, mRNA. (from RefSeq NM_001025366)
POU2F1	0.493045	Homo sapiens POU class 2 homeobox 1 (POU2F1), transcript variant 4, non-coding RNA. (from RefSeq NR_037163)
PAFAH2	0.493008	Homo sapiens platelet-activating factor acetylhydrolase 2, 40kDa (PAFAH2), mRNA. (from RefSeq NM_000437)
ZNF775	0.492913	Homo sapiens zinc finger protein 775 (ZNF775), mRNA. (from RefSeq NM_173680)
SVOPL	0.492847	Homo sapiens SVOP-like (SVOPL), transcript variant 2, mRNA. (from RefSeq NM_174959)
SLC41A1	0.492528	Homo sapiens solute carrier family 41 (magnesium transporter), member 1 (SLC41A1), mRNA. (from RefSeq NM_173854)
MET	0.492406	Homo sapiens MET proto-oncogene, receptor tyrosine kinase (MET), transcript variant 2, mRNA. (from RefSeq NM_000245)
DNAI1	0.492333	Homo sapiens dynein, axonemal, intermediate chain 1 (DNAI1), transcript variant 2, mRNA. (from RefSeq NM_001281428)
TPTE	0.492246	Homo sapiens transmembrane phosphatase with tensin homology (TPTE), transcript variant 2, mRNA. (from RefSeq NM_199259)
BBIP1	0.491833	Homo sapiens BBSome interacting protein 1 (BBIP1), transcript variant 1, mRNA. (from RefSeq NM_001195304)
STAT5A	0.491772	Homo sapiens signal transducer and activator of transcription 5A (STAT5A), transcript variant 1, mRNA. (from RefSeq NM_001288718)
SAP30BP	0.491741	Homo sapiens SAP30 binding protein (SAP30BP), transcript variant 3, mRNA. (from RefSeq NM_001301839)
ATP10B	0.4917	Homo sapiens ATPase, class V, type 10B (ATP10B), mRNA. (from RefSeq NM_025153)
CNTNAP4	0.491577	Homo sapiens contactin associated protein-like 4 (CNTNAP4), transcript variant 2, mRNA. (from RefSeq NM_138994)
KLRD1	0.491475	Homo sapiens killer cell lectin-like receptor subfamily D, member 1 (KLRD1), transcript variant 3, mRNA. (from RefSeq NM_001114396)
ZFX	0.491465	Homo sapiens zinc finger protein, X-linked (ZFX), transcript variant 4, mRNA. (from RefSeq NM_001178086)
PPP1R17	0.491127	Homo sapiens protein phosphatase 1, regulatory subunit 17 (PPP1R17), transcript variant 2, mRNA. (from RefSeq NM_001145123)
A1CF	0.490951	Homo sapiens APOBEC1 complementation factor (A1CF), transcript variant 1, mRNA. (from RefSeq NM_014576)
JADE3	0.490937	Homo sapiens jade family PHD finger 3 (JADE3), transcript variant 1, mRNA. (from RefSeq NM_014735)
RFC1	0.490701	Homo sapiens replication factor C (activator 1) 1, 145kDa (RFC1), transcript variant 1, mRNA. (from RefSeq NM_002913)
PHF2	0.490642	Homo sapiens PHD finger protein 2 (PHF2), mRNA. (from RefSeq NM_005392)
GJB6	0.490638	Homo sapiens gap junction protein, beta 6, 30kDa (GJB6), transcript variant 4, mRNA. (from RefSeq NM_001110221)
HERC2	0.490628	Homo sapiens HECT and RLD domain containing E3 ubiquitin protein ligase 2 (HERC2), mRNA. (from RefSeq NM_004667)
SPOCK2	0.490617	Homo sapiens sparc/osteonectin, cwcv and kazal-like domains proteoglycan (testican) 2 (SPOCK2), transcript variant 2, mRNA. (from RefSeq NM_014767)
NAV2	0.490445	Homo sapiens neuron navigator 2 (NAV2), transcript variant 4, mRNA. (from RefSeq NM_001111019)
C19orf70	0.49042	Homo sapiens chromosome 19 open reading frame 70 (C19orf70), transcript variant 2, mRNA. (from RefSeq NM_205767)
GSDMC	0.490418	Homo sapiens gasdermin C (GSDMC), mRNA. (from RefSeq NM_031415)
MPG	0.490405	Homo sapiens N-methylpurine-DNA glycosylase (MPG), transcript variant 3, mRNA. (from RefSeq NM_001015054)
ADH6	0.490398	Homo sapiens alcohol dehydrogenase 6 (class V) (ADH6), transcript variant 1, mRNA. (from RefSeq NM_001102470)
PITPNA	0.490257	Homo sapiens phosphatidylinositol transfer protein, alpha (PITPNA), mRNA. (from RefSeq NM_006224)
SERINC2	0.490213	Homo sapiens serine incorporator 2 (SERINC2), transcript variant 2, mRNA. (from RefSeq NM_018565)
UBA6	0.490194	Homo sapiens ubiquitin-like modifier activating enzyme 6 (UBA6), mRNA. (from RefSeq NM_018227)
LOC101929468	0.490172	Homo sapiens uncharacterized LOC101929468 (LOC101929468), long non-coding RNA. (from RefSeq NR_125926)
WDFY1	0.490163	Homo sapiens WD repeat and FYVE domain containing 1 (WDFY1), mRNA. (from RefSeq NM_020830)
SLX1A-SULT1A3	0.490125	n/a
[truncated: 16,946 more rows]

## Sheet: Mm
#Gene	Delta	Desc
Mbnl1	7.41931	muscleblind-like protein 1,
Mbnl2	5.57766	muscleblind-like protein 2 isoform 1,
Nkx2-2os	5.07179	Mus musculus adult male corpora quadrigemina cDNA, RIKEN full-length enriched library, clone:B230323J04 product:NK2 transcription factor related, locus 2 (Drosophila), full insert sequence.
Tead1	4.94167	transcriptional enhancer factor TEF-1 isoform 1
Esrp1	4.2491	epithelial splicing regulatory protein 1,
Iqca	4.19174	IQ and AAA domain-containing protein 1,
Pou4f3	3.94191	POU domain, class 4, transcription factor 3
Ptbp2	3.69561	polypyrimidine tract-binding protein 2,
Fgd4	3.61984	FYVE, RhoGEF and PH domain-containing protein 4,
Pdcd4	3.60781	programmed cell death protein 4
Srsf3	3.59614	serine/arginine-rich splicing factor 3
Gria3	3.50591	glutamate receptor 3 precursor,
Ggnbp2	3.4689	gametogenetin-binding protein 2,
Myo3b	3.4508	myosin-IIIb
Csmd2	3.37657	n/a
Cadps	3.35917	calcium-dependent secretion activator 1 isoform,
Rgs6	3.32886	regulator of G-protein signaling 6,
Dgkh	3.28222	diacylglycerol kinase eta,
Nhsl1	3.23179	NHS-like protein 1 isoform 1
Uba6	3.19662	ubiquitin-like modifier-activating enzyme 6,
Mrps31	3.16285	28S ribosomal protein S31, mitochondrial,
Gabrb3	3.15483	gamma-aminobutyric acid receptor subunit beta-3
Camta1	3.06701	calmodulin-binding transcription activator 1
9530052E02Rik	3.0432	n/a
Fst	3.03892	follistatin,
A830082K12Rik	3.03824	n/a
Ppfia1	3.01245	liprin-alpha-1 isoform B,
Fn1	2.99357	fibronectin precursor,
Hoxa11	2.98669	homeobox protein Hox-A11
Sptan1	2.97145	spectrin alpha chain, brain isoform 3,
Nrxn1	2.94587	neurexin-1-alpha isoform 2,
Ncam1	2.84381	neural cell adhesion molecule 1 isoform 1,
Adgrl2	2.7765	latrophilin-2,
Pdp1	2.74046	[Pyruvate dehydrogenase
Nrxn3	2.72117	neurexin III isoform 2,
Qk	2.69712	protein quaking isoform 2,
Slc6a1	2.69384	sodium- and chloride-dependent GABA transporter,
Nvl	2.69384	nuclear valosin-containing protein-like
Baz2b	2.67029	bromodomain adjacent to zinc finger domain, 2B,
Robo2	2.65617	roundabout homolog 2,
Gm10532	2.6234	n/a
Ppfibp2	2.61716	liprin-beta-2 isoform 1
4930426D05Rik	2.61252	n/a
Vstm2a	2.60288	V-set and transmembrane domain-containing
Slu7	2.59636	pre-mRNA-splicing factor SLU7
Col4a5	2.58575	collagen, type IV, alpha 5
Pou4f2	2.58252	POU domain, class 4, transcription factor 2
Efna5	2.58231	ephrin-A5 isoform 1
Crebbp	2.58163	CREB-binding protein,
Trerf1	2.57499	transcriptional-regulating factor 1 isoform 2,
Sorbs1	2.5687	sorbin and SH3 domain-containing protein 1,
Mbnl3	2.53537	muscleblind-like protein 3,
Cdk2ap1	2.51323	cyclin-dependent kinase 2-associated protein 1
Hat1	2.50723	histone acetyltransferase type B catalytic,
Atp9a	2.50669	probable phospholipid-transporting ATPase IIA,
Dclk1	2.49915	serine/threonine-protein kinase DCLK1 isoform 7
Malrd1	2.4931	n/a
Smek1	2.46313	serine/threonine-protein phosphatase 4,
Plod2	2.45957	procollagen-lysine,2-oxoglutarate 5-dioxygenase
Tardbp	2.45282	TAR DNA-binding protein 43 isoform 4
Magi1	2.4479	membrane-associated guanylate kinase, WW and PDZ,
Ubr5	2.44789	E3 ubiquitin-protein ligase UBR5 isoform 2
Abi2	2.44666	abl interactor 2 isoform 1
1700007J10Rik	2.44062	n/a
Cask	2.42029	peripheral plasma membrane protein CASK,
Cmas	2.41419	N-acylneuraminate cytidylyltransferase
Senp7	2.40661	sentrin-specific protease 7 isoform 3,
Rapgef6	2.40499	Rap guanine nucleotide exchange factor (GEF) 6,
Osbpl8	2.39509	oxysterol-binding protein-like protein 8 isoform
Foxp2	2.38515	forkhead box protein P2,
Eif4g3	2.37965	eukaryotic translation initiation factor 4 gamma,
Csmd3	2.36801	CUB and sushi domain-containing protein 3,
Med23	2.36782	mediator of RNA polymerase II transcription,
Ep300	2.36335	E1A binding protein p300
Gria2	2.34769	glutamate receptor 2 isoform 1 precursor
Faxc	2.34508	hypothetical protein LOC76132,
Prss36	2.33972	polyserase-2
Arhgef7	2.30807	rho guanine nucleotide exchange factor 7 isoform
Ccar1	2.30114	cell division cycle and apoptosis regulator,
Mapk8	2.2794	mitogen-activated protein kinase 8,
Nrg1	2.25543	pro-neuregulin-1, membrane-bound isoform,
Dennd1a	2.25332	DENN domain-containing protein 1A
Pak3	2.23465	serine/threonine-protein kinase PAK 3 isoform A
Ltc4s	2.22639	leukotriene C4 synthase
Ppp1r12a	2.21595	protein phosphatase 1 regulatory subunit 12A
Mhrt	2.21562	SubName: Full=Putative uncharacterized protein;
Ccdc158	2.20777	coiled-coil domain-containing protein 158,
Rims2	2.18422	regulating synaptic membrane exocytosis protein,
Dscam	2.18279	Down syndrome cell adhesion molecule homolog
Sgce	2.14997	epsilon-sarcoglycan isoform 1
Bcl6	2.11799	B-cell lymphoma 6 protein homolog
Gpsm2	2.11658	G-protein-signaling modulator 2
8030451O07Rik	2.11255	n/a
Nin	2.10991	ninein isoform 1
Dopey1	2.09783	protein dopey-1,
Mmp10	2.08205	stromelysin-2 precursor
Ccdc88a	2.07494	girdin
Gm10486	2.07493	n/a
Gm10487	2.07493	n/a
Gm10147	2.07493	hypothetical protein LOC100039324,
Gm10488	2.07493	hypothetical protein LOC100042109,
Gm4297	2.07493	hypothetical protein LOC100043216
Gm10096	2.07493	hypothetical protein LOC100039377,
Gm10230	2.07493	n/a
Gm6121	2.07493	hypothetical protein LOC619991
Gm14525	2.07493	hypothetical protein LOC100039120
Gm2030	2.07493	hypothetical protein LOC100039065
Gm1993	2.07493	hypothetical protein LOC100038977,
Gm5934	2.07493	hypothetical protein LOC546272
Gm5935	2.07493	hypothetical protein LOC546282
Gm5168	2.07493	predicted gene 5168
Gm5169	2.07493	predicted gene 5169
Gm14632	2.07493	n/a
Gm4836	2.07493	Xlr-related, meiosis regulated,
Gm10058	2.07493	n/a
Gm2012	2.07493	hypothetical protein LOC100039030
Gm14819	2.07493	hypothetical protein LOC100039585,
Slx	2.07493	Sycp3 like X-linked
Anapc1	2.07375	anaphase-promoting complex subunit 1,
Gm20871	2.06957	n/a
Rbbp5	2.06759	retinoblastoma-binding protein 5,
Vsx2	2.06153	visual system homeobox 2,
Epha7	2.05289	ephrin type-A receptor 7 isoform 2,
Wbscr22	2.05263	Williams-Beuren syndrome critical region protein,
1700110K17Rik	2.0518	n/a
Fkbp14	2.0468	peptidyl-prolyl cis-trans isomerase FKBP14
Ppp3ca	2.04443	serine/threonine-protein phosphatase 2B,
Taf4b	2.04291	TAF4B RNA polymerase II, TATA box binding
Grip1	2.03587	glutamate receptor-interacting protein 1 isoform,
Arnt2	2.03527	aryl hydrocarbon receptor nuclear translocator,
Zfp346	2.02372	zinc finger protein 346,
Gm20858	2.02147	n/a
Gm20857	2.02147	n/a
Gm20736	2.02147	hypothetical protein LOC380994,
Sly	2.02147	Sycp3 like Y-linked,
Pard3	2.02068	partitioning defective 3 homolog isoform 1,
Piezo2	2.01535	family with sequence similarity 38, member B,
Slk	2.01413	STE20-like serine/threonine-protein kinase
LOC100861615	2.01068	n/a
Unc80	2.00234	protein unc-80 homolog
Plekhg3	1.99416	pleckstrin homology domain-containing family G,
Hoxa3	1.98608	homeobox protein Hox-A3
Rfx3	1.9858	transcription factor RFX3
Col25a1	1.9804	collagen alpha-1(XXV) chain isoform 2
Ptchd4	1.9799	patched domain-containing protein C6orf138,
Sec14l4	1.97227	SEC14-like protein 4
Ptk2b	1.96714	protein-tyrosine kinase 2-beta isoform 1
Ipo13	1.9644	importin-13
Dync1i2	1.96199	cytoplasmic dynein 1 intermediate chain 2
Plrg1	1.94871	pleiotropic regulator 1
Heatr5a	1.94822	HEAT repeat-containing protein 5A
Cramp1l	1.93936	protein cramped-like,
Rexo2	1.93799	oligoribonuclease, mitochondrial precursor
Rpl3	1.93711	60S ribosomal protein L3
Dolpp1	1.93619	dolichyldiphosphatase 1,
Rimbp2	1.92622	RIMS-binding protein 2,
Naa16	1.91726	N-alpha-acetyltransferase 16, NatA auxiliary,
Zfp862-ps	1.91337	Mus musculus 10 days neonate skin cDNA, RIKEN full-length enriched library, clone:4732460K03 product:unclassifiable, full insert sequence.
Slit2	1.908	slit homolog 2 protein precursor,
Plekha7	1.90207	pleckstrin homology domain-containing family A,
Rbm6	1.89913	RNA binding motif protein 6 isoform a,
Abl2	1.89893	tyrosine-protein kinase ABL2 isoform a,
Myt1	1.89885	myelin transcription factor 1 isoform 3
Ano4	1.89296	n/a
Gm805	1.87818	n/a
Zfyve19	1.87792	zinc finger FYVE domain-containing protein 19
Chka	1.87393	choline kinase alpha isoform 1,
Ube2o	1.87202	ubiquitin-conjugating enzyme E2 O
4931440J10Rik	1.87178	n/a
Taf5l	1.86225	TAF5-like RNA polymerase II p300/CBP-associated,
Psmc6	1.85788	26S protease regulatory subunit 10B
Adgrl3	1.85706	latrophilin-3,
Rbm5	1.85247	RNA-binding protein 5,
Ccnd3	1.85175	G1/S-specific cyclin-D3,
Nlgn2	1.85115	neuroligin-2 precursor,
Ncl	1.8486	nucleolin
Mtmr1	1.84824	myotubularin-related protein 1,
Mtap	1.8474	S-methyl-5'-thioadenosine phosphorylase
Ralgapb	1.84573	n/a
Rrm1	1.83999	ribonucleoside-diphosphate reductase large
Nr2f1	1.83999	COUP transcription factor 1
Ptcra	1.83999	pre T-cell antigen receptor alpha
Kcnma1	1.83808	calcium-activated potassium channel subunit,
Dclk2	1.83113	serine/threonine-protein kinase DCLK2 isoform 5
Nckap1	1.82968	nck-associated protein 1,
Spag9	1.81678	C-Jun-amino-terminal kinase-interacting protein
Cnksr2	1.8166	connector enhancer of kinase suppressor of ras,
Entpd7	1.81295	ectonucleoside triphosphate diphosphohydrolase,
Gm10409	1.80878	Mus musculus 11 days embryo whole body cDNA, RIKEN full-length enriched library, clone:2700090N02 product:hypothetical protein, full insert sequence.,
Gm3020	1.80878	n/a
Ush2a	1.80843	Usherin precursor
Zfp382	1.80842	zinc finger protein 382
Ofcc1	1.80405	orofacial cleft 1 candidate gene 1 protein
Dgki	1.80201	diacylglycerol kinase iota,
Rbmx	1.80175	RNA binding motif protein, X-linked,
Fnbp1	1.80108	formin-binding protein 1 isoform c
Spata1	1.79923	spermatogenesis-associated protein 1,
Relb	1.79778	transcription factor RelB,
Decr2	1.79756	peroxisomal 2,4-dienoyl-CoA reductase
Ralgapa1	1.79533	ral GTPase-activating protein subunit alpha-1
Anks1	1.79426	ankyrin repeat and SAM domain-containing protein,
2310035C23Rik	1.79344	hypothetical protein LOC227446 isoform 1,
Brwd3	1.79188	bromodomain and WD repeat-containing protein 3
Kat2b	1.78784	histone acetyltransferase KAT2B isoform 1
Rbm10	1.78366	RNA-binding protein 10 isoform 1
Cdk13	1.78318	cell division protein kinase 13 isoform 1
Srpk2	1.78048	serine/threonine-protein kinase SRPK2,
Ptprz1	1.78032	receptor-type tyrosine-protein phosphatase zeta,
Rasgrp3	1.77986	RAS, guanyl releasing protein 3
Srpx	1.77905	sushi-repeat-containing protein SRPX precursor,
Ift52	1.77745	intraflagellar transport protein 52 homolog,
Plcb4	1.77598	1-phosphatidylinositol-4,5-bisphosphate,
Gpm6b	1.77275	neuronal membrane glycoprotein M6-b isoform 2
Ints6	1.77031	integrator complex subunit 6,
Manba	1.76783	beta-mannosidase precursor,
Hs2st1	1.767	heparan sulfate 2-O-sulfotransferase 1
Gm20362	1.7617	n/a
Add3	1.75635	gamma-adducin isoform b
Dopey2	1.7558	protein dopey-2 isoform 2,
Cenpe	1.7558	centromere-associated protein E
Exoc6b	1.75387	SEC15-like 2,
Flnb	1.75205	filamin-B
Dyrk1a	1.75176	dual specificity,
Gm16405	1.74752	hypothetical protein LOC100040867,
Slxl1	1.74752	Slx-like 1
Gm16430	1.74752	n/a
Ggcx	1.74645	vitamin K-dependent gamma-carboxylase
Gm3636	1.74494	n/a
2610042L04Rik	1.74494	n/a
Elp4	1.74452	elongator complex protein 4
Prdm10	1.74378	PR domain zinc finger protein 10
Fbxo42	1.73992	F-box only protein 42
Thumpd2	1.73974	THUMP domain-containing protein 2
Enox1	1.73678	ecto-NOX disulfide-thiol exchanger 1,
Brd1	1.73584	bromodomain containing 1,
Cadm1	1.73546	cell adhesion molecule 1 isoform b
Nol10	1.73294	nucleolar protein 10
Apba2	1.73175	amyloid beta A4 precursor protein-binding family
Reps1	1.73016	ralBP1-associated Eps domain-containing protein
Epc2	1.72787	enhancer of polycomb homolog 2,
Khsrp	1.7265	far upstream element-binding protein 2
Hmga1	1.72627	high mobility group protein HMG-I/HMG-Y isoform
Cacna2d1	1.72278	voltage-dependent calcium channel subunit
Csnk1a1	1.72257	casein kinase I isoform alpha,
Snap25	1.72189	synaptosomal-associated protein 25
Gm10406	1.72089	alpha7-takusan,
Gm3558	1.72031	n/a
Gm2897	1.72031	predicted gene 2897 isoform 2,
Fam83d	1.71996	hypothetical protein LOC71878,
Sec24b	1.71973	protein transport protein Sec24B,
Prex1	1.71846	phosphatidylinositol
Sik3	1.71556	serine/threonine-protein kinase SIK3,
Cept1	1.71519	choline/ethanolaminephosphotransferase 1
Osr2	1.71483	protein odd-skipped-related 2
Hnrnpd	1.71481	heterogeneous nuclear ribonucleoprotein D0
Nlgn3	1.71156	neuroligin-3 precursor,
Vps11	1.7111	vacuolar protein sorting-associated protein 11,
Atp10d	1.7104	probable phospholipid-transporting ATPase VD
Zfx	1.70824	zinc finger X-chromosomal protein,
Usp6nl	1.7077	USP6 N-terminal-like protein isoform b
Lmo7	1.70763	LIM domain only 7,
Prkaa1	1.70601	5'-AMP-activated protein kinase catalytic
Itch	1.70589	E3 ubiquitin-protein ligase Itchy,
Carkd	1.70472	carbohydrate kinase domain-containing protein
Kcnh7	1.7007	potassium voltage-gated channel subfamily H,
Clip4	1.7007	CAP-Gly domain-containing linker protein 4,
Ctu2	1.69856	cytoplasmic tRNA 2-thiolation protein 2
Atp1b3	1.69585	sodium/potassium-transporting ATPase subunit
Arhgap21	1.69358	rho GTPase-activating protein 21 isoform 1
Tro	1.69331	trophinin isoform 3,
Sox5	1.68712	transcription factor SOX-5 isoform b,
Uimc1	1.68393	BRCA1-A complex subunit RAP80,
Rbbp8	1.68338	retinoblastoma-binding protein 8,
Reln	1.68324	reelin precursor,
Nfatc2	1.68187	nuclear factor of activated T-cells, cytoplasmic,
Suco	1.68172	protein osteopotentia
Stk33	1.68098	serine/threonine-protein kinase 33,
Tenm4	1.67977	teneurin-4,
Plaa	1.67845	phospholipase A-2-activating protein,
Col4a3bp	1.67736	collagen type IV alpha-3-binding protein isoform
Id2	1.67716	DNA-binding protein inhibitor ID-2
Csnk2a1	1.67707	casein kinase II subunit alpha,
Wdfy3	1.67669	WD repeat and FYVE domain-containing protein 3
Stat3	1.67594	signal transducer and activator of transcription
Mdga2	1.67417	MAM domain-containing
Nmur1	1.67292	neuromedin-U receptor 1
Gm4846	1.66978	flavin-containing monooxygenase 13
Gtdc1	1.66941	glycosyltransferase-like domain-containing,
Prpf39	1.66648	pre-mRNA-processing factor 39,
4930573O16Rik	1.66549	n/a
Ggta1	1.66511	N-acetyllactosaminide,
Add1	1.66241	alpha-adducin isoform 2
Ptprk	1.66199	receptor-type tyrosine-protein phosphatase kappa,
Srcap	1.66023	n/a
Nbn	1.65964	nibrin
Map2k5	1.65867	dual specificity mitogen-activated protein,
Pus7	1.65859	pseudouridylate synthase 7 homolog,
Pcnt	1.65738	pericentrin,
Tpr	1.65613	nuclear pore complex-associated protein Tpr,
Sp3	1.65441	transcription factor Sp3 isoform 2,
Csde1	1.65424	cold shock domain-containing protein E1 isoform
Atg4a	1.65388	cysteine protease ATG4A
Srgap1	1.65191	SLIT-ROBO Rho GTPase-activating protein 1,
Fbxo28	1.65182	F-box only protein 28,
Zfpm1	1.64757	zinc finger protein ZFPM1
Dmd	1.64654	dystrophin
Anxa7	1.6463	annexin A7,
Tcerg1	1.64522	transcription elongation regulator 1,
Gapvd1	1.64476	GTPase-activating protein and VPS9,
Ubtd1	1.6404	ubiquitin domain-containing protein 1
Lama2	1.63774	laminin subunit alpha-2,
Homer2	1.63686	homer protein homolog 2 isoform 1
Six4	1.6363	homeobox protein SIX4,
Ccdc178	1.63495	hypothetical protein LOC70950,
Itgb8	1.63412	integrin beta-8,
Gm16404	1.63348	n/a
Liph	1.63324	lipase member H isoform 2
Ap2a2	1.6299	AP-2 complex subunit alpha-2
Ip6k3	1.62922	inositol hexakisphosphate kinase 3
Ftx	1.62919	Mus musculus adult male corpora quadrigemina cDNA, RIKEN full-length enriched library, clone:B230206F22 product:Mus musculus Ftx noncoding RNA, exons 1-5, full insert sequence.
Fxn	1.62547	frataxin, mitochondrial precursor
Syt6	1.62538	synaptotagmin-6,
Osbpl1a	1.62352	oxysterol-binding protein-related protein 1,
Cdkn2aip	1.62352	CDKN2A-interacting protein
Nkx2-2	1.62289	homeobox protein Nkx-2.2 isoform 1
Cox14	1.62268	hypothetical protein LOC66379
Eif2ak4	1.62229	eukaryotic translation initiation factor 2-alpha,
Vmn2r110	1.61478	vomeronasal receptor Vmn2r110
Btbd9	1.61464	BTB/POZ domain-containing protein 9,
Itsn1	1.61266	intersectin-1 isoform 3
Snapc4	1.61149	snRNA-activating protein complex subunit 4,
Rnf157	1.61149	RING finger protein 157,
Zfp106	1.61149	zinc finger protein 106,
Alg13	1.61149	UDP-N-acetylglucosamine transferase subunit
Dnajc11	1.61125	dnaJ homolog subfamily C member 11,
Plekha1	1.61108	pleckstrin homology domain-containing family A,
Arhgap15os	1.61029	n/a
B4galt5	1.60952	beta-1,4-galactosyltransferase 5
Rapgef2	1.60928	rap guanine nucleotide exchange factor 2,
Iqgap1	1.60417	ras GTPase-activating-like protein IQGAP1,
Phospho1	1.60164	phosphoethanolamine/phosphocholine phosphatase
Smg9	1.60086	protein SMG9,
Actn2	1.60083	alpha-actinin-2
Chd2	1.59946	chromodomain helicase DNA binding protein 2
Bicd2	1.59946	protein bicaudal D homolog 2 isoform 2
Lrrc16a	1.59803	leucine-rich repeat-containing protein 16A,
Adam22	1.59761	disintegrin and metalloproteinase,
Zbtb5	1.59733	zinc finger and BTB domain-containing protein 5
Nf1	1.59568	neurofibromin
Pcna	1.59566	proliferating cell nuclear antigen
Usp10	1.59413	ubiquitin carboxyl-terminal hydrolase 10,
Ptprh	1.59404	protein tyrosine phosphatase, receptor type, H,
Gnas	1.59329	protein ALEX XXLb1
AI314180	1.59194	proteasome-associated protein ECM29 homolog,
Zzz3	1.58791	ZZ-type zinc finger-containing protein 3
D10Wsu102e	1.58744	hypothetical protein LOC28109
Kcnj11	1.58636	ATP-sensitive inward rectifier potassium channel
Zfp395	1.58633	zinc finger protein 395,
Tpm1	1.58371	tropomyosin alpha-1 chain isoform 10
Clasp1	1.57967	CLIP-associating protein 1 isoform 3,
Kras	1.57863	GTPase KRas
Prickle1	1.57773	prickle-like protein 1,
Aifm2	1.57673	apoptosis-inducing factor 2 isoform 2,
Ttc29	1.57522	tetratricopeptide repeat protein 29
Bcl2l13	1.5741	bcl-2-like protein 13
Eri3	1.57269	ERI1 exoribonuclease 3,
Gcn1l1	1.57121	GCN1 general control of amino-acid synthesis,
D030018L15Rik	1.56705	n/a
Kcnj3	1.5665	G protein-activated inward rectifier potassium
Llgl1	1.56615	lethal(2) giant larvae protein homolog 1 isoform
Kif5c	1.56591	kinesin heavy chain isoform 5C
Rarg	1.56559	retinoic acid receptor gamma isoform 2
Cspp1	1.56398	centrosome and spindle pole associated protein,
Vdac2	1.56339	voltage-dependent anion-selective channel
Snx14	1.56141	sorting nexin-14,
Gk	1.56092	glycerol kinase isoform 2,
Rtn4	1.56078	reticulon-4 isoform D
Socs7	1.5598	suppressor of cytokine signaling 7
Itpr1	1.55953	inositol 1,4,5-trisphosphate receptor type 1,
Bach2os	1.55888	Mus musculus mammary gland RCB-0526 Jyg-MC(A) cDNA, RIKEN full-length enriched library, clone:G830004C14 product:hypothetical protein, full insert sequence.
Dock7	1.55543	dedicator of cytokinesis protein 7,
Tmem117	1.55459	transmembrane protein 117
Tenm2	1.55432	teneurin-2,
Lhfpl3	1.55373	lipoma HMGIC fusion partner-like 3 protein
Pcsk5	1.55295	proprotein convertase subtilisin/kexin type 5,
Dctn1	1.55188	dynactin subunit 1 isoform 3
Atg9a	1.55154	autophagy-related protein 9A,
A230108P19Rik	1.55136	n/a
Fundc2	1.55136	FUN14 domain-containing protein 2
Kcmf1	1.55136	E3 ubiquitin-protein ligase KCMF1
Trappc11	1.55136	hypothetical protein LOC320714
Prkd3	1.55133	serine/threonine-protein kinase D3 isoform 2
Cdca2	1.5494	cell division cycle-associated protein 2,
Matr3	1.54819	matrin-3,
Cdipt	1.54677	n/a
Akt3	1.5464	RAC-gamma serine/threonine-protein kinase
Xpo7	1.54617	exportin-7,
Mdm4	1.54424	protein Mdm4,
Sgms1	1.54342	phosphatidylcholine:ceramide
Csnk1g1	1.54331	casein kinase I isoform gamma-1,
Plec	1.54224	plectin isoform 1b2alpha
Pcgf1	1.54191	polycomb group RING finger protein 1,
Aco1	1.54054	cytoplasmic aconitate hydratase
Fign	1.53765	fidgetin,
Ipo11	1.53486	importin-11,
Ctcf	1.53097	transcriptional repressor CTCF,
Kif13a	1.53085	kinesin-like protein KIF13A,
Adra1a	1.5308	alpha-1A adrenergic receptor,
Scn8a	1.53022	sodium channel protein type 8 subunit alpha
Ank	1.53013	progressive ankylosis protein,
Sfmbt2	1.52957	scm-like with four MBT domains protein 2 isoform,
Slc7a11	1.52837	cystine/glutamate transporter,
Dnah10	1.52731	dynein heavy chain 10, axonemal
Dock9	1.52731	dedicator of cytokinesis protein 9 isoform 3
Aftph	1.5272	aftiphilin,
BC052040	1.52676	hypothetical protein LOC399568 isoform 2
Atp2a1	1.52417	sarcoplasmic/endoplasmic reticulum calcium
Ubp1	1.52092	upstream-binding protein 1 isoform b
Gm5538	1.51961	hypothetical protein LOC433597
Poldip3	1.51699	polymerase delta-interacting protein 3,
Ppp2r5c	1.51574	serine/threonine-protein phosphatase 2A 56 kDa
Prune2	1.51561	protein prune homolog 2
Sf3a1	1.51533	splicing factor 3A subunit 1,
Zfp704	1.51528	zinc finger protein 704,
Palb2	1.51528	partner and localizer of BRCA2,
Lrrc8a	1.51386	leucine-rich repeat-containing protein 8A
Syncrip	1.51348	heterogeneous nuclear ribonucleoprotein Q,
Nefm	1.5125	neurofilament medium polypeptide
Cabp1	1.50937	calcium-binding protein 1
Btbd3	1.50882	BTB/POZ domain-containing protein 3 isoform 2
Myh15	1.50671	myosin-15
Vma21	1.50633	vacuolar ATPase assembly integral membrane
Oas1e	1.50607	2'-5' oligoadenylate synthetase 1E,
Eva1c	1.50407	hypothetical protein LOC70967 isoform 2
Wdr31	1.50313	WD repeat-containing protein 31,
Igfbp5	1.5029	insulin-like growth factor-binding protein 5
Sptbn4	1.50266	spectrin beta 4 isoform sigma6
Eno4	1.50171	enolase-like protein ENO4
Aff3	1.4999	n/a
Slc26a11	1.49969	sodium-independent sulfate anion transporter
Jag2	1.49804	protein jagged-2 precursor
Myo10	1.4979	myosin X,
Bmpr1b	1.4972	bone morphogenetic protein receptor type-1B,
Mtcl1	1.49658	hypothetical protein LOC68617 isoform 2,
Kdm6a	1.49579	lysine-specific demethylase 6A,
St6galnac2	1.4947	alpha-N-acetylgalactosaminide
Sesn2	1.49234	sestrin-2
Kalrn	1.49123	kalirin isoform 2,
Sgpl1	1.48762	sphingosine-1-phosphate lyase 1,
Hacd3	1.48607	3-hydroxyacyl-CoA dehydratase 3
Zfp839	1.48559	zinc finger protein 839 isoform 2
St6galnac6	1.48488	alpha-N-acetylgalactosaminide
Vhl	1.48152	von Hippel-Lindau disease tumor suppressor
Tcf7l2	1.48071	transcription factor 7-like 2 isoform 8
Dicer1	1.4802	endoribonuclease Dicer,
Slc14a2	1.48003	urea transporter 2 isoform c,
Usp25	1.4797	ubiquitin carboxyl-terminal hydrolase 25
Proca1	1.47908	protein PROCA1
Pomt2	1.47787	protein O-mannosyl-transferase 2,
Tdrd1	1.47748	tudor domain-containing protein 1
Klhl2	1.47728	kelch-like protein 2,
Zfp800	1.47716	zinc finger protein 800,
3830403N18Rik	1.47714	Xlr-like
Xlr	1.47714	X-linked lymphocyte-regulated protein PM1,
Stxbp5l	1.47696	syntaxin-binding protein 5-like isoform xb,
Cep128	1.47612	hypothetical protein LOC75216,
Tbc1d24	1.47553	TBC1 domain family member 24 isoform b
Bach2	1.47544	transcription regulator protein BACH2,
Dis3l	1.4745	DIS3-like exonuclease 1 isoform 1
Nol9	1.47385	polynucleotide 5'-hydroxyl-kinase NOL9 isoform,
Rnf130	1.4729	E3 ubiquitin-protein ligase RNF130 precursor,
Trdmt1	1.47254	tRNA (cytosine-5-)-methyltransferase
Fam189a1	1.47147	hypothetical protein LOC70638
Abcc4	1.47131	ATP-binding cassette, sub-family C (CFTR/MRP),
Ccdc85c	1.46722	coiled-coil domain containing 85C
Gxylt2	1.46718	glucoside xylosyltransferase 2
Ifltd1	1.46718	intermediate filament tail domain-containing,
Mtx2	1.46393	metaxin-2
Smpd4	1.46384	sphingomyelin phosphodiesterase 4 isoform 4
Zfp362	1.46254	zinc finger protein 362
Eif4enif1	1.4607	eukaryotic translation initiation factor 4E
Dpp9	1.45974	dipeptidyl peptidase 9,
Igsf9b	1.45956	immunoglobulin superfamily, member 9B isoform 1
Luc7l	1.45945	putative RNA-binding protein Luc7-like 1 isoform
Arfip1	1.45755	arfaptin-1,
Utrn	1.45737	utrophin
Ivns1abp	1.45679	influenza virus NS1A-binding protein homolog
Parg	1.4562	poly(ADP-ribose) glycohydrolase,
Kifc3	1.45568	kinesin-like protein KIFC3 isoform c,
Lama4	1.45562	laminin subunit alpha-4 precursor,
Frmpd1	1.45524	FERM and PDZ domain-containing protein 1,
Wnt5b	1.4552	protein Wnt-5b precursor,
Ccdc9	1.45515	coiled-coil domain-containing protein 9 isoform
Slc37a1	1.45515	glycerol-3-phosphate transporter,
Pbk	1.45515	lymphokine-activated killer T-cell-originated
Trps1	1.45439	zinc finger transcription factor Trps1,
Eps15l1	1.45399	epidermal growth factor receptor substrate
Foxn4	1.45318	forkhead box protein N4
Rnps1	1.45259	RNA-binding protein with serine-rich domain 1
Zcchc9	1.45244	zinc finger CCHC domain-containing protein 9
Arhgap10	1.45091	rho GTPase-activating protein 10,
Thra	1.45072	thyroid hormone receptor alpha,
Rpf1	1.45018	ribosome production factor 1 isoform 1
St8sia2	1.4492	alpha-2,8-sialyltransferase 8B
Patl1	1.44849	protein PAT1 homolog 1
Osbpl6	1.4481	oxysterol-binding protein-related protein 6,
Hp1bp3	1.44682	heterochromatin protein 1-binding protein 3
Cd8a	1.44313	T-cell surface glycoprotein CD8 alpha chain
Rdx	1.44313	radixin isoform a
Ss18	1.44247	protein SSXT isoform 3
Srgap2	1.44234	SLIT-ROBO Rho GTPase-activating protein 2,
Pgap2	1.44164	post-GPI attachment to proteins factor 2,
Lactbl1	1.44059	n/a
Taf1	1.43845	n/a
Habp4	1.43806	intracellular hyaluronan-binding protein 4
Clasp2	1.43772	CLIP-associating protein 2 isoform a,
Grin1os	1.43686	n/a
Ints10	1.43676	integrator complex subunit 10,
D330046F09Rik	1.43662	n/a
Wdr60	1.43655	WD repeat-containing protein 60,
Pcnxl3	1.43617	pecanex-like protein 3,
Mcam	1.43596	cell surface glycoprotein MUC18 precursor
Kansl2	1.4353	hypothetical protein LOC69612,
Inpp4a	1.43451	type I inositol-3,4-bisphosphate 4-phosphatase,
Nbea	1.43408	neurobeachin
Dpf3	1.43338	zinc finger protein DPF3,
Eapp	1.43289	E2F-associated phosphoprotein,
Clcn3	1.43175	H(+)/Cl(-) exchange transporter 3 isoform c
Loxhd1	1.4311	lipoxygenase homology domain-containing protein,
Soga1	1.4311	suppressor of glucose by autophagy
Vipas39	1.4311	VPS33B-interacting protein isoform a,
Alms1	1.4306	Alstrom syndrome protein 1 homolog
Cacna1c	1.43025	voltage-dependent L-type calcium channel subunit,
Ppp6r3	1.42838	serine/threonine-protein phosphatase 6,
Ccdc18	1.42792	coiled-coil domain-containing protein 18
Ablim1	1.42767	actin-binding LIM protein 1 isoform 2,
Celf2	1.42753	CUGBP Elav-like family member 2 isoform 4
Ctdsp2	1.42744	carboxy-terminal domain RNA polymerase II,
Myb	1.42699	transcriptional activator Myb,
Hdac7	1.4266	histone deacetylase 7,
Rufy3	1.42645	protein RUFY3,
Sytl3	1.42543	synaptotagmin-like protein 3 isoform b,
Cpt1a	1.42446	carnitine O-palmitoyltransferase 1, liver
Ccser2	1.42427	granule cell antiserum positive 14 isoform 2
Sf3a2	1.42407	splicing factor 3A subunit 2
A330102I10Rik	1.42337	n/a
Cdc42	1.42306	cell division control protein 42 homolog,
Rcan2	1.42239	calcipressin-2 isoform 2,
Csmd1	1.42183	CUB and sushi domain-containing protein 1
AU040320	1.42142	dyslexia-associated protein KIAA0319-like
Wdr7	1.42022	WD repeat-containing protein 7,
Ifi44	1.41799	interferon-induced protein 44
Xrn2	1.41677	5'-3' exoribonuclease 2,
Ica1l	1.41654	islet cell autoantigen 1-like protein,
Tbc1d22b	1.41534	TBC1 domain family member 22B
Hmgb3	1.41525	high mobility group protein B3,
B4galnt2	1.41335	beta-1,4 N-acetylgalactosaminyltransferase 2,
Mybpc1	1.41305	myosin binding protein C, slow type,
4930433B08Rik	1.4117	n/a
Msl3	1.41133	male-specific lethal 3 homolog,
Sec63	1.41116	translocation protein SEC63 homolog
Frmd5	1.41011	FERM domain-containing protein 5,
Enah	1.40836	protein enabled homolog isoform 4
Supt4a	1.408	transcription elongation factor SPT4 1
Vps13d	1.40705	n/a
Gm3500	1.40705	n/a
Pfdn4	1.40705	prefoldin 4 isoform 1
Wasf1	1.40606	wiskott-Aldrich syndrome protein family member
Proser1	1.40597	hypothetical protein LOC212127
Caprin1	1.40457	caprin-1 isoform a
Hjurp	1.40442	Holliday junction recognition protein
Ppp2r2b	1.40403	serine/threonine-protein phosphatase 2A 55 kDa
Sorbs2	1.40393	sorbin and SH3 domain-containing protein 2,
Lrrc7	1.40354	leucine-rich repeat-containing protein 7,
Sema3d	1.40253	semaphorin-3D precursor,
Stk24	1.40182	serine/threonine-protein kinase 24
Prim2	1.40162	DNA primase large subunit,
Phldb2	1.40119	pleckstrin homology-like domain family B member,
Nedd1	1.40093	protein NEDD1,
Amotl2	1.39832	angiomotin-like protein 2,
Tmc5	1.39824	transmembrane channel-like protein 5 isoform a,
Cmbl	1.3977	carboxymethylenebutenolidase homolog
Arvcf	1.39754	armadillo repeat protein deleted in,
Ppip5k1	1.39751	inositol hexakisphosphate and,
Nup210	1.39696	nuclear pore membrane glycoprotein 210,
Tnn	1.39652	tenascin-N precursor
Vps8	1.39617	n/a
Adh6a	1.39502	alcohol dehydrogenase 6A (class V)
Larp7	1.39502	la-related protein 7
Kif9	1.39502	kinesin-like protein KIF9 isoform 2,
Zfp865	1.3947	zinc finger protein 865,
1700061F12Rik	1.39411	n/a
Prox2	1.39361	prospero homeobox protein 2
Mta1	1.39307	metastasis-associated protein MTA1,
Ccr8	1.39268	C-C chemokine receptor type 8
Cwc15	1.39204	protein CWC15 homolog
Sema4c	1.39194	semaphorin-4C precursor,
Golga4	1.39149	Golgin subfamily A member 4,
Grb2	1.39146	growth factor receptor-bound protein 2,
Dhx29	1.38967	ATP-dependent RNA helicase Dhx29
Mapk10	1.38845	mitogen-activated protein kinase 10 isoform 1,
Smarcd1	1.38807	SWI/SNF-related matrix-associated
Myo16	1.38759	myosin-XVI,
Osgep	1.38742	probable O-sialoglycoprotein endopeptidase
Dst	1.38676	bullous pemphigoid antigen 1 isoform b
Dnajb4	1.3848	dnaJ homolog subfamily B member 4
Prex2	1.38431	phosphatidylinositol
Ptpn2	1.38364	tyrosine-protein phosphatase non-receptor type 2
Ogdh	1.38363	2-oxoglutarate dehydrogenase, mitochondrial,
Qtrtd1	1.38309	queuine tRNA-ribosyltransferase subunit QTRTD1,
Adcy1	1.383	adenylate cyclase type 1
Gtpbp10	1.383	GTP-binding protein 10
Phf19	1.383	PHD finger protein 19
Ostc	1.383	oligosaccharyltransferase complex subunit OSTC
Pde5a	1.38285	cGMP-specific 3',5'-cyclic phosphodiesterase
Rpa1	1.38085	replication protein A 70 kDa DNA-binding subunit
Mon2	1.37914	protein MON2 homolog isoform 3
Cpox	1.37876	coproporphyrinogen-III oxidase, mitochondrial
Sh3gl3	1.37867	endophilin-A3
Get4	1.37807	Golgi to ER traffic protein 4 homolog isoform 2
Ube3a	1.37726	ubiquitin-protein ligase E3A isoform 3
Tnfaip1	1.37571	BTB/POZ domain-containing adapter for
Pam	1.37515	peptidyl-glycine alpha-amidating monooxygenase,
Phf20l1	1.37511	PHD finger protein 20-like protein 1,
Tfap2a	1.37482	transcription factor AP-2-alpha isoform a,
Vwa8	1.37395	hypothetical protein LOC219189 isoform 2
Ctnna2	1.3737	catenin alpha-2 isoform 2
Lrrc1	1.37193	leucine-rich repeat-containing protein 1 isoform
Parn	1.37153	poly(A)-specific ribonuclease PARN
Hcn1	1.37138	potassium/sodium hyperpolarization-activated
Prkar1a	1.3713	cAMP-dependent protein kinase type I-alpha,
Smok3a	1.37097	sperm motility kinase 3
Lias	1.37097	lipoyl synthase, mitochondrial precursor
Nrbp1	1.37097	nuclear receptor-binding protein,
Il2rb	1.37097	interleukin-2 receptor subunit beta precursor
Timm50	1.37097	mitochondrial import inner membrane translocase
Map3k7	1.37085	mitogen-activated protein kinase kinase kinase 7,
Bnc2	1.37054	zinc finger protein basonuclin-2,
Ttll5	1.36753	tubulin polyglutamylase TTLL5,
Daam1	1.36693	disheveled-associated activator of morphogenesis
Zfp521	1.36677	zinc finger protein 521,
Pik3cb	1.36617	phosphatidylinositol-4,5-bisphosphate 3-kinase,
Dcaf8	1.36561	DDB1- and CUL4-associated factor 8,
Spock3	1.3656	testican-3 precursor,
Dync1li2	1.36423	cytoplasmic dynein 1 light intermediate chain 2,
Dnah7a	1.36328	n/a
Ankrd10	1.36312	ankyrin repeat domain-containing protein 10,
Flywch2	1.36308	FLYWCH family member 2
Chmp4b	1.36303	charged multivesicular body protein 4b,
Ints4	1.363	integrator complex subunit 4,
Acvr1b	1.36266	activin receptor type-1B precursor
Itga6	1.36217	integrin alpha-6,
Sbno1	1.36172	protein strawberry notch homolog 1,
Dydc1	1.36052	DPY30 domain-containing protein 1
Epc1	1.36031	enhancer of polycomb homolog 1 isoform 1
Gm11554	1.36008	keratin associated protein 4 family member
Fstl5	1.35935	follistatin-related protein 5 precursor
Pik3c3	1.35894	phosphatidylinositol 3-kinase catalytic subunit
Hltf	1.35889	helicase-like transcription factor isoform 1
Dgke	1.35878	diacylglycerol kinase epsilon,
Hmgcr	1.35828	3-hydroxy-3-methylglutaryl-coenzyme A reductase,
Polh	1.35734	DNA polymerase eta
Acaca	1.35695	acetyl-CoA carboxylase 1
Cep120	1.35514	centrosomal protein of 120 kDa,
Tbc1d15	1.35509	TBC1 domain family member 15
Drosha	1.35446	ribonuclease 3
Tnnt2	1.35405	troponin T, cardiac muscle isoform f
Marf1	1.35397	limkain-b1,
Osbpl3	1.35359	oxysterol-binding protein-related protein 3,
Rims1	1.35305	regulating synaptic membrane exocytosis protein
Gclm	1.35232	glutamate--cysteine ligase regulatory subunit
Mycbpap	1.35055	MYCBP-associated protein,
Nars	1.35022	asparaginyl-tRNA synthetase, cytoplasmic isoform
Armc3	1.34975	armadillo repeat-containing protein 3,
2700049A03Rik	1.3485	Talpid3 protein isoform 1
Tuba4a	1.34834	tubulin alpha-4A chain
Aff1	1.34692	AF4/FMR2 family member 1 isoform 2,
Ric3	1.34588	protein RIC-3 isoform a,
Gbf1	1.3454	Golgi-specific brefeldin A-resistance guanine,
Calu	1.34461	calumenin isoform 2
E2f3	1.34292	transcription factor E2F3,
Dnajc16	1.34257	dnaJ homolog subfamily C member 16 precursor
Smg1	1.34156	serine/threonine-protein kinase SMG1
Camk2b	1.34117	calcium/calmodulin-dependent protein kinase type
Snx25	1.34085	sorting nexin-25,
Wdyhv1	1.34072	protein N-terminal glutamine amidohydrolase
Grhl2	1.33993	grainyhead-like protein 2 homolog,
Kntc1	1.3392	kinetochore-associated protein 1
D030028A08Rik	1.33899	Mus musculus adult male testis cDNA, RIKEN full-length enriched library, clone:4930524A03 product:unclassifiable, full insert sequence.
Robo1	1.33884	roundabout homolog 1 precursor
Kcnq5	1.33798	potassium voltage-gated channel subfamily KQT
Dab1	1.33762	disabled homolog 1 isoform 2
Dennd1b	1.33589	DENN domain-containing protein 1B isoform 1
Pgm3	1.33489	phosphoacetylglucosamine mutase isoform 2
Adgrf4	1.33392	probable G-protein coupled receptor 115
Ash1l	1.33362	probable histone-lysine N-methyltransferase,
Mbd5	1.33361	methyl-CpG binding domain protein 5,
Etl4	1.33172	sickle tail protein isoform b,
Alms1-ps2	1.33114	n/a
Mapk8ip3	1.33104	C-Jun-amino-terminal kinase-interacting protein
Tlr3	1.33084	toll-like receptor 3 precursor,
Ttc39a	1.33072	tetratricopeptide repeat protein 39A isoform 2
Eml1	1.33024	echinoderm microtubule-associated protein-like 1,
Chrdl1	1.32936	chordin-like protein 1 2
Ly86	1.32913	lymphocyte antigen 86 precursor
Cacna1g	1.32897	calcium channel, voltage-dependent, T type,,
Braf	1.32704	serine/threonine-protein kinase B-raf,
Ttc21a	1.3266	tetratricopeptide repeat protein 21A,
Cacnb1	1.32616	voltage-dependent L-type calcium channel subunit,
Ube3b	1.32599	ubiquitin-protein ligase E3B
Slc6a17	1.32471	orphan sodium- and chloride-dependent,
Psmd11	1.32467	26S proteasome non-ATPase regulatory subunit 11,
Fnd3c2	1.32466	fibronectin type III domain containing 3C2
Sdk2	1.32457	protein sidekick-2 precursor,
Gns	1.32423	N-acetylglucosamine-6-sulfatase precursor,
Foxn2	1.32378	forkhead box N2,
Zfp384	1.32314	zinc finger protein 384,
Hdac3	1.32287	histone deacetylase 3
Ksr1	1.32287	kinase suppressor of Ras 1
1810006J02Rik	1.32287	n/a
Dact1	1.32287	dapper homolog 1 isoform 1
Kdm5b	1.32212	lysine-specific demethylase 5B,
Ptgis	1.32148	prostacyclin synthase
0610010F05Rik	1.32109	hypothetical protein LOC71675,
Celf4	1.32099	CUGBP Elav-like family member 4 isoform E
Gm14625	1.31987	n/a
Sfi1	1.31883	protein SFI1 homolog,
Syngap1	1.31832	n/a
Dnah11	1.31802	dynein, axonemal, heavy chain 11
Rgl1	1.31756	ral guanine nucleotide dissociation
Tdgf1	1.31756	teratocarcinoma-derived growth factor precursor
Morf4l1	1.31751	mortality factor 4-like protein 1 isoform b,
Svil	1.31717	supervillin,
Stxbp1	1.31713	syntaxin-binding protein 1 isoform a
Cmip	1.31687	C-Maf-inducing protein isoform 2,
Gnpda1	1.3167	glucosamine-6-phosphate isomerase 1,
Cfap70	1.31632	tetratricopeptide repeat domain 18 isoform 2
Dbhos	1.3162	n/a
Slc2a9	1.31603	solute carrier family 2, member 9 isoform 2,
Patz1	1.31576	POZ-, AT hook-, and zinc finger-containing,
Vcl	1.31506	vinculin,
Zdhhc17	1.3142	palmitoyltransferase ZDHHC17,
Ppil4	1.31402	peptidyl-prolyl cis-trans isomerase-like 4
Akt1	1.31397	RAC-alpha serine/threonine-protein kinase
Zfp219	1.31084	zinc finger protein 219,
Card14	1.31084	caspase recruitment domain-containing protein
Stxbp4	1.31084	syntaxin-binding protein 4,
Kif1b	1.31076	kinesin-like protein KIF1B isoform a
Prkd1	1.3102	serine/threonine-protein kinase D1
Fgfr2	1.30988	fibroblast growth factor receptor 2 isoform,
AU023762	1.30985	n/a
Noc3l	1.30962	nucleolar complex protein 3 homolog
Mtbp	1.30957	mdm2-binding protein isoform 2
Asb13	1.30883	n/a
Syt1	1.30784	synaptotagmin-1,
Stat5a	1.30743	signal transducer and activator of transcription,
Strbp	1.30621	spermatid perinuclear RNA-binding protein,
Srrm4	1.30606	serine/arginine repetitive matrix protein 4
Lrig1	1.30587	leucine-rich repeats and immunoglobulin-like,
Tmem55a	1.30571	transmembrane protein 55A
Nol8	1.3054	n/a
Ldb2	1.30354	LIM domain-binding protein 2 isoform 2,
Arhgap23	1.30326	rho GTPase-activating protein 23
Ncaph2	1.30308	condensin-2 complex subunit H2 isoform a,
Txnrd1	1.3029	thioredoxin reductase 1, cytoplasmic isoform 2
Sart3	1.30163	squamous cell carcinoma antigen recognized by
Ccnb1	1.30141	G2/mitotic-specific cyclin-B1,
B230323A14Rik	1.301	n/a
Capn13	1.29902	calpain-13
Ola1	1.29897	obg-like ATPase 1 isoform a
Bptf	1.29886	bromodomain PHD finger transcription factor,
Dpep2	1.29881	dipeptidase 2
Snrpd3	1.29881	small nuclear ribonucleoprotein Sm D3
Zpld1	1.29881	zona pellucida-like domain-containing protein 1
Srek1	1.29881	splicing factor, arginine/serine-rich 12,
Kcnt1	1.29881	potassium channel subfamily T member 1 isoform
Scyl1	1.29754	N-terminal kinase-like protein,
Cfap43	1.29689	hypothetical protein LOC70806,
Phykpl	1.29647	alanine--glyoxylate aminotransferase 2-like 2,
Map4k4	1.29631	mitogen-activated protein kinase kinase kinase,
Phf21a	1.29619	PHD finger protein 21A isoform 1
Iqch	1.29567	IQ domain-containing protein H,
Mef2a	1.29508	myocyte-specific enhancer factor 2A,
Rbl2	1.29346	retinoblastoma-like protein 2,
Pwwp2a	1.29267	PWWP domain-containing protein 2A isoform a,
Strn	1.29265	striatin,
Fmnl3	1.29219	formin-like protein 3,
Trpm1	1.29216	transient receptor potential cation channel,
Pskh1	1.29179	serine/threonine-protein kinase H1
Tjp1	1.29129	tight junction protein ZO-1 isoform 2
Mrpl2	1.29107	39S ribosomal protein L2, mitochondrial
Tle1	1.29091	transducin-like enhancer protein 1,
Gm3143	1.29073	n/a
Chrna3	1.29022	neuronal acetylcholine receptor subunit alpha-3,
Alpk3	1.29004	alpha-protein kinase 3,
Med13l	1.2896	mediator of RNA polymerase II transcription,
Atl2	1.2896	atlastin-2 isoform 2
Trpv1	1.28917	transient receptor potential cation channel,
Vkorc1l1	1.28865	vitamin K epoxide reductase complex subunit
Ibtk	1.28783	inhibitor of Bruton tyrosine kinase
Cacna1d	1.28763	voltage-dependent L-type calcium channel subunit,
Lef1	1.28735	lymphoid enhancer-binding factor 1,
Ifrd1	1.2869	interferon-related developmental regulator 1
Tpm2	1.28679	tropomyosin beta chain,
Sall1	1.28652	sal-like protein 1
Hnrnpc	1.28641	heterogeneous nuclear ribonucleoproteins C1/C2
Pomk	1.28521	protein kinase-like protein SgK196
Mgll	1.28457	monoglyceride lipase isoform d
Ptpn11	1.28445	tyrosine-protein phosphatase non-receptor type
Ist1	1.28426	IST1 homolog
Thap1	1.2841	THAP domain-containing protein 1
Nuak1	1.28384	NUAK family SNF1-like kinase 1
Nup43	1.2837	nucleoporin Nup43,
Polr3k	1.28298	DNA-directed RNA polymerase III subunit RPC10
Fam174b	1.28283	membrane protein FAM174B precursor
Psmd14	1.28277	26S proteasome non-ATPase regulatory subunit 14
Ccdc25	1.28275	coiled-coil domain-containing protein 25
Setx	1.28219	probable helicase senataxin
Adgrb1	1.28151	brain-specific angiogenesis inhibitor 1,
Atp6v1h	1.28063	V-type proton ATPase subunit H,
Chaf1b	1.28051	chromatin assembly factor 1 subunit B
Immp2l	1.28016	mitochondrial inner membrane protease subunit 2,
Rragc	1.28003	ras-related GTP-binding protein C
Tpm4	1.27971	tropomyosin alpha-4 chain
Usp54	1.27937	inactive ubiquitin carboxyl-terminal hydrolase
Brinp3	1.27885	family with sequence similarity 5, member C
Pkp1	1.27841	plakophilin-1,
Col9a1	1.27823	collagen alpha-1(IX) chain precursor,
Pacs2	1.27786	phosphofurin acidic cluster sorting protein 2,
Arhgef10l	1.27758	rho guanine nucleotide exchange factor 10-like
Orc2	1.27758	origin recognition complex subunit 2 isoform B
Rasa4	1.27756	ras GTPase-activating protein 4 isoform 2
Kansl3	1.27686	hypothetical protein LOC226976,
Tekt3	1.2762	tektin-3
Scap	1.27585	sterol regulatory element-binding protein
Tlcd1	1.27506	TLC domain-containing protein 1 precursor,
Ncoa2	1.27476	nuclear receptor coactivator 2 isoform a,
Erlin2	1.27476	erlin-2
Mvk	1.27476	mevalonate kinase,
Kat6b	1.27476	histone acetyltransferase MYST4,
Plcg1	1.27476	1-phosphatidylinositol-4,5-bisphosphate,
Usp39	1.27476	U4/U6.U5 tri-snRNP-associated protein 2
Kpna6	1.27476	importin subunit alpha-7
Rsl24d1	1.27453	probable ribosome biogenesis protein RLP24
Farp1	1.27376	FERMRhoGEF (Arhgef) and pleckstrin domain
Rasal2	1.27361	RAS protein activator like 2
Pcif1	1.27324	phosphorylated CTD-interacting factor 1
Asns	1.27287	asparagine synthetase [glutamine-hydrolyzing]
Ctnna1	1.27276	catenin alpha-1,
Dyrk3	1.27254	dual specificity
Psmd1	1.27204	26S proteasome non-ATPase regulatory subunit 1
Ubr4	1.27159	E3 ubiquitin-protein ligase UBR4,
2700089I24Rik	1.27134	n/a
Tcf7	1.27094	transcription factor 7,
Xpr1	1.27091	xenotropic and polytropic retrovirus receptor 1,
Sms	1.27084	spermine synthase
Siva1	1.26974	apoptosis regulatory protein Siva isoform 2
C2cd5	1.26964	hypothetical protein LOC74741 isoform 1
Zc3h7b	1.26818	zinc finger CCCH domain-containing protein 7B,
Mcm10	1.26777	protein MCM10 homolog,
Fnbp1l	1.26685	formin-binding protein 1-like isoform 2
Xpo1	1.26613	exportin-1
Epb41l4a	1.26603	band 4.1-like protein 4A,
Slc44a5	1.2657	choline transporter-like protein 5
N4bp2l1	1.26505	NEDD4-binding protein 2-like 1,
Gm13629	1.26476	Mus musculus adult male hypothalamus cDNA, RIKEN full-length enriched library, clone:A230108N10 product:unclassifiable, full insert sequence.
4932438A13Rik	1.26465	fragile site-associated protein,
Exosc2	1.26386	exosome complex exonuclease RRP4
Abi1	1.26328	abl interactor 1 isoform 1
Bcl7c	1.26278	B-cell CLL/lymphoma 7 protein family member C
Glp1r	1.26274	glucagon-like peptide 1 receptor
Crybb3	1.26274	beta-crystallin B3
Ccdc183	1.26274	hypothetical protein LOC77058
Naa25	1.26274	N-alpha-acetyltransferase 25, NatB auxiliary,
1700123O12Rik	1.26274	n/a
Ap2b1	1.26175	AP-2 complex subunit beta isoform b,
Rnf145	1.26157	RING finger protein 145 isoform 2
Src	1.26141	neuronal proto-oncogene tyrosine-protein kinase
Kdr	1.26124	vascular endothelial growth factor receptor 2,
Cdc42bpb	1.26015	serine/threonine-protein kinase MRCK beta
Lin7a	1.26	protein lin-7 homolog A isoform 2
Commd8	1.2597	COMM domain-containing protein 8
Ebi3	1.25857	interleukin-27 subunit beta precursor
Slc4a10	1.25767	sodium-driven chloride bicarbonate exchanger,
Ppef2	1.25738	serine/threonine-protein phosphatase with,
Npnt	1.25701	nephronectin isoform a,
Inadl	1.25616	inaD-like protein isoform 2,
Cdc5l	1.25611	cell division cycle 5-related protein
Efr3b	1.25598	protein EFR3 homolog B,
Bcl11a	1.25519	B-cell lymphoma/leukemia 11A isoform 3
Brf1	1.25484	transcription factor IIIB 90 kDa subunit
App	1.2548	amyloid beta A4 protein isoform 3 precursor
Bves	1.2539	blood vessel epicardial substance
Siglech	1.25334	sialic acid binding Ig-like lectin H,
4930405D11Rik	1.2523	n/a
Kcns2	1.25227	potassium voltage-gated channel subfamily S
Triobp	1.25216	TRIO and F-actin-binding protein isoform 5
Arhgap44	1.25203	rho GTPase-activating protein RICH2 isoform 2,
Dock3	1.2512	dedicator of cytokinesis protein 3
Ermp1	1.25075	endoplasmic reticulum metallopeptidase 1,
Ppip5k2	1.25071	inositol hexakisphosphate and,
Fam204a	1.25071	hypothetical protein LOC76539
Pja2	1.25071	E3 ubiquitin-protein ligase Praja-2 isoform b
Itpr2	1.25071	inositol 1,4,5-trisphosphate receptor type 2
Nmrk2	1.25071	nicotinamide riboside kinase 2
Mrps22	1.25071	28S ribosomal protein S22, mitochondrial
Champ1	1.25071	zinc finger protein 828,
Col7a1	1.25071	collagen alpha-1(VII) chain precursor
Kif3a	1.25025	kinesin-like protein KIF3A,
Cldn34c1	1.2501	hypothetical protein LOC73061,
Helz	1.24979	probable helicase with zinc finger domain,
Cltb	1.24973	clathrin light chain B,
Pde7a	1.24949	high affinity cAMP-specific 3',5'-cyclic
Mgat5b	1.24944	alpha-1,6-mannosylglycoprotein,
Tmc2	1.24944	transmembrane channel-like protein 2
Mdga1	1.2493	MAM domain-containing
Dgkd	1.24899	diacylglycerol kinase, delta
Klhdc10	1.24799	kelch domain-containing protein 10,
Pde4dip	1.24792	myomegalin isoform 2,
Fgfr1	1.24786	basic fibroblast growth factor receptor 1,
Sall4	1.24761	sal-like protein 4 isoform b
Dock11	1.24755	dedicator of cytokinesis protein 11
Drg1	1.24722	developmentally-regulated GTP-binding protein 1,
Mrps35	1.24686	28S ribosomal protein S35, mitochondrial
Pcx	1.24684	pyruvate carboxylase, mitochondrial isoform 2
Abcb1b	1.2467	multidrug resistance protein 1,
Ripk1	1.24666	receptor-interacting serine/threonine-protein,
Kansl1	1.24664	hypothetical protein LOC76719,
Map4	1.24642	microtubule-associated protein 4,
Slc20a1	1.24574	sodium-dependent phosphate transporter 1 isoform,
Acacb	1.2454	acetyl-Coenzyme A carboxylase beta,
Atf1	1.2453	cyclic AMP-dependent transcription factor ATF-1
Carm1	1.2438	histone-arginine methyltransferase CARM1 isoform
Mrps9	1.24375	28S ribosomal protein S9, mitochondrial,
Trak2	1.24361	trafficking protein, kinesin binding 2
Mfsd4	1.24319	major facilitator superfamily domain-containing,
Fanca	1.24263	Fanconi anemia group A protein homolog,
Stk11	1.24157	serine/threonine-protein kinase 11
Tex9	1.24131	testis-expressed sequence 9 protein,
Abhd16a	1.24105	protein BAT5
Pdcd6ip	1.24008	programmed cell death 6-interacting protein
Cfap57	1.24	WD repeat-containing protein 65
Tie1	1.24	tyrosine-protein kinase receptor Tie-1,
Crygs	1.23991	beta-crystallin S
Ano5	1.23946	anoctamin-5,
Ppp4r4	1.23909	serine/threonine-protein phosphatase 4,
Cdh1	1.23886	cadherin-1
Ptpru	1.23878	receptor-type tyrosine-protein phosphatase U,
Rapgef5	1.23868	rap guanine nucleotide exchange factor 5,
Zmynd8	1.23868	protein kinase C-binding protein 1,
Pkp4	1.23868	plakophilin-4 isoform 2,
Gskip	1.23868	GSK3-beta interaction protein,
Fam213b	1.23833	hypothetical protein LOC66469
Ptprf	1.23826	receptor-type tyrosine-protein phosphatase F
C130060C02Rik	1.23813	n/a
Ttc39c	1.23796	tetratricopeptide repeat protein 39C
Nf2	1.23741	merlin,
Cdk8	1.23741	cell division protein kinase 8,
Scai	1.23726	protein SCAI,
Slc25a28	1.23715	mitoferrin-2,
Sdk1	1.23711	protein sidekick-1 precursor,
Edem3	1.23638	ER degradation-enhancing alpha-mannosidase-like,
Tnpo1	1.23602	transportin-1 isoform 2,
Gm12830	1.23587	Mus musculus adult male hypothalamus cDNA, RIKEN full-length enriched library, clone:A230001G09 product:hypothetical protein, full insert sequence.
Nlgn1	1.23545	neuroligin-1 isoform 2
Ccdc186	1.23392	oocyte-testis gene 1,
Smg7	1.23364	protein SMG7 isoform 3
Ptar1	1.23354	protein prenyltransferase alpha subunit repeat
5730522E02Rik	1.23252	Mus musculus 8 days embryo whole body cDNA, RIKEN full-length enriched library, clone:5730522E02 product:unclassifiable, full insert sequence.
Slc45a1	1.23209	proton-associated sugar transporter A,
Abcc5	1.23202	multidrug resistance-associated protein 5
Dhx38	1.23183	pre-mRNA-splicing factor ATP-dependent RNA,
Myo18a	1.23117	myosin-XVIIIa,
Cnot1	1.23097	CCR4-NOT transcription complex subunit 1 isoform
Rfc2	1.23079	replication factor C subunit 2
Hipk3	1.23074	homeodomain-interacting protein kinase 3 isoform
Dnmt3a	1.23074	DNA (cytosine-5)-methyltransferase 3A isoform 1
1700010K23Rik	1.23048	n/a
Dennd2c	1.22979	DENN domain-containing protein 2C,
Armc5	1.22947	armadillo repeat-containing protein 5
Adamts6	1.22833	A disintegrin and metalloproteinase with
Kmt2a	1.2282	histone-lysine N-methyltransferase MLL,
Col15a1	1.22808	collagen alpha-1(XV) chain precursor,
Slc38a1	1.22785	sodium-coupled neutral amino acid transporter 1
Irf6	1.22712	interferon regulatory factor 6,
Mef2c	1.2267	myocyte-specific enhancer factor 2C isoform 2,
Soat1	1.22668	sterol O-acyltransferase 1
Tpd52	1.22666	tumor protein D52 isoform 3
Ism2	1.22666	n/a
Gm1661	1.22666	hypothetical protein LOC381544 isoform 2
Drd4	1.22666	D(4) dopamine receptor
Ccbe1	1.22666	collagen and calcium-binding EGF,
Hivep1	1.22666	zinc finger protein 40
Cntnap4	1.22632	contactin-associated protein-like 4 precursor,
Sh3pxd2a	1.22546	SH3 and PX domain-containing protein 2A isoform,
Mrpl3	1.22539	39S ribosomal protein L3, mitochondrial,
Chst8	1.22539	carbohydrate sulfotransferase 8,
Ext2	1.22528	exostosin-2,
Tnc	1.22517	tenascin,
Pop4	1.22485	ribonuclease P protein subunit p29
Acly	1.22474	ATP-citrate synthase isoform 2
Zdhhc21	1.22454	probable palmitoyltransferase ZDHHC21,
Zfp707	1.22446	zinc finger protein 707,
Myo7b	1.22344	myosin-VIIb
Pum1	1.22249	pumilio homolog 1 isoform 2
Btbd1	1.22229	BTB/POZ domain-containing protein 1
Slc17a6	1.22215	vesicular glutamate transporter 2
Bsn	1.22202	protein bassoon
Ap4s1	1.22198	AP-4 complex subunit sigma-1,
Pla2g1b	1.2213	phospholipase A2 precursor,
Eif3l	1.2213	eukaryotic translation initiation factor 3,
Rybp	1.22108	RING1 and YY1-binding protein
Efcab6	1.22104	EF-hand calcium-binding domain-containing
Tgm5	1.21984	protein-glutamine gamma-glutamyltransferase 5
Otud4	1.21974	OTU domain-containing protein 4,
Lonrf1	1.21964	LON peptidase N-terminal domain and RING finger
Cntln	1.21919	centlein isoform 2
Mef2d	1.21835	myocyte-specific enhancer factor 2D,
H2afz	1.21831	histone H2A.Z
Fryl	1.21822	protein furry homolog-like,
Fkbp5	1.21813	peptidyl-prolyl cis-trans isomerase FKBP5,
Mtr	1.21757	methionine synthase
Cir1	1.21749	corepressor interacting with RBPJ 1
Gmds	1.21745	GDP-mannose 4,6 dehydratase,
Pspc1	1.21656	paraspeckle component 1,
Kif21b	1.21632	kinesin-like protein KIF21B,
Mfsd1	1.2162	major facilitator superfamily domain-containing
Fgl1	1.2158	fibrinogen-like protein 1 precursor
Arrb1	1.21516	beta-arrestin-1 isoform B
Gramd4	1.21491	GRAM domain-containing protein 4
Ppfia2	1.21437	liprin-alpha-2,
Col14a1	1.21429	collagen alpha-1(XIV) chain,
Cabin1	1.21424	calcineurin binding protein 1,
Actb	1.21387	actin, cytoplasmic 1
Gm15471	1.21322	n/a
Xpo6	1.21294	exportin-6,
Fos	1.21264	proto-oncogene c-Fos
Ankrd35	1.21217	ankyrin repeat domain-containing protein 35,
Cntn3	1.21209	contactin-3 precursor
Upf1	1.21206	regulator of nonsense transcripts 1 isoform b
Kcnd3	1.21191	potassium voltage-gated channel subfamily D
Unc119b	1.21189	protein unc-119 homolog B,
Tmem71	1.21146	transmembrane protein 71
Lbx2	1.21083	transcription factor LBX2
Jag1	1.21053	protein jagged-1 precursor
Sh3rf1	1.20949	putative E3 ubiquitin-protein ligase SH3RF1,
Slfn5os	1.20931	n/a
Rab26	1.20928	ras-related protein Rab-26
1110004E09Rik	1.20778	hypothetical protein LOC68001
Tbc1d13	1.20735	TBC1 domain family member 13
Gm11696	1.20702	n/a
Glod4	1.20701	glyoxalase domain-containing protein 4,
Vash2	1.20699	vasohibin-2,
Snrnp40	1.20678	U5 small nuclear ribonucleoprotein 40 kDa
Ptprm	1.20672	receptor-type tyrosine-protein phosphatase mu,
Syne1	1.20666	nesprin-1 isoform 2,
Hmgxb3	1.20658	HMG box domain containing 3 isoform 1
Cdc14b	1.20615	dual specificity protein phosphatase CDC14B
Tbc1d4	1.20579	TBC1 domain family member 4,
Gpatch2l	1.2057	hypothetical protein LOC70373
Slc4a7	1.20547	sodium bicarbonate cotransporter 3,
Zfp703	1.20482	zinc finger protein 703 isoform 2
Rptor	1.20479	regulatory-associated protein of mTOR,
Anks1b	1.20454	ankyrin repeat and sterile alpha motif
Desi2	1.20405	PPPDE peptidase domain-containing protein 1
Atp6v1e1	1.20401	V-type proton ATPase subunit E 1
Fez2	1.20379	fasciculation and elongation protein zeta-2,
9430078K24Rik	1.20371	n/a
Clip1	1.2037	CAP-Gly domain-containing linker protein 1,
Ctdnep1	1.20362	serine/threonine-protein phosphatase dullard
Elp6	1.20358	transmembrane protein 103
Phf10	1.20288	PHD finger protein 10,
Mark1	1.2026	serine/threonine-protein kinase MARK1,
Sin3b	1.2026	paired amphipathic helix protein Sin3b isoform
Asb17	1.2026	ankyrin repeat and SOCS box protein 17
Il1r2	1.2026	interleukin-1 receptor type 2 precursor
Iws1	1.2026	protein IWS1 homolog
Dtna	1.20221	dystrobrevin alpha isoform 1,
Gpd2	1.20198	glycerol-3-phosphate dehydrogenase,,
Rpap3	1.20162	RNA polymerase II-associated protein 3
Msh3	1.20133	DNA mismatch repair protein Msh3,
Tmem245	1.20091	hypothetical protein LOC242474
Pla2g5	1.20082	calcium-dependent phospholipase A2 precursor
Rpsa	1.20052	40S ribosomal protein SA,
Dip2a	1.19998	disco-interacting protein 2 homolog A,
Dnm1	1.19968	dynamin-1,
9630013A20Rik	1.19963	Mus musculus 16 days neonate cerebellum cDNA, RIKEN full-length enriched library, clone:9630013A20 product:unclassifiable, full insert sequence.
U2af2	1.1996	splicing factor U2AF 65 kDa subunit,
Ralgps1	1.19923	ras-specific guanine nucleotide-releasing factor,
Btbd19	1.19908	Mus musculus adult male urinary bladder cDNA, RIKEN full-length enriched library, clone:9530048O09 product:unclassifiable, full insert sequence.
Msi2	1.19875	RNA-binding protein Musashi homolog 2-like,
Npc1	1.19867	Niemann-Pick C1 protein
Myo5c	1.19866	myosin-Vc,
Ubr1	1.19865	E3 ubiquitin-protein ligase UBR1
Ap4b1	1.19828	AP-4 complex subunit beta-1 isoform b
Grik1	1.19783	glutamate receptor, ionotropic kainate 1 isoform
Gtpbp8	1.19737	GTP-binding protein 8 isoform 2
Thbs4	1.19726	thrombospondin-4 precursor
Asap1	1.19679	arf-GAP with SH3 domain, ANK repeat and PH,
Tmem14c	1.19607	transmembrane protein 14C,
Exoc7	1.19602	exocyst complex component 7 isoform 1
Cryba4	1.19585	beta-crystallin A4,
Mtor	1.19582	serine/threonine-protein kinase mTOR
Igf1	1.1958	insulin-like growth factor I isoform 4
Strn3	1.19559	striatin-3 isoform 2
Otof	1.19519	otoferlin isoform 1
Fubp3	1.19503	far upstream element (FUSE) binding protein 3,
Chchd3	1.1948	coiled-coil-helix-coiled-coil-helix,
Tlx1	1.19471	T-cell leukemia homeobox protein 1
Nfil3	1.19452	nuclear factor interleukin-3-regulated protein,
Mid1	1.19394	midline-1
Tnxb	1.19361	tenascin-X
Vat1l	1.1934	synaptic vesicle membrane protein VAT-1
Serac1	1.1934	protein SERAC1 isoform 2
Prkrir	1.19336	52 kDa repressor of the inhibitor of the protein
Ttc28	1.19327	n/a
Kctd1	1.19324	BTB/POZ domain-containing protein KCTD1 isoform,
Ddx47	1.19313	probable ATP-dependent RNA helicase DDX47
Mms22l	1.1924	hypothetical protein LOC212377,
Nucks1	1.19238	nuclear ubiquitous casein and cyclin-dependent
Kif13b	1.19197	kinesin-like protein KIF13B,
Cdk16	1.19175	cell division protein kinase 16
Irg1	1.19168	immune-responsive gene 1 protein
Lix1	1.19137	protein limb expression 1 homolog,
Cyp4a31	1.19086	cytochrome P450, family 4, subfamily a,
Slc26a8	1.19058	n/a
Plg	1.19058	plasminogen
Alas1	1.19058	5-aminolevulinate synthase, nonspecific,,
Gm7616	1.19058	hypothetical protein LOC665389
Atf7ip	1.19058	activating transcription factor 7-interacting,
Fktn	1.19038	fukutin,
Hnrnpll	1.19031	heterogeneous nuclear ribonucleoprotein L-like
Col11a1	1.1901	collagen alpha-1(XI) chain precursor
Ngdn	1.18959	neuroguidin
Nab1	1.18877	NGFI-A-binding protein 1
Pigq	1.18868	phosphatidylinositol,
Scube2	1.1884	signal peptide, CUB and EGF-like,
Stx6	1.18828	syntaxin-6,
Smgc	1.18804	submandibular gland protein C precursor,
Sptlc2	1.18778	serine palmitoyltransferase 2,
Hmcn1	1.18743	hemicentin 1
Esrrg	1.18683	estrogen-related receptor gamma,
Cyp4a10	1.18677	cytochrome P450 4A10,
Epg5	1.18664	hypothetical protein LOC100502841
BC021891	1.18654	mitogen-activated protein kinase kinase kinase
Casc3	1.18644	protein CASC3
Numb	1.18599	protein numb homolog isoform 1,
Cep170	1.18598	centrosomal protein of 170 kDa,
Vmn2r69	1.1859	vomeronasal 2, receptor 69
Eno1	1.1857	alpha-enolase
Eno1b	1.1857	hypothetical protein LOC433182,
Papola	1.1855	poly(A) polymerase alpha,
Ppp4r1l-ps	1.18546	Mus musculus adult male testis cDNA, RIKEN full-length enriched library, clone:1700007P14 product:unclassifiable, full insert sequence.
Col1a2	1.1854	collagen alpha-2(I) chain precursor
Gm10865	1.18533	n/a
Pkn2	1.18531	serine/threonine-protein kinase N2,
Ltn1	1.18516	RING finger protein 160,
Atp10a	1.18497	probable phospholipid-transporting ATPase VA
Tmem260	1.18449	hypothetical protein LOC218989,
BC004004	1.18424	hypothetical protein LOC80748
Tbl1xr1	1.18412	F-box-like/WD repeat-containing protein TBL1XR1,
Adam23	1.1833	disintegrin and metalloproteinase,
Kdm3b	1.18297	lysine-specific demethylase 3B
Cenpj	1.18264	centromere protein J,
Ddx54	1.18188	ATP-dependent RNA helicase DDX54
Fopnl	1.18133	lisH domain-containing protein C16orf63 homolog
Pou4f1	1.18128	POU domain, class 4, transcription factor 1
Grsf1	1.18117	G-rich sequence factor 1 isoform 2
Fyco1	1.18102	FYVE and coiled-coil domain-containing protein
Eftud2	1.18088	116 kDa U5 small nuclear ribonucleoprotein
St3gal5	1.18087	lactosylceramide alpha-2,3-sialyltransferase
Nrcam	1.18027	neuronal cell adhesion molecule isoform 1
Plekhd1os	1.18015	n/a
Chst15	1.1801	carbohydrate sulfotransferase 15,
Fermt2	1.1801	fermitin family homolog 2
Rab11fip3	1.17991	rab11 family-interacting protein 3 isoform c,
Rps6ka2	1.17991	ribosomal protein S6 kinase alpha-2
Gm3696	1.17972	alpha25-takusan,
Notum	1.17964	protein notum homolog precursor,
Rbms2	1.17906	RNA-binding motif, single-stranded-interacting
Fam3c	1.17903	D6Wsu176e protein precursor,
Me2	1.17855	NAD-dependent malic enzyme, mitochondrial
Dnm1l	1.17855	dynamin-1-like protein isoform a,
Stk38l	1.17855	serine/threonine-protein kinase 38-like,
Vmn2r107	1.17855	vomeronasal 2, receptor 107
4930568E12Rik	1.17855	n/a
A830052D11Rik	1.17855	n/a
Eml6	1.17829	echinoderm microtubule-associated protein-like,
Btbd7	1.17757	BTB/POZ domain-containing protein 7,
Gpr132	1.17733	probable G-protein coupled receptor 132
Zcchc6	1.17698	terminal uridylyltransferase 7,
Slc38a2	1.17693	sodium-coupled neutral amino acid transporter 2
Dpm2	1.17691	dolichol phosphate-mannose biosynthesis
Mark2	1.17636	serine/threonine-protein kinase MARK2 isoform 1
Cacna1e	1.17591	voltage-dependent R-type calcium channel subunit
Tbr1	1.17537	T-box brain protein 1
Klf3	1.17526	Krueppel-like factor 3,
Camk2g	1.17519	calcium/calmodulin-dependent protein kinase type
Abcc9	1.17477	ATP-binding cassette sub-family C member 9
Zfyve26	1.17459	zinc finger FYVE domain-containing protein 26
Pola1	1.17451	DNA polymerase alpha catalytic subunit,
Dennd4a	1.17443	DENN/MADD domain containing 4A
Usp40	1.17274	ubiquitin carboxyl-terminal hydrolase 40 isoform,
Glo1	1.17244	lactoylglutathione lyase
Dab2ip	1.17208	disabled homolog 2-interacting protein isoform,
Slamf1	1.17197	signaling lymphocytic activation molecule,
5430419D17Rik	1.17193	putative DMBT1-like protein precursor,
Asun	1.17165	cell cycle regulator Mat89Bb homolog
Pigx	1.17165	phosphatidylinositol-glycan biosynthesis class X
Dok6	1.1712	docking protein 6,
Anxa4	1.17022	annexin A4,
Vwf	1.16988	von Willebrand factor precursor,
Gse1	1.16961	genetic suppressor element 1 isoform 1
2410089E03Rik	1.16934	transmembrane protein ENSP00000382582 homolog
Eogt	1.16906	hypothetical protein LOC101351 precursor
Calb2	1.16869	calretinin,
5730508B09Rik	1.16866	hypothetical protein LOC70617
Map3k4	1.16858	mitogen-activated protein kinase kinase kinase,
Mest	1.16852	mesoderm-specific transcript protein,
Ryr3	1.16784	ryanodine receptor 3
Unkl	1.16772	RING finger protein unkempt-like isoform 2
Gm21992	1.1676	n/a
Rbm4	1.1676	RNA-binding protein 4,
Timp1	1.16709	metalloproteinase inhibitor 1
Ddx55	1.16676	ATP-dependent RNA helicase DDX55 isoform 1
Mpdz	1.16657	multiple PDZ domain protein,
Kdm5a	1.16657	lysine-specific demethylase 5A
Mllt1	1.16653	protein ENL
Rpl4	1.16653	60S ribosomal protein L4
Ubac2	1.16653	ubiquitin-associated domain-containing protein 2
Cst13	1.16653	cystatin-13 precursor
Kdelr3	1.16653	ER lumen protein retaining receptor 3
Brap	1.16653	BRCA1-associated protein
Ptger3	1.16653	prostaglandin E2 receptor EP3 subtype,
5031425F14Rik	1.16653	Mus musculus adult male aorta and vein cDNA, RIKEN full-length enriched library, clone:A530024L20 product:weakly similar to vsaD protein (fragment) [Mycoplasma pulmonis], full insert sequence.
Cdh4	1.16653	cadherin-4 precursor,
Nup155	1.16653	nuclear pore complex protein Nup155,
Ttll10	1.16653	protein polyglycylase TTLL10,
Atg4b	1.16653	cysteine protease ATG4B
Dnm2	1.16653	dynamin-2,
Wasl	1.16608	neural Wiskott-Aldrich syndrome protein isoform
Fxr1	1.16572	fragile X mental retardation syndrome-related
Dusp6	1.16495	dual specificity protein phosphatase 6
Rock1	1.16485	rho-associated protein kinase 1,
Zc3h7a	1.16459	Mus musculus 0 day neonate skin cDNA, RIKEN full-length enriched library, clone:4631401H08 product:CDNA FLJ20318 FIS, CLONE HEP08704 (FRAGMENT) homolog [Homo sapiens], full insert sequence.
Pcsk1	1.16458	neuroendocrine convertase 1 precursor,
Tc2n	1.16455	tandem C2 domains nuclear protein,
Mcoln1	1.16427	mucolipin-1
Wdr90	1.1642	WD repeat-containing protein 90
Golga2	1.16361	Golgin subfamily A member 2 isoform a
Sez6l2	1.16331	seizure 6-like protein 2,
Kmt2c	1.16307	histone-lysine N-methyltransferase MLL3,
Negr1	1.16267	neuronal growth regulator 1 isoform b
Lyst	1.16249	lysosomal-trafficking regulator,
Camkmt	1.16177	calmodulin-lysine N-methyltransferase
Bco1	1.1614	beta,beta-carotene 15,15'-monooxygenase isoform
Spcs2	1.16117	signal peptidase complex subunit 2
Fahd2a	1.16117	fumarylacetoacetate hydrolase domain-containing
Ddx5	1.1611	probable ATP-dependent RNA helicase DDX5,
Rer1	1.1608	protein RER1,
Ppil2	1.1606	peptidyl-prolyl cis-trans isomerase-like 2,
Shroom3	1.1606	protein Shroom3 isoform 2
R3hdm1	1.16054	R3H domain (binds single-stranded nucleic,
Neurl1a	1.16044	neuralized-like protein 1A isoform 2,
Pex3	1.16005	peroxisomal biogenesis factor 3 isoform 1,
Aak1	1.1599	AP2 associated kinase 1 isoform 2,
Tmem106c	1.1599	transmembrane protein 106C,
Tfap2d	1.15987	transcription factor AP-2-delta
Dnm3	1.15933	dynamin-3 isoform 1
Stau1	1.15925	double-stranded RNA-binding protein Staufen
Pcsk6	1.15902	paired basic amino acid cleaving system 4,
Fbxo32	1.15877	F-box only protein 32
Rpl22	1.15865	60S ribosomal protein L22
Calcoco1	1.15863	calcium-binding and coiled-coil,
Traf3ip2	1.15863	adapter protein CIKS
Spock2	1.15859	testican-2 precursor,
Lrrfip1	1.15812	leucine-rich repeat flightless-interacting
C2cd2	1.1576	C2 calcium-dependent domain containing 2,
Gtf3a	1.15729	transcription factor IIIA
Rabl3	1.15643	rab-like protein 3
Hdac2	1.1563	histone deacetylase 2,
Mettl9	1.15601	methyltransferase-like protein 9 precursor,
Tubb6	1.15586	tubulin beta-6 chain,
Cyp2c38	1.15582	cytochrome P450 2C38
Epyc	1.15572	epiphycan precursor,
Myo1b	1.15543	myosin-Ib isoform 1
Barhl1	1.1554	barH-like 1 homeobox protein
Myo9a	1.15532	myosin-IXa
Zfp827	1.15526	zinc finger protein 827,
Zcchc11	1.15523	terminal uridylyltransferase 4
Wdr59	1.15511	WD repeat-containing protein 59 isoform 3
Midn	1.15496	midnolin,
Hacd1	1.15487	3-hydroxyacyl-CoA dehydratase 1 isoform 1
Rpl28	1.15478	60S ribosomal protein L28
Nsmce2	1.15476	E3 SUMO-protein ligase NSE2 isoform 2
Col4a3	1.15467	collagen alpha-3(IV) chain precursor
Megf10	1.1545	multiple epidermal growth factor-like domains,
Syt2	1.1545	synaptotagmin-2,
Mink1	1.1545	misshapen-like kinase 1 isoform 4
Cep44	1.15442	hypothetical protein LOC382010
Uhrf2	1.15426	E3 ubiquitin-protein ligase UHRF2,
Lrpprc	1.15374	leucine-rich PPR motif-containing protein,
Pitpnm2	1.15332	membrane-associated phosphatidylinositol,
Sgip1	1.15263	SH3-containing GRB2-like protein 3-interacting,
Vezf1	1.152	vascular endothelial zinc finger 1
Ccdc93	1.15196	coiled-coil domain-containing protein 93 isoform
Polr2b	1.15164	DNA-directed RNA polymerase II subunit RPB2
Grik2	1.15159	glutamate receptor, ionotropic kainate 2 isoform,
Dgcr8	1.15137	microprocessor complex subunit DGCR8,
Vcp	1.15115	transitional endoplasmic reticulum ATPase
Prdm16	1.15106	PR domain zinc finger protein 16 isoform 1,
BC024978	1.15079	n/a
Pak2	1.15078	serine/threonine-protein kinase PAK 2
Neu4	1.15065	sialidase-4,
4930448C13Rik	1.15065	n/a
Slc4a4	1.1506	electrogenic sodium bicarbonate cotransporter 1,
Psd	1.1501	PH and SEC7 domain-containing protein 1,
Mcts1	1.14999	malignant T cell-amplified sequence 1,
Nek9	1.14923	serine/threonine-protein kinase Nek9
Ttn	1.14915	titin isoform N2-B
Itsn2	1.14882	intersectin-2 isoform 3
Aff4	1.14881	AF4/FMR2 family member 4,
Tada2a	1.14855	transcriptional adapter 2-alpha
Ttc3	1.14849	E3 ubiquitin-protein ligase TTC3,
Cpsf6	1.14834	cleavage and polyadenylation specificity factor,
Ptprb	1.14828	receptor-type tyrosine-protein phosphatase beta
Nox4	1.148	NADPH oxidase 4
Arhgap22	1.14788	rho GTPase-activating protein 22,
Nek7	1.14788	serine/threonine-protein kinase Nek7,
Ush1c	1.1478	harmonin isoform a1,
Hook3	1.14759	protein Hook homolog 3
Fbxw18	1.14755	F-box and WD-40 domain protein 18
2016-09-06	1.14714	septin-6 isoform 2,
Minos1	1.14708	Mus musculus 18-day embryo whole body cDNA, RIKEN full-length enriched library, clone:1190003D03 product:unclassifiable, full insert sequence.
Spata16	1.14681	spermatogenesis-associated protein 16 isoform 2
Stag1	1.14659	cohesin subunit SA-1
Pde8b	1.14627	phosphodiesterase 8B isoform 1,
Slc25a38	1.14563	solute carrier family 25 member 38
Pnpla1	1.14545	patatin-like phospholipase domain-containing
Aicda	1.14529	activation-induced cytidine deaminase
Baz1b	1.14529	tyrosine-protein kinase BAZ1B,
Zbtb24	1.14529	zinc finger and BTB domain-containing protein,
Enpp3	1.14529	ectonucleotide pyrophosphatase/phosphodiesterase,
Epb41	1.14529	protein 4.1 isoform 3,
Cnbd2	1.14506	hypothetical protein LOC70873,
Mdn1	1.14487	midasin
Prkag1	1.14484	5'-AMP-activated protein kinase subunit gamma-1
Hace1	1.14433	E3 ubiquitin-protein ligase HACE1,
Scoc	1.14411	short coiled-coil protein isoform a
Nup107	1.14407	nuclear pore complex protein Nup107
4930417O13Rik	1.14402	Mus musculus adult male testis cDNA, RIKEN full-length enriched library, clone:4930417O13 product:unclassifiable, full insert sequence.
Gdi2	1.14391	rab GDP dissociation inhibitor beta,
Ikzf3	1.14343	zinc finger protein Aiolos,
Igf1r	1.14324	insulin-like growth factor 1 receptor,
1110037F02Rik	1.14273	protein virilizer homolog,
Cyfip2	1.1427	cytoplasmic FMR1-interacting protein 2,
Diaph1	1.14262	protein diaphanous homolog 1,
Gpbp1l1	1.1426	vasculin-like protein 1
Tyk2	1.14256	non-receptor tyrosine-protein kinase TYK2,
Adcy2	1.14247	adenylate cyclase type 2
Tbc1d31	1.14247	WD repeat-containing protein 67 isoform 1,
Nek6	1.14247	serine/threonine-protein kinase Nek6
Akr1b8	1.14247	aldose reductase-related protein 2
Slc9a8	1.14247	sodium/hydrogen exchanger 8 isoform a,
Tbc1d10c	1.14247	carabin,
Krt71	1.14247	keratin, type II cytoskeletal 71
Plch1	1.14224	1-phosphatidylinositol-4,5-bisphosphate
Nup160	1.14151	nuclear pore complex protein Nup160,
Agl	1.14138	glycogen debranching enzyme,
Ubr3	1.14127	E3 ubiquitin-protein ligase UBR3 isoform 2
Cntn4	1.1406	contactin-4 isoform 2
Pstpip2	1.14059	proline-serine-threonine phosphatase-interacting,
Adap2	1.13939	arf-GAP with dual PH domain-containing protein
Kidins220	1.13934	kinase D-interacting substrate of 220 kDa,
Sh2b3	1.13871	SH2B adapter protein 3,
Bclaf1	1.1384	bcl-2-associated transcription factor 1 isoform
Llgl2	1.13812	lethal(2) giant larvae protein homolog 2,
Ptcd3	1.13807	pentatricopeptide repeat-containing protein 3,,
Eny2	1.13724	enhancer of yellow 2 transcription factor,
Slc1a5	1.13717	neutral amino acid transporter B(0)
Chd4	1.13712	chromodomain-helicase-DNA-binding protein 4,
Kif1a	1.13645	kinesin-like protein KIF1A isoform a,
Pdpk1	1.13628	3-phosphoinositide-dependent protein kinase 1,
Prpf18	1.13608	pre-mRNA-splicing factor 18
H2afy2	1.13602	core histone macro-H2A.2
Dync2h1	1.13561	cytoplasmic dynein 2 heavy chain 1
Gkap1	1.13554	G kinase-anchoring protein 1,
Cd109	1.13552	CD109 antigen precursor
Wdfy4	1.13548	WD repeat and FYVE domain containing 4
Fam73b	1.13487	hypothetical protein LOC108958,
Tcf12	1.13485	transcription factor 12,
Uggt1	1.13457	UDP-glucose:glycoprotein glucosyltransferase 1
Gnl3	1.13453	guanine nucleotide-binding protein-like 3 long,
Phf12	1.13448	PHD finger protein 12,
Vav1	1.13444	proto-oncogene vav isoform 2
Arnt	1.13423	aryl hydrocarbon receptor nuclear translocator,
Ccni	1.1337	cyclin-I
Emc1	1.13362	hypothetical protein LOC230866 isoform 1,
Lrch3	1.13346	leucine-rich repeat and calponin homology,
Alpk1	1.13337	alpha-protein kinase 1
Gm9899	1.13317	n/a
Plxnc1	1.13303	plexin-C1 precursor
Eif4e3	1.13251	eukaryotic translation initiation factor 4E type
Ppard	1.13238	peroxisome proliferator-activated receptor
Clk1	1.13214	SubName: Full=CDC-like kinase 1, isoform CRA_a; SubName: Full=Putative uncharacterized protein;
Uck2	1.13086	uridine-cytidine kinase 2
2900011O08Rik	1.13086	hypothetical protein LOC67254
Psmd9	1.13073	26S proteasome non-ATPase regulatory subunit 9
Yap1	1.13045	yorkie homolog isoform 2,
Dock4	1.12969	dedicator of cytokinesis protein 4,
Ddx1	1.12922	ATP-dependent RNA helicase DDX1
Pzp	1.12873	alpha-2-macroglobulin precursor
Snrpf	1.12863	small nuclear ribonucleoprotein F
Poc5	1.12859	centrosomal protein POC5,
Mapre2	1.12853	microtubule-associated protein RP/EB family
Swap70	1.12802	switch-associated protein 70,
Whsc1	1.12791	probable histone-lysine N-methyltransferase NSD2,
Cdk5rap2	1.12737	CDK5 regulatory subunit-associated protein 2
Gm2694	1.12726	Mus musculus 10 days neonate cerebellum cDNA, RIKEN full-length enriched library, clone:6530404G16 product:hypothetical protein, full insert sequence.
Txnl4a	1.12712	thioredoxin-like protein 4A isoform b
Prr5l	1.12687	proline-rich protein 5-like
Wfdc8	1.1267	WAP four-disulfide core domain protein 8,
Esd	1.12659	S-formylglutathione hydrolase,
Ankar	1.12641	ankyrin and armadillo repeat-containing protein,
Ufl1	1.12599	E3 UFM1-protein ligase 1
Usp33	1.12572	ubiquitin carboxyl-terminal hydrolase 33 isoform,
Abcc8	1.1256	ATP-binding cassette, sub-family C (CFTR/MRP),,
Tmem53	1.1255	transmembrane protein 53,
Lrp1	1.12536	prolow-density lipoprotein receptor-related
Camk1	1.12521	calcium/calmodulin-dependent protein kinase type
Dnah8	1.12509	dynein heavy chain 8, axonemal,
Rps6ka1	1.12473	ribosomal protein S6 kinase alpha-1,
Cd276	1.1246	CD276 antigen precursor,
Mtrr	1.12436	methionine synthase reductase
Usp31	1.12411	ubiquitin specific protease 31
Cdhr3	1.124	cadherin-related family member 3 precursor
Rp1l1	1.124	retinitis pigmentosa 1-like 1 protein
Ap1b1	1.12369	AP-1 complex subunit beta-1,
Ptpn13	1.1232	tyrosine-protein phosphatase non-receptor type,
Gmcl1	1.12308	germ cell-less protein-like 1
Naa35	1.12302	N-alpha-acetyltransferase 35, NatC auxiliary,
Syt10	1.12283	synaptotagmin-10
Synpr	1.12155	synaptoporin isoform 1
Eif4e2	1.12155	eukaryotic translation initiation factor 4E type,
Vezt	1.12138	vezatin,
Adrm1	1.12129	proteasomal ubiquitin receptor ADRM1
Rxfp2	1.12091	relaxin receptor 2,
Sytl2	1.12028	synaptotagmin-like protein 2 isoform 5
Pcnp	1.12006	PEST proteolytic signal-containing nuclear,
Slc27a6	1.1198	long-chain fatty acid transport protein 6
Rrp9	1.11974	U3 small nucleolar RNA-interacting protein 2
1700039E22Rik	1.11945	n/a
Carf	1.11939	amyotrophic lateral sclerosis 2 chromosomal,
Tial1	1.1192	nucleolysin TIAR,
Meis1	1.11908	homeobox protein Meis1 isoform A
Naga	1.11859	alpha-N-acetylgalactosaminidase precursor,
Nsd1	1.11842	histone-lysine N-methyltransferase, H3 lysine-36,
Cfap221	1.11842	primary ciliary dyskinesia protein 1
Actr2	1.11842	actin-related protein 2,
Gars	1.11842	glycyl-tRNA synthetase
Qrich1	1.11842	glutamine-rich protein 1,
Epb41l3	1.11842	band 4.1-like protein 3,
Mcm6	1.11842	DNA replication licensing factor MCM6
Igf2r	1.11842	cation-independent mannose-6-phosphate receptor
Gadd45g	1.11842	growth arrest and DNA damage-inducible protein
Atp6v0a4	1.11842	V-type proton ATPase 116 kDa subunit a isoform,
Gm5134	1.11842	solute carrier family 5 (sodium/glucose,
Faiml	1.11842	n/a
Itpkb	1.11842	inositol-trisphosphate 3-kinase B
Elmo2	1.11842	engulfment and cell motility protein 2 isoform
Vps13c	1.11842	vacuolar protein sorting-associated protein 13C
Zan	1.11842	zonadhesin
Sypl	1.11842	synaptophysin-like protein 1 isoform 1
Fgr	1.11842	tyrosine-protein kinase Fgr
Mpc2	1.11842	brain protein 44
Cfap74	1.11842	hypothetical protein LOC544678 isoform 2
Mnd1	1.11842	meiotic nuclear division protein 1 homolog
Rfwd3	1.118	E3 ubiquitin-protein ligase RFWD3
Pxk	1.11799	PX domain-containing protein kinase-like protein,
Poli	1.11798	DNA polymerase iota isoform 1,
Traf5	1.11795	TNF receptor-associated factor 5,
Map3k5	1.11784	mitogen-activated protein kinase kinase kinase,
Ebna1bp2	1.11783	probable rRNA-processing protein EBP2
Lrp6	1.11766	low-density lipoprotein receptor-related protein,
2310022A10Rik	1.1172	hypothetical protein LOC66367 isoform 2,
Zc3hav1l	1.11693	zinc finger CCCH-type antiviral protein 1-like
Cpeb3	1.11591	cytoplasmic polyadenylation element-binding,
Myo7a	1.11588	myosin-VIIa,
Tecpr1	1.11588	tectonin beta-propeller repeat-containing
Kpna2	1.11561	importin subunit alpha-2
Itpk1	1.11559	inositol-tetrakisphosphate 1-kinase
Plekha5	1.11468	phosphoinositol 3-phosphate-binding protein-2,
Dut	1.11463	deoxyuridine triphosphatase isoform 1
Gcfc2	1.11462	GC-rich sequence DNA-binding factor
Slc38a9	1.11438	putative sodium-coupled neutral amino acid
Sobp	1.11382	sine oculis-binding protein homolog,
Phf2	1.11378	PHD finger protein 2,
Aldh1a1	1.11363	retinal dehydrogenase 1
D930015E06Rik	1.11363	transmembrane protein 131-like precursor,
Casp2	1.11346	caspase-2,
Prtg	1.11329	protogenin precursor
Zfp275	1.11328	Zinc finger protein 275 isoform 1
2810021J22Rik	1.11297	hypothetical protein LOC69944
Zfp719	1.11226	zinc finger protein 719
Marcksl1	1.11205	MARCKS-related protein
Zfp207	1.11146	zinc finger protein 207 isoform 1,
Dars	1.11123	aspartyl-tRNA synthetase, cytoplasmic isoform 2
Flna	1.11119	filamin-A
Btaf1	1.11102	TATA-binding protein-associated factor 172
Slc28a1	1.11048	solute carrier family 28, member 1
Mxd1	1.11048	max dimerization protein 1,
Sema6d	1.11048	semaphorin-6D isoform 1
Sash1	1.11001	SAM and SH3 domain-containing protein 1
Crip3	1.10919	cysteine-rich protein 3 isoform TLP-A
Neto1	1.10917	neuropilin and tolloid-like protein 1 precursor
Tmem194	1.10839	transmembrane protein 194A isoform 1,
Med17	1.10828	mediator of RNA polymerase II transcription
Asxl3	1.10818	putative Polycomb group protein ASXL3
Rbm14	1.10771	RNA-binding protein 14
Myh9	1.10758	myosin-9 isoform 1
Iffo2	1.10736	intermediate filament family orphan 2,
Huwe1	1.10731	E3 ubiquitin-protein ligase HUWE1,
Afp	1.10724	alpha-fetoprotein precursor
Dvl1	1.1072	segment polarity protein dishevelled homolog,
Vdac1	1.10717	voltage-dependent anion-selective channel
1700026D08Rik	1.10699	n/a
Stk26	1.10687	serine/threonine-protein kinase MST4,
Enpp2	1.10668	ectonucleotide pyrophosphatase/phosphodiesterase,
Itln1	1.10664	intelectin-1a precursor
Osbpl9	1.10641	oxysterol-binding protein-related protein 9
Sptbn2	1.1064	spectrin beta chain, brain 2
Keap1	1.10629	kelch-like ECH-associated protein 1
Phactr4	1.10589	phosphatase and actin regulator 4 isoform 2
Ccdc73	1.10573	coiled-coil domain-containing protein 73
Ddx31	1.10561	DEAD/H (Asp-Glu-Ala-Asp/His) box polypeptide 31
Ggh	1.10551	gamma-glutamyl hydrolase precursor
Letm1	1.10488	LETM1 and EF-hand domain-containing protein 1,
Paics	1.10451	multifunctional protein ADE2,
Radil	1.10438	ras-associating and dilute domain-containing,
1810011H11Rik	1.10421	hypothetical protein LOC69069
Fam173b	1.10414	hypothetical protein LOC68073,
Stk40	1.10386	serine/threonine-protein kinase 40 isoform b
Unc5a	1.10382	netrin receptor UNC5A precursor,
Cep162	1.10358	protein QN1 homolog
Kif2a	1.10327	kinesin-like protein KIF2A isoform 1
Srd5a1	1.10318	3-oxo-5-alpha-steroid 4-dehydrogenase 1,
Clspn	1.1029	claspin,
Lmtk2	1.10266	serine/threonine-protein kinase LMTK2 precursor
Cars2	1.10259	probable cysteinyl-tRNA synthetase,,
Dnajc2	1.10236	dnaJ homolog subfamily C member 2,
Agt	1.10236	angiotensinogen
Lrrc36	1.10193	leucine-rich repeat-containing protein 36
Syn3	1.10188	synapsin-3 isoform 2,
Tagap	1.10174	T-cell activation Rho GTPase-activating protein,
Cdh20	1.10154	cadherin-20 precursor
Anp32b	1.10087	acidic leucine-rich nuclear phosphoprotein 32,
Zdhhc13	1.10064	palmitoyltransferase ZDHHC13
Scel	1.10061	sciellin,
Arap2	1.10056	arf-GAP with Rho-GAP domain, ANK repeat and PH
Fut11	1.10053	alpha-(1,3)-fucosyltransferase 11
Smarcb1	1.10041	SWI/SNF-related matrix-associated
Hmgn2	1.09995	non-histone chromosomal protein HMG-17,
Ror2	1.0994	tyrosine-protein kinase transmembrane receptor
Cdh6	1.09924	cadherin-6 precursor
Sycp2	1.0989	synaptonemal complex protein 2
Zfp39	1.0985	zinc finger protein 39
Ddx26b	1.0983	protein DDX26B,
Traf3	1.09819	TNF receptor-associated factor 3 isoform a
Copg1	1.09724	coatomer subunit gamma isoform 1
Rnf8-cmtr1	1.09723	n/a
Cmtr1	1.09723	cap-specific mRNA
Trim17	1.0971	E3 ubiquitin-protein ligase TRIM17
Sstr5	1.09709	somatostatin receptor type 5
Stam2	1.097	signal transducing adapter molecule 2,
Gramd1b	1.097	GRAM domain-containing protein 1B,
Nid2	1.09692	nidogen-2 precursor,
Exd2	1.0969	exonuclease 3'-5' domain-containing protein 2,
Tjap1	1.09673	tight junction-associated protein 1,
Meig1	1.09568	meiosis expressed gene 1,
Spock1	1.09562	testican-1 isoform 3 precursor
Pax5	1.09558	paired box protein Pax-5
Bod1l	1.09556	biorientation of chromosomes in cell division,
Pebp1	1.09495	phosphatidylethanolamine-binding protein 1
Homer1	1.09495	homer protein homolog 1 isoform d,
Mov10l1	1.0947	putative helicase Mov10l1
Pttg1ip	1.09442	pituitary tumor-transforming gene 1
Blm	1.09442	Bloom syndrome protein homolog isoform 1
Klb	1.0944	beta-klotho
Greb1l	1.0944	GREB1-like protein
Cnot8	1.09437	CCR4-NOT transcription complex subunit 8,
Ift122	1.09437	intraflagellar transport protein 122 homolog,
Gm10516	1.09437	Mus musculus 10 days lactation, adult female mammary gland cDNA, RIKEN full-length enriched library, clone:D730002O16 product:hypothetical protein, full insert sequence.
Dtwd2	1.09437	DTW domain-containing protein 2 isoform 2
Nktr	1.09437	NK-tumor recognition protein,
Lpcat1	1.09437	lysophosphatidylcholine acyltransferase 1,
Pds5b	1.09437	sister chromatid cohesion protein PDS5 homolog,
Fan1	1.09437	fanconi-associated nuclease 1,
Ankmy1	1.09437	ankyrin repeat and MYND domain-containing,
Defb42	1.09437	beta-defensin 42
Trf	1.09437	serotransferrin precursor,
Mre11a	1.09437	double-strand break repair protein MRE11A,
Mvd	1.09437	diphosphomevalonate decarboxylase
Gpr107	1.09437	protein GPR107 precursor,
Esx1	1.09437	extraembryonic, spermatogenesis, homeobox 1
Atg4c	1.09437	cysteine protease ATG4C,
Rnf41	1.09379	E3 ubiquitin-protein ligase NRDP1
Sec31a	1.0937	protein transport protein Sec31A,
Fam169a	1.09338	hypothetical protein LOC320557
Fancd2	1.0931	Fanconi anemia group D2 protein homolog,
Flt1	1.09291	vascular endothelial growth factor receptor 1,
Rev1	1.09284	DNA repair protein REV1,
Tpst1	1.09269	protein-tyrosine sulfotransferase 1 isoform 2
Bag2	1.0918	BAG family molecular chaperone regulator 2
Tec	1.09169	tyrosine-protein kinase Tec isoform a
Lpin1	1.09165	phosphatidate phosphatase LPIN1 isoform a
Entpd5	1.09165	ectonucleoside triphosphate diphosphohydrolase 5,
Skap1	1.09163	src kinase-associated phosphoprotein 1 isoform
Ap3s1	1.09163	AP-3 complex subunit sigma-1
Frrs1	1.09114	ferric-chelate reductase 1
Dlg2	1.09079	disks large homolog 2,
Gstm7	1.09029	glutathione S-transferase Mu 7
Tox	1.08977	thymocyte selection-associated high mobility,
Kdm5c	1.08882	lysine-specific demethylase 5C,
Nasp	1.08836	nuclear autoantigenic sperm protein isoform 2
Ankrd27	1.08821	ankyrin repeat domain-containing protein 27,
Dlec1	1.08821	deleted in lung and esophageal cancer protein 1,
Ubap2	1.08798	ubiquitin-associated protein 2
Tcf4	1.08797	transcription factor 4 isoform a,
Cgnl1	1.08778	cingulin-like protein 1,
Zfp605	1.08775	zinc finger protein 605,
Il6st	1.08703	interleukin-6 receptor subunit beta precursor
Ube4b	1.08701	ubiquitin conjugation factor E4 B,
Wdtc1	1.08688	WD and tetratricopeptide repeats protein 1
Pop1	1.0868	processing of precursor 1 isoform 2
Fxr2	1.08617	fragile X mental retardation syndrome-related
Unk	1.08593	RING finger protein unkempt homolog,
Cast	1.08589	calpastatin,
Khnyn	1.08585	protein KHNYN,
Snrk	1.08535	SNF-related serine/threonine-protein kinase,
Map3k8	1.08527	mitogen-activated protein kinase kinase kinase
Notch3	1.08516	neurogenic locus notch homolog protein 3
Ccdc69	1.08516	coiled-coil domain-containing protein 69,
Esrrb	1.08506	steroid hormone receptor ERR2 isoform 1,
Rai1	1.08482	retinoic acid-induced protein 1,
Ireb2	1.0844	iron-responsive element-binding protein 2
Nsf	1.08387	vesicle-fusing ATPase,
Lrrk2	1.08366	leucine-rich repeat serine/threonine-protein
Coro1c	1.08366	coronin-1C
Fam65b	1.08363	family with sequence similarity 65, member B,
Ifnlr1	1.08359	interleukin-28 receptor subunit alpha
Pknox1	1.08343	homeobox protein PKNOX1,
Sfxn5	1.08338	sideroflexin-5,
Sbf1	1.08336	myotubularin-related protein 5 isoform 2
Atp5c1	1.08334	ATP synthase subunit gamma, mitochondrial
Slc7a9	1.08311	B(0,+)-type amino acid transporter 1,
Zbtb48	1.08288	zinc finger and BTB domain-containing protein
Wbp2	1.08258	WW domain-binding protein 2
Gabrg2	1.08249	gamma-aminobutyric acid receptor subunit gamma-2,
Gm3363	1.08241	n/a
Bend7	1.08234	BEN domain-containing protein 7 isoform 1
Adssl1	1.08234	adenylosuccinate synthetase isozyme 1,
D630045J12Rik	1.08196	hypothetical protein LOC330286,
Gmeb1	1.08162	glucocorticoid modulatory element-binding
Fbn2	1.08152	fibrillin-2 precursor
Prss55	1.08147	serine protease 55 precursor
Gsta3	1.08136	glutathione S-transferase A3
Epas1	1.08112	endothelial PAS domain-containing protein 1
Pxdn	1.08108	peroxidasin homolog precursor,
Zcchc10	1.08108	zinc finger CCHC domain-containing protein 10
Adam17	1.08093	disintegrin and metalloproteinase,
Lck	1.08071	proto-oncogene tyrosine-protein kinase LCK
Rnf14	1.08008	E3 ubiquitin-protein ligase RNF14 isoform a
Dlg5	1.07981	discs large homolog 5 isoform 2,
Tpt1	1.07931	translationally-controlled tumor protein
Gbe1	1.07926	1,4-alpha-glucan-branching enzyme
Fanci	1.07882	Fanconi anemia group I protein homolog,
Tmem47	1.07865	transmembrane protein 47 isoform 2
Hipk2	1.07839	homeodomain-interacting protein kinase 2 isoform,
Aqr	1.0783	intron-binding protein aquarius,
Rin3	1.0783	ras and Rab interactor 3 isoform 1
Gdap1	1.07719	ganglioside-induced differentiation-associated
Gnai1	1.07699	guanine nucleotide binding protein, alpha
Col16a1	1.07699	collagen alpha-1(XVI) chain precursor,
Efna4	1.07692	ephrin-A4 precursor
Zfp27	1.07668	zinc finger protein 27
Usp47	1.07619	ubiquitin carboxyl-terminal hydrolase 47 isoform
Wdr26	1.07606	WD repeat-containing protein 26,
Ezh1	1.07575	histone-lysine N-methyltransferase EZH1,
C030029H02Rik	1.07572	n/a
Lrrc43	1.07558	leucine-rich repeat-containing protein 43,
Acin1	1.07552	apoptotic chromatin condensation inducer in the
Srcin1	1.07547	SRC kinase signaling inhibitor 1
Ryr2	1.07532	ryanodine receptor 2, cardiac
Sin3a	1.07522	paired amphipathic helix protein Sin3a isoform,
Prdm2	1.07509	retinoblastoma protein-binding zinc finger,
Rapgef1	1.07505	Rap guanine nucleotide exchange factor (GEF) 1,
Ndc1	1.07505	nucleoporin NDC1
Syt16	1.07486	synaptotagmin-16
Unc79	1.07461	protein unc-79 homolog,
Lonp2	1.07455	lon protease homolog 2, peroxisomal isoform 1
Tubgcp5	1.07447	gamma-tubulin complex component 5,
Cdkl3	1.07445	cyclin-dependent kinase-like 3 isoform 2
Ano9	1.0744	anoctamin-9
Sec14l1	1.07397	Mus musculus adult male lung cDNA, RIKEN full-length enriched library, clone:1200017E04 product:SEC14-LIKE PROTEIN 1 homolog [Homo sapiens], full insert sequence.
Pip5k1b	1.07397	phosphatidylinositol-4-phosphate 5-kinase type-1,
Tmpo	1.07388	lamina-associated polypeptide 2 isoform epsilon
E130112N10Rik	1.07371	Mus musculus 0 day neonate eyeball cDNA, RIKEN full-length enriched library, clone:E130112N10 product:unclassifiable, full insert sequence.
1700021K19Rik	1.07366	n/a
Lrp5	1.07351	low-density lipoprotein receptor-related protein,
Macrod2	1.07342	MACRO domain-containing protein 2 isoform 2
Ssx2ip	1.07332	afadin- and alpha-actinin-binding protein,
Cuedc1	1.0733	CUE domain-containing protein 1 isoform 2
Pls1	1.07295	plastin-1
Arhgap35	1.07282	glucocorticoid receptor DNA-binding factor 1
Stra6	1.07274	stimulated by retinoic acid gene 6 protein
Prkcz	1.07266	protein kinase C zeta type isoform a
Slc37a3	1.0724	sugar phosphate exchanger 3
Pex14	1.07219	peroxisomal membrane protein PEX14
Usp37	1.07204	ubiquitin carboxyl-terminal hydrolase 37,
Prss1	1.07187	protease, serine, 1
Ctage5	1.07173	cutaneous T-cell lymphoma-associated antigen 5,
Ppp1r21	1.07163	KLRAQ motif-containing protein 1
Cep63	1.07153	centrosomal protein of 63 kDa,
Setd3	1.07147	SET domain-containing protein 3
Dync1i1	1.07121	cytoplasmic dynein 1 intermediate chain 1
Hapln1	1.07116	hyaluronan and proteoglycan link protein 1
Gsn	1.07114	gelsolin precursor,
Setd1b	1.0709	n/a
Jph4	1.07079	junctophilin-4 isoform a,
Zdhhc16	1.07045	probable palmitoyltransferase ZDHHC16
Mbtps2	1.07032	membrane-bound transcription factor site-2,
Jarid2	1.07032	protein Jumonji,
Nell1	1.07032	protein kinase C-binding protein NELL1,
Tfrc	1.07032	transferrin receptor protein 1,
Gps1	1.07032	COP9 signalosome complex subunit 1 isoform 2
Stx18	1.07032	syntaxin-18,
Dagla	1.07032	sn1-specific diacylglycerol lipase alpha
Spire2	1.07032	protein spire homolog 2,
Rbm26	1.07032	RNA-binding protein 26,
Grin3a	1.07032	glutamate receptor ionotropic, NMDA3A,
Dll1	1.07032	delta-like protein 1 precursor
Fam184a	1.07032	hypothetical protein LOC75906,
Map3k13	1.07032	mitogen-activated protein kinase kinase kinase
Wasf2	1.07013	wiskott-Aldrich syndrome protein family member,
Tnip1	1.06919	TNFAIP3-interacting protein 1 isoform 2,
Amica1	1.0691	junctional adhesion molecule-like precursor,
Pde1a	1.0691	calcium/calmodulin-dependent 3',5'-cyclic
Polr2c	1.06905	DNA-directed RNA polymerase II subunit RPB3
Dchs1	1.0689	dachsous 1,
Chl1	1.06874	neural cell adhesion molecule L1-like protein,
Fam151b	1.06816	hypothetical protein LOC73942
Azin1	1.06793	antizyme inhibitor 1
Ptgfrn	1.06764	prostaglandin F2 receptor negative regulator
Gclc	1.06743	glutamate--cysteine ligase catalytic subunit
Ccdc155	1.06698	coiled-coil domain-containing protein 155
Cops7a	1.06682	COP9 signalosome complex subunit 7a isoform 1
Slc30a9	1.06661	zinc transporter 9,
Ddx60	1.06646	n/a
Ski	1.06537	ski oncogene
Ddx52	1.06497	probable ATP-dependent RNA helicase DDX52
Chfr	1.06496	E3 ubiquitin-protein ligase CHFR,
Mttp	1.06496	microsomal triglyceride transfer protein large
Zfp408	1.06496	zinc finger protein 408,
Eif2b1	1.06491	translation initiation factor eIF-2B subunit
Camkk2	1.06475	calcium/calmodulin-dependent protein kinase,
Dzip1	1.06473	zinc finger protein DZIP1,
Nkx2-4	1.06435	homeobox protein Nkx-2.4
Atp2b1	1.06369	plasma membrane calcium ATPase 1
1700034H15Rik	1.06369	Mus musculus adult male testis cDNA, RIKEN full-length enriched library, clone:1700034H15 product:unclassifiable, full insert sequence.
Dock2	1.06307	dedicator of cytokinesis protein 2,
Mast4	1.06278	microtubule-associated serine/threonine-protein
Rfc5	1.06247	replication factor C subunit 5
Anapc7	1.06242	anaphase-promoting complex subunit 7,
Madd	1.06242	MAP kinase-activating death domain protein
Mrpl21	1.06229	39S ribosomal protein L21, mitochondrial,
Dip2b	1.06215	disco-interacting protein 2 homolog B isoform 1
Fes	1.06213	tyrosine-protein kinase Fes/Fps,
Ltk	1.06199	leukocyte tyrosine kinase receptor isoform D
Fcho2	1.06192	FCH domain only protein 2,
Fam122b	1.06164	family with sequence similarity 122, member B
Ganc	1.0612	neutral alpha-glucosidase C,
Cyp4v3	1.06118	cytochrome P450 4V3
Gsr	1.06116	glutathione reductase, mitochondrial precursor
Cd207	1.06116	C-type lectin domain family 4 member K
Prpsap2	1.06111	phosphoribosyl pyrophosphate synthase-associated
Mybl2	1.06111	myb-related protein B
Dnaaf3	1.06097	hypothetical protein LOC436022
Morc2a	1.0607	MORC family CW-type zinc finger protein 2A
Dach1	1.06069	dachshund homolog 1 isoform 2,
Trp53bp1	1.06064	tumor suppressor p53-binding protein 1,
Dnajc1	1.06062	dnaJ homolog subfamily C member 1 precursor,
Tm9sf4	1.06054	transmembrane 9 superfamily member 4 precursor,
Nfib	1.05996	nuclear factor 1 B-type isoform 1
Nipal3	1.05995	NIPA-like protein 3,
Jade1	1.05994	protein Jade-1
Slc12a1	1.05989	solute carrier family 12 member 1 isoform A,
Col4a4	1.05984	collagen alpha-4(IV) chain precursor
Pcnx	1.05971	pecanex-like protein 1,
Itfg1	1.05967	T-cell immunomodulatory protein precursor
Tanc1	1.05961	protein TANC1,
Pcbp4	1.05887	poly(rC)-binding protein 4
Celsr1	1.0585	cadherin EGF LAG seven-pass G-type receptor 1,
Rrm2	1.05848	ribonucleoside-diphosphate reductase subunit M2
Scg2	1.05842	secretogranin-2 precursor,
Meg3	1.05839	Mus musculus adult male medulla oblongata cDNA, RIKEN full-length enriched library, clone:6330403F08 product:Mus musculus GTL2, imprinted maternally expressed untranslated mRNA (Gtl2), mRNA., full insert sequence.
Rsrc2	1.05839	arginine/serine-rich coiled-coil protein 2
Slc2a7	1.05834	solute carrier family 2, facilitated glucose
Cacna1s	1.05829	voltage-dependent L-type calcium channel subunit
Rbm43	1.05829	RNA-binding protein 43
Tk1	1.05829	thymidine kinase, cytosolic
Mef2b	1.05829	myocyte-specific enhancer factor 2B isoform 2
As3mt	1.05829	arsenite methyltransferase
2310045n01rik-mef2b	1.05829	n/a
Mmd2	1.05829	monocyte to macrophage differentiation factor 2
Pak7	1.05829	serine/threonine-protein kinase PAK 7,
2016-03-06	1.05829	E3 ubiquitin-protein ligase MARCH6
Lace1	1.05814	lactation elevated protein 1,
H2afy	1.05809	core histone macro-H2A.1 isoform 1
Sp4	1.05805	transcription factor Sp4 isoform 1
Herc2	1.0579	E3 ubiquitin-protein ligase HERC2
1700080N15Rik	1.05772	n/a
Rps4x	1.05741	40S ribosomal protein S4, X isoform,
Scyl2	1.0573	SCY1-like protein 2,
Wnk2	1.05714	serine/threonine-protein kinase WNK2,
Wdr82	1.05712	WD repeat-containing protein 82
Rprd1a	1.05703	regulation of nuclear pre-mRNA domain-containing
Zranb2	1.05676	zinc finger Ran-binding domain-containing
Ptprd	1.0567	receptor-type tyrosine-protein phosphatase delta
Speg	1.05667	striated muscle-specific
Sox13	1.05645	transcription factor SOX-13
Ercc6	1.05637	DNA excision repair protein ERCC-6,
Zmynd11	1.05626	zinc finger MYND domain-containing protein 11,
Ifi27l2b	1.05604	interferon, alpha-inducible protein 27 like 2B
Espl1	1.05575	separin,
Mrap2	1.05575	melanocortin 2 receptor accessory protein 2
Ank1	1.05573	ankyrin-1 isoform 2,
Kpnb1	1.05553	importin subunit beta-1
Zfp236	1.05503	zinc finger protein 236,
Gltp	1.05488	glycolipid transfer protein
Lonrf3	1.05441	LON peptidase N-terminal domain and RING finger,
Ercc3	1.0543	TFIIH basal transcription factor complex
Mbd3	1.05425	methyl-CpG-binding domain protein 3,
Dnajc9	1.05372	dnaJ homolog subfamily C member 9,
Nr2e1	1.05339	nuclear receptor subfamily 2 group E member 1,
Tnrc6a	1.05316	trinucleotide repeat-containing gene 6A protein,
Gm364	1.05295	hypothetical protein LOC245423
Mrc2	1.05288	C-type mannose receptor 2 precursor,
Insig2	1.05288	insulin-induced gene 2 protein isoform 2,
Fry	1.0527	furry homolog
Lypd6b	1.05257	ly6/PLAUR domain-containing protein 6B,
Cds1	1.0524	phosphatidate cytidylyltransferase 1
Scamp5	1.0522	secretory carrier-associated membrane protein 5,
Ppp1ca	1.05218	serine/threonine-protein phosphatase PP1-alpha
Flnc	1.052	filamin-C,
Disp1	1.05177	protein dispatched homolog 1,
Tdrd7	1.05171	tudor domain-containing protein 7,
Myh10	1.05169	myosin-10,
Paxip1	1.05166	PAX-interacting protein 1,
Prkcb	1.0516	protein kinase C beta type,
Dnajb12	1.05147	dnaJ homolog subfamily B member 12,
Hint1	1.05142	histidine triad nucleotide-binding protein 1
Mecom	1.05136	MDS1 and EVI1 complex locus protein EVI1 isoform,
Mark4	1.05121	MAP/microtubule affinity-regulating kinase 4
Cenpf	1.05078	centromere protein F,
Actn4	1.05067	alpha-actinin-4
Lag3	1.05035	lymphocyte activation gene 3 protein precursor
Smok4a	1.05035	Mus musculus mRNA for t-complex responder, Smok(Tcr) gene, t6 allele strain t-haplotype t6.
Armc9	1.05035	lisH domain-containing protein ARMC9 isoform 2,
Sec16b	1.05028	protein transport protein Sec16B,
St7l	1.05016	suppressor of tumorigenicity 7 protein-like,
Nbr1	1.04972	next to BRCA1 gene 1 protein,
Dhx35	1.04903	probable ATP-dependent RNA helicase DHX35
Prpf4b	1.04903	serine/threonine-protein kinase PRP4 homolog,
Pyroxd1	1.04872	pyridine nucleotide-disulfide oxidoreductase
Heatr6	1.04865	HEAT repeat-containing protein 6,
Nr2f2	1.04863	COUP transcription factor 2 isoform 1
Atl3	1.04822	atlastin-3 isoform 2
Gdpd1	1.0481	glycerophosphodiester phosphodiesterase
Fgfr3	1.04794	fibroblast growth factor receptor 3 isoform 1,
Sec16a	1.04781	SEC16 homolog A,
Ccdc125	1.04761	coiled-coil domain-containing protein 125
Mybpc2	1.04758	myosin-binding protein C, fast-type isoform 2
Mlc1	1.04744	membrane protein MLC1,
Txlnb	1.04667	beta-taxilin
Wwp2	1.04654	NEDD4-like E3 ubiquitin-protein ligase WWP2,
Magi2	1.04648	membrane-associated guanylate kinase, WW and PDZ,
Pcgf6	1.04627	polycomb group RING finger protein 6,
Ablim2	1.04627	actin-binding LIM protein 2 isoform 1
Arfgap3	1.04627	ADP-ribosylation factor GTPase-activating,
Vmn2r72	1.04627	vomeronasal 2, receptor 72, pseudogene
Rbbp4	1.04627	histone-binding protein RBBP4
Hip1	1.04627	huntingtin-interacting protein 1,
Eif4b	1.04627	eukaryotic translation initiation factor 4B,
Prrc1	1.04627	protein PRRC1
Nwd1	1.04627	NACHT and WD repeat domain-containing protein 1,
Tmc6	1.04627	transmembrane channel-like protein 6 isoform 2
Piwil2	1.04627	piwi-like protein 2
Abcg8	1.04627	ATP-binding cassette sub-family G member 8,
Wdr43	1.04627	WD repeat-containing protein 43
9430091E24Rik	1.04627	n/a
Arap3	1.04627	arf-GAP with Rho-GAP domain, ANK repeat and PH,
Zfp639	1.04627	zinc finger protein 639
Rars2	1.04627	probable arginyl-tRNA synthetase, mitochondrial
Slc12a9	1.04627	solute carrier family 12 member 9
Coq6	1.04627	ubiquinone biosynthesis monooxygenase COQ6
Casp8ap2	1.04627	CASP8-associated protein 2
Gpatch2	1.04627	G patch domain-containing protein 2,
Tle3	1.04612	transducin-like enhancer protein 3 isoform 2,
Ppp2r5a	1.04581	serine/threonine-protein phosphatase 2A 56 kDa
Dnajb2	1.04567	dnaJ homolog subfamily B member 2 isoform 2
Nrd1	1.04514	nardilysin precursor,
Adgrb3	1.04504	brain-specific angiogenesis inhibitor 3,
Peli2	1.045	protein pellino homolog 2
Trio	1.045	triple functional domain protein,
Lancl3	1.04499	lanC-like protein 3
Fam177a	1.04475	hypothetical protein LOC73385,
1700047I17Rik2	1.04475	n/a
Fat3	1.04414	protocadherin Fat 3
Dnaja2	1.04374	dnaJ homolog subfamily A member 2
D2hgdh	1.04354	D-2-hydroxyglutarate dehydrogenase,,
Cdca7	1.04349	cell division cycle-associated protein 7
Brsk1	1.04347	BR serine/threonine-protein kinase 1 isoform 2
Zdhhc20	1.04328	probable palmitoyltransferase ZDHHC20,
Uap1	1.04304	UDP-N-acetylhexosamine pyrophosphorylase,
Usp9x	1.04275	probable ubiquitin carboxyl-terminal hydrolase,
9130011E15Rik	1.0423	hypothetical protein LOC71617,
Tom1l1	1.04225	TOM1-like protein 1,
Ehmt2	1.04222	histone-lysine N-methyltransferase, H3 lysine-9,
Lrp2	1.04207	low-density lipoprotein receptor-related protein
Myo1e	1.04202	myosin IE,
Bcat2	1.0418	branched-chain-amino-acid aminotransferase,,
Ric8b	1.04169	synembryn-B isoform 2
Nr3c2	1.04163	mineralocorticoid receptor
Casp7	1.04135	caspase-7 precursor
Pclo	1.04131	protein piccolo isoform 2,
Adamts20	1.04106	A disintegrin and metalloproteinase with
Palmd	1.04101	palmdelphin,
Rnf32	1.04091	RING finger protein 32,
Tpp1	1.04091	tripeptidyl-peptidase 1 precursor
Nrf1	1.04091	nuclear respiratory factor 1 isoform d
Tmem63b	1.04091	transmembrane protein 63B
Tiprl	1.04069	TIP41-like protein
Tspan15	1.04067	tetraspanin 15
Atp13a4	1.03997	probable cation-transporting ATPase 13A4 isoform
Dido1	1.03964	death-inducer obliterator 1 isoform 3
Wdr19	1.03964	WD repeat-containing protein 19,
Cad	1.03964	carbamoyl-phosphate synthetase 2, aspartate,
Ryk	1.03963	tyrosine-protein kinase RYK isoform 1
Focad	1.03914	hypothetical protein LOC230393,
Kcnmb2	1.03905	calcium-activated potassium channel subunit,
Cyfip1	1.03876	cytoplasmic FMR1-interacting protein 1 isoform,
Gpc3	1.03875	glypican-3 precursor
E030011O05Rik	1.03875	Mus musculus adult retina cDNA, RIKEN full-length enriched library, clone:A930014K01 product:weakly similar to DJ21F7.1 (NOVEL BTB/POZ DOMAIN CONTAINING PROTEIN) (FRAGMENT) [Homo sapiens], full insert sequence.
Hdac5	1.03835	histone deacetylase 5 isoform 1
Parp8	1.0382	poly [ADP-ribose] polymerase 8,
Arfgef1	1.03818	brefeldin A-inhibited guanine,
Stat4	1.03816	signal transducer and activator of transcription,
Qrsl1	1.03806	glutamyl-tRNA(Gln) amidotransferase subunit A
Fam228a	1.03771	hypothetical protein LOC74855
Xdh	1.03727	xanthine dehydrogenase/oxidase,
Mthfs	1.03727	5-formyltetrahydrofolate cyclo-ligase,
Cul5	1.03718	cullin-5 isoform 2,
4930405A21Rik	1.03709	n/a
Cc2d2a	1.03709	coiled-coil and C2 domain-containing protein 2A,
Ift46	1.03692	intraflagellar transport protein 46 homolog,
Dag1	1.0366	dystroglycan precursor,
Adgrg2	1.03657	G-protein coupled receptor 64 isoform 2,
Gabpa	1.03648	GA-binding protein alpha chain,
Dck	1.03639	deoxycytidine kinase
Cacna1h	1.0359	voltage-dependent T-type calcium channel subunit
Naglu	1.03585	alpha-N-acetylglucosaminidase
Mapk14	1.03559	mitogen-activated protein kinase 14 isoform 3
Ttc7	1.03559	tetratricopeptide repeat protein 7A,
Dazap1	1.03556	DAZ-associated protein 1 isoform b
Ndst1	1.03537	bifunctional heparan sulfate,
Cdc20b	1.03529	n/a
Arfgef2	1.03506	ADP-ribosylation factor guanine
Egr3	1.03497	early growth response protein 3,
Nelfcd	1.03482	negative elongation factor D,
Ppp4r2	1.03463	serine/threonine-protein phosphatase 4,
Nwd2	1.03444	hypothetical protein LOC319807
Sfxn1	1.03433	sideroflexin-1
Fndc1	1.03433	fibronectin type III domain-containing protein
Ids	1.03433	iduronate 2-sulfatase isoform a
Lct	1.03429	lactase-phlorizin hydrolase preproprotein
Bnip3	1.03429	BCL2/adenovirus E1B 19 kDa protein-interacting
Wnk4	1.03424	serine/threonine-protein kinase WNK4
Aspscr1	1.03424	tether containing UBX domain for GLUT4 isoform
Snx7	1.03424	sorting nexin-7 isoform 1
1600020E01Rik	1.03424	n/a
Fh1	1.03424	fumarate hydratase, mitochondrial precursor
Ak2	1.03424	adenylate kinase 2, mitochondrial isoform b
Gm17296	1.03424	TAR (HIV-1) RNA binding protein 1
Macf1	1.03424	microtubule-actin cross-linking factor 1 isoform
Rad50	1.03424	DNA repair protein RAD50,
Bdh2	1.03403	3-hydroxybutyrate dehydrogenase type 2 isoform
Scaf11	1.03391	splicing factor, arginine/serine-rich 2,,
Krba1	1.03326	protein KRBA1,
Rps24	1.03315	40S ribosomal protein S24 isoform 3,
[truncated: 18,288 more rows]

## Sheet: Dm
#Gene	Delta	Desc
Csp	4.35611	cysteine string protein, isoform C
Muc11A	4.30269	mucin 11A
Mlc1	3.80773	myosin alkali light chain 1, isoform A
Gpo-1	3.71575	glycerophosphate oxidase-1, isoform A
AP-1gamma	3.23313	adaptor protein complex 1, gamma subunit, isoform C
CG5466	3.07236	CG5466
tw	3.05243	protein O-mannosyltransferase 2, isoform A
CG42732	3.0176	uncharacterized protein, isoform L
nAChRalpha1	3.00791	nicotinic acetylcholine receptor alpha1, isoform A
msn	3.00233	misshapen, isoform C
dnc	2.9002	dunce, isoform R
pic	2.88031	piccolo
CanA1	2.85816	calcineurin A1, isoform A
CG2010	2.84888	CG2010, isoform A
Acsl	2.80906	Acyl-CoA synthetase long-chain, isoform I
CG13409	2.79981	uncharacterized protein
kcc	2.76171	kazachoc, isoform D
CG43980	2.70746	uncharacterized protein, isoform B
CG16791	2.70387	uncharacterized protein, isoform A
Sec71	2.67895	Sec71 ortholog
tlk	2.67786	n/a
RhoBTB	2.67498	Rho-related BTB domain containing, isoform A
CR45003	2.65462	CR45003
CG2065	2.64426	CG2065, isoform A
tty	2.62888	tweety, isoform D
CG32214	2.61792	uncharacterized protein, isoform B
CG33143	2.61464	uncharacterized protein, isoform C
Ocrl	2.60428	oculocerebrorenal syndrome of lowe, isoform A
RyR	2.59646	ryanodine receptor, isoform A
Ppn	2.59471	papilin, isoform F
ec	2.59127	echinus, isoform A
CS-2	2.57994	chitin synthase 2, isoform D
hyx	2.57844	hyrax, isoform A
CG42593	2.57012	n/a
CG13293	2.52437	uncharacterized protein, isoform B
Cdk12	2.50506	Cyclin-dependent kinase 12, isoform B
CG1698	2.47858	CG1698, isoform A
Eogt	2.46833	EGF-domain O-GlcNAc transferase, isoform A
inaE	2.46626	inactivation no afterpotential E, isoform D
LanB2	2.46333	laminin B2, isoform A
Btk29A	2.45439	Btk family kinase at 29A, isoform D
CG8334	2.44921	n/a
Arpc5	2.44263	Actin-related protein 2/3 complex, subunit 5, isoform A
prt	2.4388	portabella
kl-5	2.42171	male fertility factor kl5
Strn-Mlck	2.40994	Stretchin-Mlck, isoform G
dl	2.40322	dorsal, isoform A
MEP-1	2.39052	MEP-1, isoform B
CG42245	2.39052	uncharacterized protein
pcx	2.38135	pecanex, isoform F
CG3267	2.37498	CG3267
Vps35	2.35637	vacuolar protein sorting 35, isoform B
5SrRNA-Psi:CR33416	2.35461	n/a
futsch	2.34537	futsch, isoform C
LKR	2.33111	n/a
NaCP60E	2.33027	Na channel protein 60E, isoform I
Sra-1	2.32382	specifically Rac1-associated protein 1
elgi	2.31722	early girl, isoform A
CG31674	2.31656	uncharacterized protein, isoform A
Cdc16	2.31046	cell division cycle 16 ortholog
CG2812	2.2986	CG2812
Eaat1	2.29246	excitatory amino acid transporter 1, isoform B
Oatp26F	2.28884	organic anion transporting polypeptide 26F
CG34132	2.28168	uncharacterized protein
CG9153	2.27578	CG9153, isoform A
CG8850	2.27489	CG8850, isoform B
Sik2	2.2623	Salt-inducible kinase 2
Ca-alpha1D	2.26094	Ca[2+]-channel protein alpha[[1]] subunit D, isoform C
Lmpt	2.2574	limpet, isoform O
mdy	2.2556	midway, isoform E
CG30394	2.2182	uncharacterized protein, isoform B
pk	2.21503	prickle, isoform A
sax	2.20891	saxophone, isoform B
bru	2.20462	brunelleschi
dp	2.20106	n/a
Tequila	2.19184	tequila, isoform D
CG6236	2.18937	CG6236, isoform B
Pdfr	2.18251	Pigment-dispersing factor receptor, isoform A
neo	2.17327	neyo, isoform B
alien	2.16161	alien, isoform A
CG13579	2.15303	uncharacterized protein, isoform A
TfIIB	2.1493	transcription factor IIB, isoform A
tup	2.14892	tailup, isoform B
CG34159	2.14801	uncharacterized protein
CG6434	2.14099	n/a
CG18304	2.12929	uncharacterized protein, isoform A
Tomosyn	2.12424	tomosyn ortholog, isoform I
CG7510	2.12181	CG7510, isoform A
CG4925	2.11845	CG4925
fd68A	2.11781	n/a
Tusp	2.1124	tusp, isoform D
Or49b	2.11237	odorant receptor 49b
DAT	2.10802	dopamine transporter, isoform A
CG3792	2.09989	CG3792
atl	2.09914	atlastin, isoform B
CG32280	2.08795	uncharacterized protein, isoform A
deltaCOP	2.08036	coat protein (coatomer) delta, isoform A
grp	2.08026	grapes, isoform B
cutlet	2.0727	cutlet
rdgA	2.0715	retinal degeneration A, isoform A
CG14855	2.06942	uncharacterized protein
CG11414	2.06912	uncharacterized protein
CG3077	2.06892	CG3077, isoform A
CG8399	2.06796	CG8399, isoform A
Xpd	2.06052	xeroderma pigmentosum D ortholog
CG5618	2.05397	CG5618, isoform E
pyx	2.05299	pyrexia, isoform B
CG9990	2.04943	CG9990, isoform B
Eaat2	2.0366	excitatory amino acid transporter 2, isoform A
CG5521	2.03143	CG5521, isoform A
CG4050	2.03043	CG4050, isoform B
Dip-B	2.02755	dipeptidase B, isoform B
PI31	2.022	PI31, isoform B
pdm3	2.02071	pou domain motif 3, isoform A
Dgk	2.01528	diacyl glycerol kinase, isoform I
CenB1A	2.01297	centaurin beta 1A, isoform B
CG8202	2.01245	CG8202
Rab7	2.01128	Rab7, isoform A
CG30118	2.0093	uncharacterized protein, isoform B
lute	2.00871	lute, isoform A
CG4747	2.00778	CG4747, isoform A
CG14234	2.00575	uncharacterized protein
norpA	2.00542	no receptor potential A, isoform C
kto	2.00528	kohtalo, isoform A
mas	1.99116	masquerade, isoform B
ksh	1.9907	kish
CG13604	1.98792	uncharacterized protein, isoform A
Mct1	1.98495	monocarboxylate transporter 1, isoform A
Oatp58Da	1.98398	organic anion transporting polypeptide 58Da
omd	1.98242	oocyte maintenance defects, isoform A
Aplip1	1.97658	APP-like protein interacting protein 1, isoform B
Fur2	1.97537	furin 2, isoform G
scra	1.97257	scraps, isoform C
Khc-73	1.96834	kinesin heavy chain 73, isoform C
LpR2	1.96758	lipophorin receptor 2, isoform A
Nat1	1.96702	NAT1 ortholog, isoform A
Cyp49a1	1.9621	Cyp49a1, isoform D
CSN5	1.96158	COP9 signalosome subunit 5, isoform A
Topors	1.95424	topoisomerase I-interacting protein, isoform A
Edc3	1.95128	enhancer of decapping 3
Hr46	1.94769	hormone receptor-like in 46, isoform G
CG12912	1.94769	uncharacterized protein, isoform A
SppL	1.94684	signal peptide peptidase-like, isoform B
CR45146	1.94566	CR45146
Dhc98D	1.94099	dynein heavy chain at 89D, isoform B
CG31342	1.9401	uncharacterized protein, isoform B
CG32795	1.93999	uncharacterized protein, isoform C
CG9578	1.93138	CG9578
aralar1	1.93132	aralar1, isoform C
Not10	1.92526	Not10, isoform B
CG1311	1.92302	CG1311, isoform A
CG1544	1.923	CG1544
CG34411	1.91847	n/a
CG18507	1.91502	uncharacterized protein, isoform A
Nf1	1.9114	neurofibromin 1, isoform D
fax	1.90709	failed axon connections, isoform D
sick	1.90618	sickie, isoform E
Rint1	1.90548	RINT1 ortholog
Dh44-R2	1.90038	diuretic hormone 44 receptor 2, isoform A
CG3822	1.90021	CG3822
escl	1.89701	escl, isoform A
Bruce	1.89654	BIR repeat containing ubiquitin-conjugating enzyme, isoform A
CG5642	1.89637	CG5642
Task7	1.89575	TWIK-related acid-sensitive K[+] channel 7
dwg	1.89006	deformed wings
CG2135	1.8849	n/a
LM408	1.87546	n/a
lap	1.87381	like-AP180, isoform A
Caf1	1.87087	n/a
CG12964	1.87063	uncharacterized protein, isoform B
Eph	1.86842	Eph receptor tyrosine kinase, isoform D
CG3014	1.86838	CG3014, isoform A
Tdc1	1.86394	tyrosine decarboxylase 1
scrib	1.85949	scribbled, isoform H
CG5337	1.85929	CG5337
wech	1.85825	wech, isoform B
CG42678	1.85619	n/a
CG6420	1.85411	CG6420, isoform A
CG32533	1.85242	uncharacterized protein, isoform A
jub	1.85176	ajuba LIM protein, isoform B
Rbbp5	1.85071	retinoblastoma binding protein 5
Cul5	1.84817	cullin 5
CG6752	1.84668	CG6752, isoform A
CG42613	1.84643	uncharacterized protein, isoform H
CG43732	1.84643	uncharacterized protein, isoform B
CG4896	1.84571	CG4896, isoform K
CG31121	1.84506	uncharacterized protein, isoform A
mv	1.84332	mauve
CG13124	1.84176	uncharacterized protein, isoform B
puf	1.83887	puffyeye, isoform F
CG5621	1.83723	CG5621, isoform D
Dh44-R1	1.83545	diuretic hormone 44 receptor 1
CG6509	1.83001	CG6509, isoform A
mRpL47	1.82719	mitochondrial ribosomal protein L47
CG10631	1.82532	uncharacterized protein
Top3beta	1.8238	topoisomerase 3beta, isoform A
CG7852	1.81683	CG7852, isoform C
CG2076	1.81652	CG2076, isoform A
CG2889	1.81642	CG2889, isoform A
Sec61beta	1.81577	Sec61 beta subunit
Tace	1.80599	tace, isoform A
if	1.80062	inflated, isoform C
mura	1.79672	murashka, isoform B
Deaf1	1.794	deformed epidermal autoregulatory factor-1, isoform B
tau	1.78638	tau, isoform G
Rpn8	1.78608	regulatory particle non-ATPase 8, isoform A
Lar	1.78521	Leukocyte-antigen-related-like, isoform B
GluRIA	1.78365	glutamate receptor IA
nab	1.78312	nab, isoform C
CG42817	1.78046	uncharacterized protein, isoform A
CG13630	1.77997	uncharacterized protein
mod(mdg4)	1.77984	modifier of mdg4, isoform T
CG42672	1.77744	uncharacterized protein, isoform P
sli	1.77279	slit, isoform E
Gr64b	1.77066	gustatory receptor 64b
Gr64c	1.77066	gustatory receptor 64c, isoform A
Ns3	1.76534	nucleostemin ortholog 3, isoform A
CG5592	1.76502	CG5592
CG16700	1.76165	uncharacterized protein
CG5026	1.7585	CG5026, isoform A
CG1969	1.75712	CG1969, isoform B
Trpm	1.75702	transient receptor potential cation channel, subfamily M ortholog, isoform B
twr	1.75571	twisted bristles roughened eye
sif	1.74853	still life, isoform Q
Ubp64E	1.74662	n/a
stj	1.74529	straightjacket, isoform B
Lrch	1.74475	Leucine-rich-repeats and calponin homology domain protein, isoform A
cno	1.74397	canoe, isoform J
CG3608	1.74199	n/a
CG3160	1.73894	CG3160
CG8270	1.73861	CG8270
CG8460	1.73839	CG8460
Dhc64C	1.73786	dynein heavy chain 64C, isoform C
CG5131	1.73603	CG5131
CG1674	1.73474	CG1674, isoform D
put	1.73445	punt, isoform A
g	1.73296	garnet, isoform B
sima	1.73189	similar, isoform A
Smu1	1.73172	SMU1 ortholog, isoform A
st	1.73166	scarlet
Su(H)	1.73157	suppressor of hairless, isoform A
CCHa2-R	1.72908	CCHamide-2 receptor, isoform A
CG5116	1.72695	CG5116, isoform A
CG42488	1.72695	uncharacterized protein
CG4849	1.72626	CG4849
ap	1.72308	apterous, isoform A
Poc1	1.72236	proteome of centrioles 1, isoform A
Nhe3	1.72213	Na[+]/H[+] hydrogen exchanger 3, isoform D
emb	1.71884	embargoed, isoform B
pot	1.71804	papillote, isoform B
CG11069	1.71725	uncharacterized protein
Piezo	1.71652	piezo, isoform P
CG2811	1.71511	CG2811, isoform C
CG13933	1.71315	uncharacterized protein, isoform A
CG3339	1.7122	CG3339
PGAP5	1.71109	Post-GPI attachment to proteins 5 ortholog, isoform A
GEFmeso	1.71007	guanine nucleotide exchange factor in mesoderm, isoform E
ras	1.70471	raspberry, isoform A
GAPcenA	1.69843	GTPase activating protein and centrosome-associated ortholog, isoform A
CG10621	1.69841	uncharacterized protein, isoform A
CG8412	1.69742	CG8412
sgg	1.69716	shaggy, isoform R
CAP	1.69642	CAP, isoform J
amd	1.6962	alpha methyl dopa-resistant, isoform B
pgant5	1.69399	polypeptide GalNAc transferase 5, isoform B
alpha-Man-II	1.69229	n/a
CG9988	1.69222	CG9988
Osi20	1.69037	osiris 20
melt	1.69026	melted, isoform B
Sesn	1.68929	sestrin, isoform D
trp	1.68755	transient receptor potential, isoform A
eIF-2gamma	1.68712	eukaryotic initiation factor 2gamma, isoform B
CG42388	1.68587	n/a
CR43627	1.68425	CR43627
hep	1.68306	hemipterous, isoform A
tok	1.68178	tolkin, isoform B
Vmat	1.68111	vesicular monoamine transporter, isoform C
Cpsf73	1.68045	cleavage and polyadenylation specificity factor 73
dsx-c73A	1.67916	doublesex cognate 73A
AP-2alpha	1.67847	adaptor protein complex 2, alpha subunit, isoform B
Dhc36C	1.67793	dynein heavy chain at 36C
CG11337	1.67734	uncharacterized protein, isoform B
CG10338	1.67439	uncharacterized protein, isoform A
Hr39	1.67079	hormone receptor-like in 39, isoform D
sol	1.66709	small optic lobes, isoform F
CG5890	1.66224	CG5890, isoform A
dsd	1.66192	distracted, isoform B
Gyc76C	1.65951	guanylyl cyclase at 76C, isoform A
CG42637	1.65951	uncharacterized protein, isoform A
CG7337	1.65939	CG7337, isoform C
CG9646	1.65871	CG9646, isoform A
CG7149	1.65603	CG7149, isoform A
Vrp1	1.65379	verprolin 1, isoform F
CG13850	1.65342	uncharacterized protein, isoform A
CG5355	1.64741	CG5355
CG14096	1.64587	uncharacterized protein
unc-104	1.64569	unc-104 ortholog, isoform I
Irk1	1.64366	inwardly rectifying potassium channel 1, isoform D
CG5928	1.64272	CG5928, isoform B
Mms19	1.64204	Mms19
pog	1.64048	poor gastrulation, isoform C
Taf6	1.63929	TBP-associated factor 6, isoform A
Tl	1.63818	toll, isoform D
CG16974	1.63757	uncharacterized protein, isoform A
TfIIEbeta	1.63734	transcription factor IIEbeta, isoform A
CG42322	1.63649	uncharacterized protein, isoform N
CG6696	1.63551	CG6696
phm	1.63539	phantom, isoform A
CG10585	1.62887	uncharacterized protein, isoform A
Cngl	1.62605	cyclic nucleotide-gated ion channel-like, isoform J
CG32432	1.62567	uncharacterized protein, isoform A
CG18745	1.62437	uncharacterized protein
CalpA	1.62373	Calpain-A, isoform C
MED15	1.62184	mediator complex subunit 15
Vap-33A	1.61833	VAMP-associated protein of 33kDa ortholog A, isoform E
MTA1-like	1.61821	metastasis associated 1-like, isoform A
wake	1.61606	wide awake, isoform F
CG7956	1.61552	CG7956, isoform G
MRG15	1.61428	MORF-related gene 15, isoform A
CG9330	1.61168	CG9330
CG11044	1.61069	uncharacterized protein
CG8320	1.61044	CG8320
CG14669	1.60816	uncharacterized protein, isoform D
Corin	1.60741	corin, isoform B
mRpL39	1.60736	mitochondrial ribosomal protein L39
tna	1.60485	tonalli, isoform B
CG12163	1.60156	uncharacterized protein, isoform C
DAAM	1.60112	dishevelled associated activator of morphogenesis, isoform F
sls	1.59957	sallimus, isoform A
CG8177	1.59878	CG8177, isoform K
mia	1.59528	meiosis I arrest, isoform A
Tfb1	1.59506	TFB1 ortholog, isoform A
l(2)37Cb	1.59471	lethal (2) 37Cb
CG7369	1.59213	CG7369
eag	1.5916	ether a go-go, isoform B
Scamp	1.58674	scamp, isoform D
Zmynd10	1.58595	ZMYND10 homolog
VhaM9.7-b	1.58311	vacuolar H[+] ATPase M9.7 subunit b, isoform A
Galphaf	1.58261	G protein alpha f subunit
Oseg1	1.58201	outer segment 1, isoform A
Ten-m	1.58168	tenascin major, isoform B
Bem46	1.57946	Bem46
CG4203	1.5785	CG4203
CG6847	1.5765	CG6847, isoform A
Uba2	1.57432	ubiquitin activating enzyme 2
mim	1.57275	missing-in-metastasis, isoform C
MESK2	1.57243	misexpression suppressor of KSR 2, isoform E
Picot	1.57228	picot, isoform B
Cirl	1.57025	Calcium-independent receptor for alpha-latrotoxin, isoform G
Unc-76	1.57016	Unc-76, isoform A
CG34307	1.56921	uncharacterized protein
Mcm3	1.56764	minichromosome maintenance 3, isoform A
ClC-c	1.56557	chloride channel-c, isoform C
uif	1.5641	uninflatable, isoform G
CG14780	1.56105	uncharacterized protein
Galphai	1.56063	G protein alpha i subunit
klar	1.55676	klarsicht, isoform H
CG8878	1.55451	CG8878, isoform B
blw	1.55014	bellwether
GC1	1.54253	glutamate carrier 1, isoform A
unc80	1.54185	unc80, isoform C
ND75	1.54168	n/a
c11.1	1.54106	c11.1, isoform A
Lig4	1.53943	Ligase4
l(2)k05819	1.53926	lethal (2) k05819, isoform A
Mal-B2	1.53823	maltase B2, isoform D
Syt4	1.53784	synaptotagmin 4
Pkcdelta	1.53721	protein kinase C delta, isoform D
CG14880	1.53483	uncharacterized protein, isoform B
RpS14a	1.5348	ribosomal protein S14a, isoform A
Arf102F	1.53463	ADP ribosylation factor at 102F, isoform A
slo	1.53463	slowpoke, isoform Q
CG7009	1.53416	CG7009
clt	1.53256	cricklet
ade3	1.52982	adenosine 3, isoform B
Ac78C	1.52916	adenylyl cyclase 78C, isoform B
NTPase	1.52628	NTPase, isoform C
CR32205	1.52416	n/a
CG33116	1.52291	uncharacterized protein
CG43427	1.52042	uncharacterized protein, isoform J
CG18327	1.51939	uncharacterized protein, isoform A
rti	1.51687	n/a
lqf	1.51545	liquid facets, isoform E
CG2691	1.51523	CG2691, isoform A
Atg1	1.51475	Autophagy-related 1, isoform A
dmrt99B	1.51459	doublesex-Mab related 99B
CG7458	1.51456	CG7458
sdk	1.51437	sidekick, isoform A
RpS29	1.5143	ribosomal protein S29, isoform B
CG43373	1.51108	uncharacterized protein, isoform B
wun2	1.50738	wunen-2, isoform A
slik	1.50718	n/a
Oli	1.50706	olig family, isoform A
Octbeta3R	1.50655	octopamine beta3 receptor, isoform J
Exo70	1.50606	Exo70 ortholog
CG6650	1.50561	CG6650, isoform A
CG16879	1.50526	uncharacterized protein, isoform A
l(1)G0020	1.50382	lethal (1) G0020, isoform A
Hand	1.50338	hand
Syp	1.50256	syncrip, isoform E
cg	1.50096	combgap, isoform N
Rab3-GEF	1.50094	Rab3 GDP-GTP exchange factor, isoform I
CR44953	1.49993	CR44953
Aats-tyr-m	1.49954	mitochondrial tyrosyl-tRNA synthetase
chinmo	1.49834	chronologically inappropriate morphogenesis, isoform F
CG31760	1.49834	uncharacterized protein, isoform C
jnj	1.4954	java no jive
825-Oak	1.49488	825-Oak
msk	1.49466	moleskin
CG8596	1.49412	CG8596, isoform A
Acer	1.49405	Angiotensin-converting enzyme-related, isoform A
bru-3	1.49327	bruno-3, isoform A
Unr	1.49314	upstream of N-ras, isoform A
Arl6	1.49308	ADP ribosylation factor-like 6, isoform A
gkt	1.49234	glaikit
CG4281	1.49149	CG4281
hdc	1.48905	headcase, isoform B
CG34357	1.48825	uncharacterized protein, isoform C
CG12702	1.48741	uncharacterized protein, isoform A
CG31689	1.48583	uncharacterized protein, isoform A
CG1607	1.48575	CG1607, isoform B
ninaG	1.48562	ninaG, isoform A
Zip99C	1.48507	Zinc/iron regulated transporter-related protein 99C, isoform A
Mur2B	1.48379	mucin related 2B, isoform A
Mlp60A	1.48304	muscle LIM protein at 60A, isoform E
CG9302	1.48166	CG9302
Pmp70	1.48048	Pmp70, isoform A
Tsf2	1.47994	transferrin 2
CG43066	1.47777	uncharacterized protein, isoform A
CG33181	1.47691	uncharacterized protein, isoform D
CG2126	1.47581	CG2126, isoform A
ppk26	1.47397	pickpocket 26
DIP2	1.47364	DISCO interacting protein 2, isoform A
CG7742	1.47328	CG7742, isoform A
PI4KIIIalpha	1.47292	phosphatidylinositol 4-kinase III alpha, isoform C
NKAIN	1.47223	Na,K-ATPase interacting, isoform H
S	1.47121	star, isoform A
RpL11	1.46946	ribosomal protein L11, isoform A
Atg7	1.469	Autophagy-related 7, isoform B
CG12773	1.46867	uncharacterized protein, isoform A
Ank2	1.46741	ankyrin 2, isoform L
Taz	1.46724	tafazzin, isoform B
CG4587	1.467	CG4587, isoform H
stumps	1.46688	stumps, isoform D
arm	1.4665	armadillo, isoform E
26-29-p	1.4631	26-29kD-proteinase
CG7582	1.4609	CG7582, isoform A
Desi	1.46	desiccate
Ets65A	1.45978	Ets at 65A, isoform D
mal	1.45546	maroon-like, isoform A
Cg25C	1.45119	collagen type IV, isoform A
CG30090	1.45092	uncharacterized protein
RpS14b	1.44932	ribosomal protein S14b, isoform A
CG6878	1.44931	CG6878
CG5532	1.44748	CG5532, isoform B
Aats-lys	1.44735	Lysyl-tRNA synthetase, isoform B
tim	1.44483	timeless, isoform S
CG42326	1.44435	uncharacterized protein, isoform D
CenG1A	1.44424	centaurin gamma 1A, isoform C
Msp300	1.44058	Muscle-specific protein 300 kDa, isoform M
CG42700	1.44023	uncharacterized protein, isoform D
shot	1.43703	short stop, isoform G
HERC2	1.43682	HECT and RLD domain containing protein 2
CG4770	1.4362	CG4770
CG4467	1.4347	CG4467, isoform A
not	1.43441	non-stop, isoform B
Irp-1B	1.43386	iron regulatory protein 1B
CG12084	1.43125	uncharacterized protein, isoform A
CG7638	1.42839	CG7638
conv	1.42816	convoluted, isoform A
form3	1.42615	formin 3, isoform A
CG3815	1.42347	CG3815
CG13065	1.42286	uncharacterized protein
Unc-89	1.42164	Unc-89, isoform D
Shaw	1.42093	shaker cognate w, isoform B
Acp24A4	1.42063	accessory gland protein 24A4, isoform B
CG1234	1.41861	CG1234
GlcAT-S	1.41759	GlcAT-S, isoform A
sesB	1.41444	stress-sensitive B, isoform C
kirre	1.4102	kin of irre, isoform A
CG32521	1.40998	uncharacterized protein, isoform A
psidin	1.4098	phagocyte signaling impaired
Smyd4	1.40863	SET and MYND domain protein 4
Rab4	1.40856	Rab4, isoform A
CG1640	1.40716	CG1640, isoform B
MsR1	1.40633	myosuppressin receptor 1, isoform A
CG8713	1.40432	CG8713
Pex11	1.40321	peroxin 11
Rbp6	1.40265	RNA-binding protein 6, isoform C
CG9444	1.4022	CG9444, isoform A
pbl	1.40129	pebble, isoform A
CG6356	1.40053	CG6356
CG12531	1.40033	uncharacterized protein, isoform A
Nrx-1	1.39967	neurexin 1, isoform A
Gprk1	1.39929	G protein-coupled receptor kinase 1, isoform A
Tsp	1.39685	thrombospondin, isoform C
Idgf2	1.39684	imaginal disc growth factor 2, isoform A
eIF4AIII	1.39442	eIF4AIII
Pka-R2	1.39419	protein kinase, cAMP-dependent, regulatory subunit type 2, isoform B
Ncc69	1.39317	sodium chloride cotransporter 69, isoform F
CG32982	1.39303	uncharacterized protein, isoform D
CG31999	1.39257	uncharacterized protein, isoform A
Ten-a	1.39257	tenascin accessory, isoform E
cdc2rk	1.39244	n/a
Tor	1.39153	target of rapamycin, isoform A
mwh	1.39143	multiple wing hairs, isoform A
Tsp26A	1.39135	tetraspanin 26A, isoform B
Epac	1.38927	exchange protein directly activated by cAMP ortholog, isoform D
Rh2	1.3863	rhodopsin 2
CG7708	1.38622	CG7708, isoform B
rg	1.38574	rugose, isoform L
CG15465	1.38574	uncharacterized protein, isoform A
CG32506	1.38521	uncharacterized protein, isoform C
RpL27A	1.38472	ribosomal protein L27A, isoform A
CG13042	1.38409	uncharacterized protein
CG9095	1.38338	CG9095, isoform A
Pde8	1.38307	phosphodiesterase 8, isoform A
betaTub60D	1.38283	beta-Tubulin at 60D, isoform B
na	1.38176	narrow abdomen, isoform G
CG13024	1.38041	uncharacterized protein, isoform B
Oseg4	1.37822	outer segment 4, isoform A
CG2681	1.3768	CG2681
Mical	1.37632	molecule interacting with CasL, isoform I
CG5367	1.37494	CG5367
KrT95D	1.37367	krueppel target at 95D, isoform B
Tsp42Ec	1.36867	tetraspanin 42Ec
Mhcl	1.36798	myosin heavy chain-like, isoform C
cin	1.36753	cinnamon, isoform B
FER	1.36677	FER ortholog, isoform B
CG8891	1.36608	CG8891
swm	1.36597	second mitotic wave missing, isoform B
ppk23	1.36574	pickpocket 23, isoform B
sim	1.36472	single-minded, isoform B
Hip14	1.3644	Huntingtin-interacting protein 14, isoform A
tnc	1.36243	tenectin, isoform C
poe	1.36193	purity of essence, isoform A
tud	1.36151	tudor, isoform A
Rpb10	1.36138	Rpb10
Lrrk	1.3596	Leucine-rich repeat kinase, isoform C
didum	1.3589	dilute class unconventional myosin, isoform C
CG2162	1.35819	CG2162, isoform A
CG15618	1.35408	uncharacterized protein, isoform B
CG17672	1.35393	uncharacterized protein
CG4065	1.35359	CG4065, isoform B
Tmhs	1.35338	tetraspan membrane protein in hair cell stereocilia ortholog, isoform B
CG3280	1.35319	n/a
pds5	1.35313	pds5, isoform A
mahj	1.35276	mahjong, isoform A
CG4853	1.35103	CG4853, isoform A
Ac3	1.35046	Ac3, isoform C
CG5807	1.35041	CG5807, isoform A
ArfGAP1	1.35035	ADP-ribosylation factor GTPase activating protein 1, isoform A
Tyler	1.34822	tyler, isoform G
Shawn	1.34822	shawn, isoform D
CG1785	1.34704	CG1785
Vha44	1.34642	vacuolar H[+] ATPase 44kD subunit, isoform C
Dhc16F	1.34559	dynein heavy chain at 16F
br	1.34489	broad, isoform B
Camta	1.34489	Calmodulin-binding transcription activator, isoform D
Nrx-IV	1.34438	neurexin IV, isoform B
CG3711	1.34373	CG3711, isoform E
CG30438	1.34368	uncharacterized protein, isoform C
CG6966	1.34301	CG6966, isoform C
NPFR	1.34233	neuropeptide F receptor, isoform A
mRpL27	1.34224	mitochondrial ribosomal protein L27, isoform A
CG43658	1.3413	uncharacterized protein, isoform B
CG8671	1.34092	CG8671, isoform A
Hs6st	1.33987	heparan sulfate 6-O-sulfotransferase, isoform A
CG8331	1.33985	CG8331, isoform A
Trc8	1.33969	TRC8 ortholog, isoform A
POSH	1.33781	plenty of SH3s
NimB1	1.33768	nimrod B1, isoform A
Spx	1.33753	spliceosomal protein on the X
Frq1	1.33716	frequenin 1, isoform C
CG2469	1.33683	CG2469, isoform A
Gycbeta100B	1.33668	guanylyl cyclase beta-subunit at 100B
trpl	1.33603	transient receptor potential-like, isoform B
shep	1.33551	alan shepard, isoform I
hyd	1.33538	hyperplastic discs, isoform A
APC4	1.33498	anaphase promoting complex subunit 4, isoform A
Shroom	1.33491	shroom, isoform G
Mid1	1.33467	Mid1 ortholog, isoform A
pico	1.33361	pico, isoform B
CG12783	1.33351	uncharacterized protein, isoform B
CG8791	1.33335	n/a
CG7589	1.3329	CG7589, isoform A
Rdl	1.33279	resistant to dieldrin, isoform C
Gprk2	1.3326	G protein-coupled receptor kinase 2, isoform B
Or46a	1.33161	odorant receptor 46a, isoform B
rdgB	1.33133	retinal degeneration B, isoform D
CG7442	1.33096	CG7442
kis	1.33092	kismet, isoform B
RhoGEF64C	1.33089	Rho guanine nucleotide exchange factor at 64C, isoform A
CG4133	1.3291	CG4133, isoform A
CG2316	1.32905	CG2316, isoform A
CG1673	1.32711	CG1673
l(3)87Df	1.32512	lethal (3) 87Df
RecQ4	1.32498	RecQ4 helicase
CG12194	1.32487	uncharacterized protein, isoform A
CG30491	1.32465	uncharacterized protein, isoform A
wb	1.32419	wing blister, isoform E
CG12428	1.32348	uncharacterized protein, isoform A
Appl	1.32327	beta amyloid protein precursor-like, isoform A
eRF1	1.32306	eukaryotic release factor 1, isoform G
Pdcd4	1.32296	programmed cell death 4 ortholog, isoform B
Cad86C	1.32281	cadherin 86C, isoform C
Med	1.32218	medea, isoform C
GIIIspla2	1.32206	GIIIspla2, isoform B
CG3909	1.32147	CG3909
pont	1.32137	pontin
Glut1	1.32115	glucose transporter 1, isoform AA
svp	1.31822	seven up, isoform A
Cbl	1.31732	Cbl proto-oncogene ortholog, isoform A
Mmp2	1.31701	matrix metalloproteinase 2, isoform B
Mdr50	1.31638	multi drug resistance 50
FucTA	1.31579	FucTA, isoform A
sut1	1.31565	sugar transporter 1
CG15434	1.31554	n/a
CG11319	1.31545	uncharacterized protein, isoform A
CG7720	1.31471	CG7720, isoform A
IntS3	1.31272	integrator 3
CG31028	1.31246	uncharacterized protein
Rab9	1.31116	Rab9
Npc1a	1.30955	Niemann-Pick type C-1a, isoform A
CG32213	1.30613	uncharacterized protein
EDTP	1.3055	Egg-derived tyrosine phosphatase, isoform C
CG42313	1.30541	uncharacterized protein, isoform A
Adar	1.30284	adenosine deaminase acting on RNA, isoform C
ine	1.30173	inebriated, isoform C
CG11453	1.30164	uncharacterized protein
lft	1.30142	lowfat, isoform A
beta4GalNAcTA	1.30121	beta4GalNAcTA
Syt7	1.30076	synaptotagmin 7, isoform F
Vps2	1.29945	vacuolar protein sorting 2
cos	1.29907	costa, isoform A
CG4095	1.29884	CG4095
path	1.29855	pathetic, isoform E
CG31493	1.29813	uncharacterized protein, isoform A
Pgd	1.29771	phosphogluconate dehydrogenase, isoform A
RpA-70	1.2974	replication protein A 70
CG17111	1.29583	uncharacterized protein
Hydr2	1.29575	alpha/beta hydrolase2, isoform A
unc79	1.29335	unc79, isoform D
CG13068	1.29262	uncharacterized protein
Or85d	1.29244	odorant receptor 85d
CG10863	1.29226	uncharacterized protein
CCKLR-17D1	1.29119	Cholecystokinin-like receptor at 17D1
nAChRalpha5	1.29075	nicotinic acetylcholine receptor alpha5, isoform D
CG33298	1.29041	uncharacterized protein, isoform A
tho2	1.28979	tho2, isoform A
CG3704	1.28964	CG3704
CG3726	1.28928	CG3726, isoform A
pigeon	1.28926	pigeon, isoform A
CG2658	1.2885	CG2658, isoform C
CG2016	1.28838	CG2016, isoform B
CG31036	1.28786	uncharacterized protein, isoform A
rhea	1.28767	rhea, isoform F
CG11110	1.28757	uncharacterized protein
mus205	1.28703	mutagen-sensitive 205
CG31731	1.28694	uncharacterized protein, isoform B
Pi3K68D	1.28634	phosphotidylinositol 3 kinase 68D, isoform C
Tsp3A	1.28622	tetraspanin 3A, isoform A
CG5853	1.28613	CG5853, isoform A
PVRAP	1.28553	PVR adaptor protein
PNUTS	1.2842	PNUTS, isoform D
hipk	1.28377	n/a
ome	1.28328	omega, isoform F
eIF2B-epsilon	1.28011	eIF2B-epsilon, isoform B
CG5059	1.28005	CG5059, isoform D
CG9194	1.27964	CG9194
ACC	1.27915	Acetyl-CoA carboxylase, isoform B
mRpL1	1.27892	mitochondrial ribosomal protein L1
Npc1b	1.27879	Niemann-Pick type C-1b
Gpi1	1.27853	Gpi1, isoform B
CG7381	1.27838	CG7381, isoform B
SerT	1.27717	serotonin transporter, isoform B
CG1695	1.27705	CG1695
CG42540	1.27662	uncharacterized protein, isoform F
CG5287	1.27645	CG5287
CG14964	1.27643	uncharacterized protein
fru	1.27607	fruitless, isoform A
lolal	1.27474	lola like, isoform B
CG10738	1.27325	uncharacterized protein, isoform D
CG17660	1.2732	uncharacterized protein
CG14367	1.2721	uncharacterized protein
CG7432	1.27094	CG7432
Rbp	1.27081	RIM-binding protein, isoform K
Aats-ala-m	1.27039	mitochondrial alanyl-tRNA synthetase
CG10465	1.27028	uncharacterized protein
Men-b	1.26958	malic enzyme b, isoform A
CG11107	1.26881	n/a
CG4576	1.2684	CG4576
Rme-8	1.26837	receptor mediated endocytosis 8, isoform A
CG11155	1.26732	uncharacterized protein, isoform A
CG7448	1.26729	n/a
CG4660	1.26543	CG4660
cv-c	1.26496	crossveinless c, isoform A
snz	1.26362	snazarus, isoform A
rdgC	1.26208	retinal degeneration C, isoform H
CG31122	1.26139	uncharacterized protein, isoform A
qua	1.26136	quail, isoform A
CG31650	1.26119	uncharacterized protein, isoform A
Ac76E	1.26057	adenylyl cyclase 76E, isoform A
CG3356	1.26015	CG3356
AGO2	1.26001	argonaute 2, isoform C
CG10426	1.25825	uncharacterized protein, isoform A
CG30001	1.25776	uncharacterized protein
CR44976	1.25746	CR44976
heph	1.25724	hephaestus, isoform F
Pect	1.25708	phosphoethanolamine cytidylyltransferase, isoform B
sip3	1.25638	septin interacting protein 3, isoform A
CG4049	1.25609	CG4049
CG42708	1.25603	n/a
coro	1.25576	coro, isoform C
Zasp52	1.25528	Z band alternatively spliced PDZ-motif protein 52, isoform Z
fusl	1.25496	fuseless, isoform A
Tsc1	1.25468	Tsc1
Scgdelta	1.25343	sarcoglycan delta, isoform E
brp	1.25234	bruchpilot, isoform H
Pex7	1.25212	peroxin 7, isoform A
CR45026	1.25173	CR45026
CG11659	1.25155	uncharacterized protein
CG9902	1.25155	CG9902, isoform A
Sara	1.25152	smad anchor for receptor activation
ACXD	1.24979	ACXD, isoform A
Grd	1.24951	glycine receptor
ninaE	1.24887	neither inactivation nor afterpotential E
CG9743	1.24882	CG9743
CG34383	1.24802	uncharacterized protein, isoform F
flw	1.2477	flapwing, isoform A
CG13322	1.24517	uncharacterized protein, isoform B
CG10211	1.24474	uncharacterized protein, isoform A
Slu7	1.24471	Slu7
CG7987	1.24463	CG7987, isoform B
Ddr	1.2442	discoidin domain receptor, isoform G
CG4645	1.24408	CG4645, isoform A
CG15478	1.24401	uncharacterized protein, isoform A
mnb	1.24384	minibrain, isoform G
app	1.24374	approximated, isoform J
SMSr	1.24258	SMSr
CG31524	1.24254	uncharacterized protein, isoform A
trc	1.24047	tricornered, isoform A
rut	1.24011	rutabaga, isoform A
SamDC	1.23945	S-adenosylmethionine decarboxylase
CG4374	1.2393	CG4374, isoform C
RpL32	1.23929	ribosomal protein L32, isoform C
Ptr	1.23919	Patched-related, isoform A
Vha26	1.2387	vacuolar H[+]-ATPase 26kD subunit, isoform A
CG9733	1.23728	CG9733, isoform A
Rbcn-3A	1.23719	Rabconnectin-3A
AP-1sigma	1.23715	adaptor protein complex 1, sigma subunit, isoform A
CG31145	1.23682	uncharacterized protein, isoform A
Sam-S	1.23602	S-adenosylmethionine synthetase, isoform E
hig	1.23584	hikaru genki, isoform D
Desat1	1.23554	desaturase 1, isoform B
mio	1.23499	missing oocyte
sda	1.23467	slamdance, isoform A
Br140	1.23426	Br140, isoform A
lea	1.23403	n/a
Dhc93AB	1.23392	dynein heavy chain at 93AB, isoform B
CG5937	1.23366	CG5937, isoform C
CG17121	1.23315	uncharacterized protein
mRpL9	1.23241	mitochondrial ribosomal protein L9
CG44837	1.23234	uncharacterized protein, isoform C
Zip88E	1.23221	Zinc/iron regulated transporter-related protein 88E
CG14223	1.23198	uncharacterized protein, isoform A
CG10663	1.23194	uncharacterized protein, isoform B
CG15873	1.23147	uncharacterized protein
CG12698	1.23146	uncharacterized protein
sdt	1.23126	stardust, isoform G
CG32576	1.23093	uncharacterized protein, isoform B
Trn-SR	1.23037	Transportin-Serine/Arginine rich, isoform A
Orc4	1.23028	origin recognition complex subunit 4
SP2637	1.22942	SP2637, isoform B
Irk2	1.22865	inwardly rectifying potassium channel 2, isoform B
Nrk	1.22823	neurospecific receptor kinase
Ir40a	1.22771	ionotropic receptor 40a, isoform F
RasGAP1	1.22573	Ras GTPase activating protein 1, isoform B
CG14446	1.22556	uncharacterized protein, isoform B
wun	1.22529	wunen, isoform B
CG9267	1.22472	CG9267
CG34133	1.2243	uncharacterized protein, isoform E
CrzR	1.22388	corazonin receptor, isoform A
CG32495	1.22384	uncharacterized protein, isoform D
GS	1.22384	n/a
CCAP-R	1.22328	crustacean cardioactive peptide receptor
CG14814	1.22317	uncharacterized protein, isoform A
Ptp4E	1.22307	protein tyrosine phosphatase 4E, isoform B
fwd	1.22255	four wheel drive, isoform B
CG3530	1.22212	CG3530, isoform A
Mes-4	1.22184	Mes-4, isoform A
Etl1	1.22178	Etl1 homologue
CG11399	1.22151	uncharacterized protein
rod	1.22122	rough deal
CG18659	1.22106	uncharacterized protein, isoform A
ASPP	1.22097	Ankyrin-repeat, SH3-domain, and Proline-rich-region containing protein, isoform B
CG6841	1.21954	CG6841, isoform B
simj	1.21926	simjang, isoform A
mmd	1.21921	mind-meld, isoform B
Git	1.21844	G protein-coupled receptor kinase interacting ArfGAP
CG1317	1.2178	CG1317, isoform D
CG13784	1.21771	uncharacterized protein, isoform B
CG3061	1.21691	CG3061
yellow-h	1.2163	yellow-h
CG9634	1.21538	n/a
CG11486	1.21414	uncharacterized protein, isoform H
Fur1	1.21345	furin 1, isoform A
CG10903	1.21337	uncharacterized protein, isoform A
Fhos	1.21316	formin homology 2 domain containing ortholog, isoform A
Bin1	1.21316	bicoid interacting protein 1, isoform C
bsk	1.21241	basket, isoform B
CG6179	1.21212	CG6179
par-1	1.21197	par-1, isoform W
CG14195	1.21029	uncharacterized protein, isoform A
CG30158	1.20941	uncharacterized protein
CG6465	1.20877	CG6465
CG7593	1.20717	CG7593
bbc	1.20632	bb in a boxcar, isoform B
Or85f	1.20619	odorant receptor 85f
Ptp10D	1.20597	protein tyrosine phosphatase 10D, isoform F
CG34398	1.20568	uncharacterized protein, isoform C
CG8102	1.2055	n/a
Not1	1.2051	Not1, isoform G
sad	1.20487	shadow
CR43824	1.20478	CR43824
Trim9	1.20396	tripartite motif containing 9, isoform A
CG8142	1.2034	CG8142
Spindly	1.20266	spindly
5-HT1A	1.20244	5-hydroxytryptamine (serotonin) receptor 1A
CG10512	1.20243	uncharacterized protein, isoform D
CG8888	1.20185	CG8888
Tim9a	1.20141	Tim9a, isoform A
Tif-IA	1.2011	Tif-IA
Sec24AB	1.20106	Sec24AB ortholog, isoform A
CG5604	1.20094	CG5604
CG32557	1.2007	uncharacterized protein
spas	1.20064	spastin, isoform F
CG43739	1.20062	uncharacterized protein
sky	1.20062	skywalker, isoform H
Lcp4	1.20043	larval cuticle protein 4, isoform A
CG5285	1.19948	CG5285
Nhe1	1.19899	Na[+]/H[+] hydrogen exchanger 1
Alg-2	1.19867	Apoptosis-linked gene-2
mspo	1.19867	M-spondin, isoform A
CR45139	1.19867	CR45139
tay	1.19867	tay bridge, isoform A
Patronin	1.19801	patronin, isoform A
Naa60	1.19791	N(alpha)-acetyltransferase 60, isoform A
salt	1.19682	salty dog, isoform B
Pkn	1.1965	protein kinase N, isoform B
Alk	1.19635	anaplastic lymphoma kinase, isoform A
Plc21C	1.19591	phospholipase C at 21C, isoform H
CG11696	1.19432	uncharacterized protein
sno	1.19428	strawberry notch, isoform B
PK2-R2	1.19306	pyrokinin 2 receptor 2, isoform A
CG5745	1.19031	CG5745
Synd	1.19029	syndapin, isoform B
pgant3	1.18987	polypeptide GalNAc transferase 3
CG8564	1.18746	CG8564, isoform A
CG42699	1.1868	uncharacterized protein
CG4822	1.18646	CG4822, isoform E
gd	1.18635	gastrulation-defective, isoform F
Ipk1	1.18628	Ipk1, isoform A
CG5869	1.18609	n/a
CG6125	1.18559	CG6125, isoform A
RpL5	1.18547	ribosomal protein L5, isoform A
CG31191	1.18546	uncharacterized protein, isoform A
PAN2	1.18319	PAN2 ortholog, isoform A
CG13392	1.18316	uncharacterized protein, isoform A
CG9317	1.18307	CG9317, isoform C
crim	1.1829	crimpled
Nlg1	1.18255	neuroligin 1, isoform D
CG10283	1.18214	uncharacterized protein, isoform B
CG43444	1.18194	n/a
MFS17	1.18104	major facilitator superfamily transporter 17, isoform G
PIG-U	1.18096	phosphatidylinositol glycan anchor biosynthesis, class U ortholog
ct	1.17956	cut, isoform C
CG45002	1.17898	uncharacterized protein, isoform E
CG4996	1.17847	CG4996
CG13458	1.1784	uncharacterized protein
PlexA	1.17574	plexin A, isoform B
AdoR	1.17571	adenosine receptor, isoform A
CG18294	1.17569	uncharacterized protein
dys	1.1752	n/a
CG4393	1.17449	CG4393, isoform B
godzilla	1.17411	godzilla E3 ubiquitin protein ligase, isoform B
CG14204	1.17347	uncharacterized protein, isoform A
how	1.17307	held out wings, isoform C
CG3016	1.1729	n/a
CG11768	1.17285	uncharacterized protein, isoform A
CG34135	1.17285	uncharacterized protein, isoform C
CG42329	1.17198	uncharacterized protein
GluRIB	1.16995	glutamate receptor IB, isoform D
Girdin	1.16988	girdin, isoform B
CG13900	1.16936	uncharacterized protein, isoform A
CR45184	1.16936	CR45184
Nep2	1.16914	neprilysin 2, isoform A
Smvt	1.16871	Sodium-dependent multivitamin transporter
spn-E	1.16858	spindle E
ClC-b	1.16845	chloride channel-b
prom	1.16791	prominin, isoform C
CG13679	1.16767	uncharacterized protein
CG4328	1.1676	CG4328
Grip84	1.16758	Gamma-tubulin ring protein 84, isoform A
HLH106	1.16647	n/a
CG5009	1.16606	CG5009
CG6660	1.16574	CG6660
Gr61a	1.16567	gustatory receptor 61a, isoform C
CG10064	1.16554	uncharacterized protein
Trpgamma	1.16503	transient receptor potential cation channel gamma, isoform B
spir	1.16479	spire, isoform C
cnn	1.16418	centrosomin, isoform D
CG14619	1.1639	n/a
CG12788	1.1629	uncharacterized protein, isoform A
Tim9b	1.1629	translocase of inner membrane 9b, isoform C
CG17119	1.16269	uncharacterized protein, isoform C
CG11788	1.16253	uncharacterized protein
CG9422	1.16089	CG9422, isoform A
mol	1.16059	moladietz, isoform D
CG12393	1.1598	uncharacterized protein, isoform B
ck	1.1593	crinkled, isoform A
CG31323	1.1591	uncharacterized protein, isoform A
spen	1.15908	split ends, isoform A
Dscam1	1.15781	down syndrome cell adhesion molecule 1, isoform BH
CG8386	1.15729	CG8386
mthl5	1.15686	methuselah-like 5, isoform A
fend	1.15587	forked end, isoform B
olf413	1.15585	olf413, isoform B
CG3964	1.15526	CG3964, isoform B
m-cup	1.15482	mann-cup, isoform A
se	1.15466	sepia
CG9391	1.15439	CG9391, isoform C
CoRest	1.15411	CoRest, isoform C
lt	1.15218	light, isoform F
CG15020	1.15203	uncharacterized protein
l(2)gl	1.15183	lethal (2) giant larvae, isoform B
RpS11	1.15146	ribosomal protein S11, isoform C
stet	1.15144	stem cell tumor, isoform B
ssp3	1.15094	short spindle 3, isoform A
rnh1	1.15069	ribonuclease H1, isoform B
CG15270	1.1501	uncharacterized protein, isoform B
CR34044	1.14961	CR34044
spin	1.14847	spinster, isoform C
CG15553	1.14823	uncharacterized protein
CG13623	1.14797	uncharacterized protein, isoform A
CR43481	1.14784	CR43481
CG7158	1.14764	n/a
miple	1.14725	n/a
MRP	1.14625	Multidrug-Resistance like protein 1, isoform R
Atg18b	1.14597	Autophagy-related 18b, isoform A
vg	1.14579	vestigial
Cp190	1.14572	centrosomal protein 190kD, isoform B
CG34033	1.14566	uncharacterized protein
CG2246	1.14513	CG2246, isoform B
Aps	1.14504	Aps, isoform B
sei	1.14459	seizure, isoform B
Ntf-2	1.14427	nuclear transport factor-2, isoform A
CR45130	1.14409	CR45130
EF2	1.14371	elongation factor 2, isoform D
Aats-tyr	1.14319	Tyrosyl-tRNA synthetase
Ino80	1.14282	INO80 complex subunit
CG4045	1.14154	CG4045
CG43347	1.14007	uncharacterized protein, isoform B
CG9715	1.13941	CG9715
JIL-1	1.13937	JIL-1 kinase, isoform A
CR45485	1.13927	CR45485
CG14650	1.13838	uncharacterized protein
Tango5	1.13809	transport and golgi organization 5, isoform A
CG14131	1.13748	uncharacterized protein, isoform A
Ptpmeg	1.13719	protein tyrosine phosphatase Meg, isoform K
dnk	1.13646	deoxyribonucleoside kinase, isoform A
CG13527	1.13563	uncharacterized protein, isoform B
CG4364	1.13535	CG4364
PsGEF	1.13483	Protostome-specific GEF, isoform E
CG13016	1.13473	uncharacterized protein
CG32699	1.13443	n/a
CG1139	1.13415	CG1139
Gr5a	1.13279	gustatory receptor 5a
CG5290	1.13234	CG5290
CG5867	1.1317	CG5867
CG3191	1.13147	CG3191, isoform A
Ack	1.13039	activated Cdc42 kinase
GluClalpha	1.13008	GluClalpha, isoform L
cic	1.13006	capicua, isoform A
Yippee	1.12997	yippee, isoform B
Fbw5	1.12981	F-box and WD repeat domain containing 5
T-cp1	1.12975	Tcp1-like, isoform B
wap	1.12935	wings apart, isoform C
qin	1.12816	qin
CG7920	1.12732	CG7920, isoform A
Tfb4	1.12727	TFB4 ortholog
CG15099	1.12714	uncharacterized protein, isoform A
Der-1	1.12705	Derlin-1, isoform A
kug	1.12626	kugelei, isoform D
CG13830	1.12514	n/a
Hayan	1.12509	hayan, isoform A
CR44517	1.1248	CR44517
b	1.12467	black, isoform A
Syx4	1.12457	syntaxin 4, isoform A
nac	1.1245	neuronally altered carbohydrate
SIFaR	1.12421	SIFamide receptor, isoform A
CG8398	1.12387	CG8398, isoform D
l(1)G0007	1.12347	lethal (1) G0007, isoform B
AP-2mu	1.12318	adaptor protein complex 2, mu subunit, isoform B
E23	1.12226	early gene at 23, isoform C
flfl	1.12052	falafel, isoform B
ZnT63C	1.12042	zinc transporter 63C, isoform B
CG9062	1.12036	CG9062, isoform B
Prosap	1.12028	prosap, isoform A
CG3823	1.12021	CG3823
b6	1.11966	b6
CG31636	1.1196	uncharacterized protein, isoform A
CG42841	1.11917	uncharacterized protein, isoform B
mtt	1.11899	mangetout, isoform C
Gyc32E	1.11893	guanyl cyclase at 32E, isoform D
Nmdar1	1.11795	NMDA receptor 1
upSET	1.11791	upSET, isoform A
CG11178	1.11787	uncharacterized protein, isoform C
Teh4	1.11768	tipE homolog 4
eIF3-S10	1.11696	eIF3-S10, isoform D
alphaCOP	1.11657	coat protein (coatomer) alpha, isoform B
Cct1	1.1164	CTP:phosphocholine cytidylyltransferase 1, isoform B
Tao	1.11634	Tao, isoform D
sw	1.11592	short wing, isoform M
CG10249	1.11559	n/a
CG2991	1.11465	CG2991, isoform A
CG34445	1.1145	uncharacterized protein
fry	1.11444	furry, isoform C
CG10413	1.11399	uncharacterized protein, isoform A
Octbeta2R	1.11355	octopamine beta2 receptor, isoform A
CG7568	1.11295	CG7568, isoform E
CG31266	1.11267	uncharacterized protein
CG14516	1.1126	uncharacterized protein, isoform A
Gyk	1.11236	glycerol kinase, isoform B
CG8485	1.11234	CG8485, isoform B
htt	1.11181	huntingtin, isoform B
baz	1.11165	bazooka, isoform B
CG17265	1.11162	uncharacterized protein
Gli	1.11105	gliotactin, isoform C
oys	1.11099	oysgedart, isoform A
Kr-h2	1.11081	kruppel homolog 2, isoform A
CG7705	1.11053	CG7705, isoform B
CG17150	1.10979	uncharacterized protein, isoform D
psh	1.10875	persephone
hiw	1.10816	highwire, isoform A
CG9737	1.10811	CG9737
CG18031	1.10725	uncharacterized protein
CG17374	1.10686	n/a
CG6455	1.10636	n/a
gry	1.10555	gryzun
Sodh-2	1.10495	sorbitol dehydrogenase-2
phtf	1.10491	phtf
CG32479	1.10343	n/a
nompC	1.10338	no mechanoreceptor potential C, isoform F
CG34120	1.10338	uncharacterized protein, isoform B
CG12420	1.10332	uncharacterized protein
c12.2	1.10299	c12.2, isoform A
sn	1.10296	singed, isoform A
CG31547	1.10291	uncharacterized protein, isoform B
CG9086	1.1024	n/a
Prosalpha4T2	1.10207	proteasome alpha4 subunit, Testis-specific 2, isoform B
Desat2	1.10199	desaturase 2
Tina-1	1.1016	troponin C-akin-1, isoform B
Hmgcr	1.1007	HMG coenzyme A reductase
CG43333	1.1003	uncharacterized protein
CG15431	1.09971	uncharacterized protein, isoform A
esn	1.09944	espinas, isoform A
CG7441	1.09888	CG7441, isoform A
beat-IIa	1.09856	beaten path IIa, isoform A
CG9003	1.09799	CG9003, isoform A
bin3	1.0973	bicoid-interacting protein 3, isoform D
Updo	1.0971	updo
cad	1.09709	caudal, isoform A
dpa	1.09707	disc proliferation abnormal, isoform A
CG12065	1.09646	uncharacterized protein, isoform D
CG12263	1.09634	uncharacterized protein
CG7536	1.0953	CG7536, isoform A
CG8726	1.09507	CG8726, isoform A
CG8563	1.09467	CG8563, isoform A
CG1518	1.09391	CG1518, isoform A
CG10195	1.09364	uncharacterized protein, isoform B
CR43429	1.09307	CR43429
Vinc	1.0929	vinculin, isoform A
CG11418	1.0929	uncharacterized protein, isoform B
Tango9	1.09208	transport and golgi organization 9, isoform B
Tsp42El	1.09205	tetraspanin 42El
Cyp304a1	1.092	Cyp304a1
Cyp12b2	1.0913	Cyp12b2
asp	1.09087	abnormal spindle
Hers	1.09057	histone gene-specific epigenetic repressor in late S phase, isoform D
Atg4a	1.09054	Autophagy-related 4a, isoform A
mbc	1.09034	myoblast city, isoform A
Pvr	1.09022	PDGF- and VEGF-receptor related, isoform G
mnd	1.08937	minidiscs, isoform D
Gpdh	1.08904	glycerol 3 phosphate dehydrogenase, isoform B
EndoB	1.08823	endophilin B, isoform B
hd	1.08811	humpty dumpty, isoform B
ex	1.08735	expanded, isoform A
Cyp305a1	1.08721	Cyp305a1
msps	1.08706	mini spindles, isoform C
Eip63F-1	1.08654	Ecdysone-induced protein 63F 1, isoform B
Acph-1	1.08562	acid phosphatase 1, isoform B
Gr43a	1.08555	gustatory receptor 43a, isoform B
AstA-R2	1.08427	allatostatin A receptor 2, isoform A
stas	1.08367	stasimon, isoform A
Actn	1.08269	alpha actinin, isoform B
gce	1.08265	germ cell-expressed bHLH-PAS, isoform C
CG34417	1.08191	uncharacterized protein, isoform N
ERR	1.08175	estrogen-related receptor, isoform A
yps	1.08097	ypsilon schachtel, isoform A
beat-IIIc	1.08086	beat-IIIc, isoform A
CG7367	1.0807	CG7367, isoform C
CG14621	1.07973	uncharacterized protein, isoform A
CG5044	1.07944	CG5044, isoform B
CG9865	1.07916	CG9865, isoform B
CG42379	1.07916	uncharacterized protein, isoform A
CG42381	1.07916	uncharacterized protein
CG42380	1.07916	uncharacterized protein, isoform A
stmA	1.07871	stambha A, isoform C
His3.3A	1.07856	histone H3.3A, isoform D
CG3714	1.0785	CG3714, isoform A
wapl	1.07811	wings apart-like, isoform B
CG17839	1.0781	uncharacterized protein, isoform B
CG5004	1.07779	CG5004, isoform F
kat80	1.07714	katanin 80, isoform A
NAAT1	1.07693	nutrient amino acid transporter 1
aux	1.07655	auxilin, isoform A
CG8184	1.07603	CG8184, isoform B
frj	1.07539	farjavit, isoform B
CR41443	1.07528	CR41443
salm	1.07528	spalt major, isoform A
uex	1.07528	unextended, isoform G
Cip4	1.0746	Cdc42-interacting protein 4, isoform A
ppk3	1.07446	pickpocket 3
CG17816	1.07401	uncharacterized protein, isoform F
KCNQ	1.07393	KCNQ potassium channel, isoform E
CG31140	1.07317	uncharacterized protein, isoform F
Tsp66E	1.07308	tetraspanin 66E, isoform B
Socs44A	1.07282	suppressor of cytokine signaling at 44A
Gasp	1.07243	gasp, isoform A
CG42346	1.07238	uncharacterized protein, isoform D
CG14142	1.0722	uncharacterized protein, isoform B
Ucp4A	1.07213	Ucp4A, isoform A
CG13889	1.07212	n/a
CD98hc	1.07194	CD98 heavy chain, isoform A
CG5961	1.07173	CG5961, isoform A
CG3907	1.07135	CG3907, isoform A
CG17233	1.07134	uncharacterized protein, isoform A
side	1.07113	sidestep, isoform A
Nup93-1	1.071	nucleoporin 93kD-1
Sec16	1.07093	Sec16 ortholog, isoform D
Klp98A	1.07084	Kinesin-like protein at 98A, isoform A
CG7781	1.07057	CG7781, isoform A
CG31814	1.07057	uncharacterized protein, isoform A
Afti	1.07053	aftiphilin, isoform B
Arl2	1.07046	ADP ribosylation factor-like 2
ZnT86D	1.0702	zinc transporter 86D
alph	1.07015	alphabet, isoform A
CG9822	1.07013	CG9822
kn	1.0699	knot, isoform B
ash2	1.06971	absent, small, or homeotic discs 2, isoform B
CG42265	1.06953	uncharacterized protein, isoform F
CG10137	1.06914	uncharacterized protein
Oatp33Ea	1.06856	organic anion transporting polypeptide 33Ea, isoform A
CG17118	1.06807	uncharacterized protein
Dek	1.06747	Dek, isoform D
Hsc70Cb	1.06607	Hsc70Cb, isoform B
r	1.06529	rudimentary, isoform E
CG30503	1.0649	uncharacterized protein, isoform A
kappaB-Ras	1.0649	kappaB-Ras, isoform A
Dys	1.06447	dystrophin, isoform E
tweek	1.06419	tweek, isoform J
wda	1.0641	will decrease acetylation
MBD-like	1.06235	Methyl-CpG binding domain protein-like, isoform A
rictor	1.0615	rapamycin-insensitive companion of Tor, isoform A
CG31321	1.0614	uncharacterized protein
cni	1.06126	cornichon, isoform A
O-fut1	1.06122	O-fucosyltransferase 1, isoform A
Dyb	1.06111	dystrobrevin, isoform G
CG34409	1.06082	uncharacterized protein
CG12736	1.06042	uncharacterized protein
Opa1	1.06029	optic atrophy 1 ortholog, isoform A
dock	1.0602	dreadlocks, isoform B
Osi10	1.06017	osiris 10
Sap47	1.05974	Synapse-associated protein 47kD, isoform A
CG1399	1.05915	n/a
Vps20	1.05909	vacuolar protein sorting 20, isoform A
Jheh1	1.05897	juvenile hormone epoxide hydrolase 1
CG2258	1.05797	CG2258, isoform C
rdo	1.05789	reduced ocelli, isoform A
B4	1.05785	B4, isoform B
Axs	1.05725	abnormal X segregation
Su(dx)	1.05711	suppressor of deltex, isoform A
Nle	1.05684	notchless
knrl	1.05668	knirps-like, isoform B
Trn	1.05658	transportin, isoform B
CR44909	1.0565	CR44909
rho-7	1.05564	rhomboid-7, isoform A
CG6928	1.05545	CG6928, isoform A
CG9850	1.05511	CG9850, isoform E
rngo	1.05469	rings lost, isoform A
Mctp	1.05447	multiple C2 domain and transmembrane region protein, isoform G
CG42676	1.05442	uncharacterized protein, isoform D
S6k	1.05428	ribosomal protein S6 kinase, isoform A
CG31729	1.05395	uncharacterized protein, isoform A
CG11658	1.05359	uncharacterized protein, isoform E
Mdr49	1.05286	multi drug resistance 49, isoform A
Oct-TyrR	1.05245	Octopamine-Tyramine receptor, isoform A
CG7839	1.05224	CG7839
CR44987	1.05214	CR44987
CG7627	1.05208	CG7627, isoform A
Keap1	1.05186	Keap1, isoform B
SP2353	1.05156	SP2353, isoform A
Ect3	1.05128	Ectoderm-expressed 3
CG14521	1.05107	n/a
CG8086	1.05092	CG8086, isoform A
CG4115	1.04987	CG4115
CG5708	1.04965	CG5708, isoform B
east	1.04959	enhanced adult sensory threshold, isoform B
Kap3	1.04955	kinesin associated protein 3, isoform G
Eps-15	1.04954	epidermal growth factor receptor pathway substrate clone 15, isoform C
CdsA	1.0492	CDP diglyceride synthetase, isoform A
CR43787	1.04919	CR43787
pgant6	1.04895	polypeptide GalNAc transferase 6, isoform B
PhKgamma	1.04868	phosphorylase kinase gamma, isoform B
yellow-e3	1.04826	yellow-e3
dsf	1.04753	dissatisfaction, isoform A
Itp-r83A	1.0469	inositol 1,4,5,-tris-phosphate receptor, isoform B
Iswi	1.04677	imitation SWI, isoform B
CG8034	1.04623	CG8034, isoform A
CG12121	1.04578	uncharacterized protein
CG11180	1.04558	uncharacterized protein, isoform A
Evi5	1.04547	ecotropic viral integration site 5 ortholog, isoform A
CG4020	1.04547	CG4020, isoform A
scaf	1.04448	scarface, isoform A
ens	1.04429	ensconsin, isoform B
CG5549	1.04347	CG5549
Egm	1.04294	enigma
CG17597	1.04278	uncharacterized protein, isoform A
CG10737	1.04219	uncharacterized protein, isoform E
CG3835	1.04218	CG3835, isoform C
Tsp42Ea	1.04186	tetraspanin 42Ea, isoform B
qm	1.04152	quemao, isoform A
CG3502	1.04148	CG3502
CG5104	1.04073	CG5104
Vha100-4	1.0405	vacuolar H[+] ATPase 100kD subunit 4
dom	1.04019	domino, isoform E
Atg16	1.04002	Autophagy-related 16, isoform A
CG15930	1.04002	uncharacterized protein
crb	1.03922	crumbs, isoform B
CG30427	1.03908	uncharacterized protein, isoform C
Efa6	1.03901	exchange factor for Arf 6 ortholog, isoform G
Cyp4p1	1.03895	cytochrome P450-4p1
CG30389	1.03869	uncharacterized protein, isoform A
CG15087	1.03868	n/a
CG31019	1.03867	uncharacterized protein, isoform A
CG32000	1.0386	uncharacterized protein, isoform G
CG12004	1.0385	uncharacterized protein, isoform B
glu	1.03772	gluon
CG42404	1.03756	uncharacterized protein, isoform F
NT5E-2	1.03738	Ecto-5'-nucleotidase 2, isoform B
eIF-3p40	1.03727	eukaryotic initiation factor 3 p40 subunit, isoform B
pelo	1.03684	pelota
Cpr5C	1.03684	cuticular protein 5C
nsl1	1.0366	non-specific lethal 1, isoform M
gprs	1.03595	gprs, isoform A
Syn	1.03594	synapsin, isoform A
eg	1.03566	eagle, isoform B
mts	1.03548	microtubule star, isoform A
CG9503	1.03412	CG9503
Myo95E	1.03378	myosin 95E, isoform J
ppk6	1.03372	pickpocket 6
CG1358	1.03365	CG1358, isoform B
CG1718	1.0333	CG1718, isoform B
adat	1.03299	n/a
Pten	1.03174	phosphatase and tensin homolog, isoform H
CG13917	1.03165	uncharacterized protein, isoform D
CG4615	1.03136	CG4615
Nhe2	1.03117	Na[+]/H[+] hydrogen exchanger 2, isoform A
stck	1.03087	steamer duck, isoform B
CG30421	1.02998	n/a
CG42260	1.02983	uncharacterized protein, isoform A
CG43729	1.02966	uncharacterized protein, isoform M
Cul3	1.0296	cullin 3, isoform E
CG32138	1.02956	uncharacterized protein, isoform C
CG5482	1.02946	CG5482, isoform A
kl-3	1.02936	male fertility factor kl3
Fic	1.02896	Fic domain-containing protein
mino	1.02847	minotaur, isoform C
jar	1.02812	jaguar, isoform M
CG5033	1.02805	CG5033
Osi14	1.02791	osiris 14
dmGlut	1.02767	dietary and metabolic glutamate transporter
fl(2)d	1.02755	female lethal d, isoform B
Idgf4	1.02658	imaginal disc growth factor 4, isoform B
CG44252	1.02645	uncharacterized protein, isoform E
Fancd2	1.02639	Fancd2
CG10486	1.02582	uncharacterized protein, isoform B
CG43406	1.02544	n/a
CG17110	1.02517	uncharacterized protein, isoform A
CG6726	1.02517	CG6726, isoform B
CG11975	1.02419	uncharacterized protein, isoform A
Cyp308a1	1.02397	Cyp308a1
Wnt2	1.02376	Wnt oncogene analog 2, isoform A
cv-d	1.02369	crossveinless d
Pkc53E	1.02347	protein C kinase 53E, isoform B
CG5455	1.02331	CG5455, isoform B
CG11771	1.02328	uncharacterized protein
CG8773	1.02296	CG8773
foi	1.02251	fear-of-intimacy, isoform A
CG8290	1.02246	n/a
Dscam3	1.02169	down syndrome cell adhesion molecule 3, isoform F
CG1637	1.02165	CG1637, isoform A
CG9577	1.02156	CG9577
CG43707	1.02153	uncharacterized protein, isoform C
E(Pc)	1.02137	enhancer of polycomb, isoform B
CG15408	1.02137	uncharacterized protein
CG31550	1.02082	uncharacterized protein, isoform E
HPS4	1.02079	Hermansky-Pudlak syndrome 4 ortholog, isoform B
Cyp4e2	1.02045	cytochrome P450-4e2, isoform A
CG43396	1.02037	uncharacterized protein
prominin-like	1.02031	prominin-like, isoform A
Pkc98E	1.02009	protein C kinase 98E, isoform A
retn	1.01968	retained, isoform B
PMCA	1.01918	plasma membrane calcium ATPase, isoform N
CG13921	1.01904	uncharacterized protein, isoform B
CG5946	1.01841	CG5946, isoform A
MED27	1.01815	mediator complex subunit 27
PIP5K59B	1.018	phosphatidylinositol 4-phosphate 5-kinase at 59B, isoform E
ast	1.01779	asteroid
mtd	1.01777	mustard, isoform N
Spn88Ea	1.01754	serpin 88Ea, isoform B
CG6231	1.01746	CG6231, isoform B
CG5065	1.01745	CG5065, isoform A
Nup133	1.01696	nucleoporin 133kD
CG9270	1.01568	CG9270
CG13743	1.01533	uncharacterized protein, isoform A
AdipoR	1.01517	adiponectin receptor, isoform B
Ca-beta	1.01507	Ca2+-channel-protein-beta-subunit, isoform G
CG9305	1.01475	CG9305, isoform A
lack	1.01409	n/a
Sema-5c	1.01379	Semaphorin-5c, isoform A
Tpr2	1.01257	tetratricopeptide repeat protein 2, isoform B
APP-BP1	1.01217	beta-Amyloid precursor protein binding protein 1, isoform A
CG34050	1.01154	n/a
hppy	1.01092	happyhour, isoform A
su(f)	1.0106	suppressor of forked, isoform F
bur	1.01053	burgundy, isoform B
MFS16	1.00984	major facilitator superfamily transporter 16, isoform B
Fmr1	1.00946	Fmr1, isoform J
SdhC	1.00877	succinate dehydrogenase, subunit C, isoform A
CG8067	1.00759	CG8067, isoform A
CG8783	1.00747	n/a
CG2022	1.00721	CG2022
Ste:CG33237	1.00601	Ste:CG33237
Ste:CG33247	1.00601	Ste:CG33247
Arf51F	1.00579	ADP ribosylation factor at 51F, isoform B
eIF-4a	1.00486	eukaryotic initiation factor 4a, isoform A
scro	1.00477	scarecrow, isoform A
CG5778	1.00477	CG5778, isoform A
Unc-115a	1.00465	Unc-115a, isoform J
Unc-115b	1.00465	Unc-115b, isoform F
bt	1.00441	bent, isoform C
ssx	1.00402	sister-of-Sex-lethal, isoform B
Rs1	1.00394	Rs1, isoform A
CG10144	1.00393	uncharacterized protein
5-HT2B	1.00389	5-hydroxytryptamine (serotonin) receptor 2B, isoform D
Apc2	1.00371	adenomatous polyposis coli tumor suppressor homolog 2
AnxB9	1.00311	annexin B9, isoform D
CG6204	1.00305	CG6204
xit	1.00271	xiantuan
CR44677	1.00268	CR44677
Hml	1.00186	hemolectin, isoform A
Pal1	1.0018	Peptidyl-alpha-hydroxyglycine-alpha-amidating lyase 1, isoform A
CG7512	1.00131	CG7512
CG1887	1.00093	n/a
Rab3-GAP	1.00026	Rab3 GTPase activating protein, isoform B
CG3251	1.0001	CG3251
corn	0.999636	cornetto, isoform C
CG32068	0.999301	n/a
Vps13	0.999125	vacuolar protein sorting 13, isoform A
Mp	0.999091	multiplexin, isoform E
CG10075	0.998883	uncharacterized protein
amon	0.998537	amontillado
Nap1	0.9983	nucleosome assembly protein 1, isoform A
Prm	0.998225	paramyosin, isoform B
CG12814	0.997976	uncharacterized protein, isoform B
CR43353	0.997944	CR43353
CG3036	0.997348	CG3036, isoform A
CG7997	0.997335	CG7997, isoform B
cln3	0.997333	cln3, isoform A
CG14785	0.997319	uncharacterized protein
CG4525	0.99717	CG4525
Gbeta13F	0.997102	G protein beta-subunit 13F, isoform H
CG5938	0.996675	CG5938, isoform A
CG14194	0.995693	uncharacterized protein, isoform A
Osi19	0.995645	osiris 19, isoform A
CG42271	0.995305	uncharacterized protein, isoform C
CASK	0.994485	CASK ortholog, isoform A
ninaC	0.994068	neither inactivation nor afterpotential C, isoform A
CG7376	0.993659	CG7376, isoform A
CG33275	0.993541	uncharacterized protein, isoform C
lok	0.993516	loki, isoform C
CG42331	0.993213	uncharacterized protein, isoform C
CG7888	0.992291	CG7888, isoform A
CG5316	0.992034	CG5316, isoform C
Zasp66	0.99196	Z band alternatively spliced PDZ-motif protein 66, isoform I
Pp4-19C	0.991869	protein phosphatase 19C, isoform I
Dcr-2	0.991856	Dicer-2, isoform A
mfas	0.991821	midline fasciclin, isoform B
CG11367	0.991323	uncharacterized protein
ihog	0.991192	interference hedgehog
CG5384	0.990553	n/a
ppk18	0.990523	pickpocket 18
Sytalpha	0.990521	synaptotagmin alpha, isoform A
CG14892	0.990091	uncharacterized protein
CG7655	0.989763	CG7655
cdm	0.989268	cadmus, isoform A
CG7759	0.989136	CG7759
CR43635	0.989007	CR43635
CG1309	0.988816	CG1309
CG1104	0.988753	CG1104, isoform A
CG9602	0.98866	n/a
trbd	0.988164	trabid
Pk17E	0.988073	n/a
ca	0.987964	claret, isoform A
CG14694	0.987787	uncharacterized protein
sut2	0.987776	sugar transporter 2
insc	0.987679	inscuteable
CG31638	0.987475	uncharacterized protein, isoform A
CG9541	0.987461	CG9541, isoform C
lawc	0.98714	leg arista wing complex, isoform A
Cda4	0.98714	chitin deacetylase-like 4
CG1732	0.98714	n/a
cher	0.98714	cheerio, isoform B
CR44846	0.98714	CR44846
Bap170	0.98714	brahma associated protein 170kD
CG41106	0.98714	uncharacterized protein
Oatp74D	0.987002	organic anion transporting polypeptide 74D, isoform A
Thiolase	0.986818	thiolase
pcm	0.986342	pacman, isoform A
CG5381	0.985922	CG5381, isoform A
mop	0.985746	myopic
hbn	0.985386	homeobrain
GPHR	0.984911	golgi pH regulator
Karybeta3	0.983882	karyopherin beta 3, isoform A
boi	0.983574	brother of ihog, isoform B
Blm	0.983367	bloom syndrome helicase ortholog
ema	0.983224	endosomal maturation defective, isoform B
shi	0.982794	shibire, isoform H
CG9935	0.982698	n/a
CG30046	0.982697	uncharacterized protein, isoform B
btv	0.982642	beethoven
loh	0.982596	lonely heart, isoform A
CG18528	0.982288	uncharacterized protein
CG32206	0.982105	uncharacterized protein, isoform E
CG43367	0.981802	uncharacterized protein, isoform F
beta4GalT7	0.981662	beta-4-galactosyltransferase 7
CG15881	0.981424	uncharacterized protein, isoform A
Ubqn	0.981335	ubiquilin, isoform A
CG3376	0.981332	CG3376, isoform B
CG15056	0.980847	uncharacterized protein
CG4734	0.98077	CG4734
lds	0.980492	lodestar
Galphas	0.980099	G protein alpha s subunit, isoform C
CR32207	0.980039	n/a
Utx	0.979699	Utx histone demethylase, isoform B
CG1161	0.979646	CG1161, isoform C
CG32668	0.979199	uncharacterized protein
armi	0.979174	armitage, isoform B
Hr51	0.978966	hormone receptor 51
GABA-B-R3	0.978777	metabotropic GABA-B receptor subtype 3, isoform E
CG1316	0.978706	CG1316
CG10151	0.977545	uncharacterized protein, isoform A
List	0.97719	Lithium-inducible SLC6 transporter, isoform C
Nha2	0.977137	Na[+]/H[+] hydrogen antiporter 2, isoform A
stl	0.977096	stall, isoform E
CG7886	0.976695	CG7886
Acox57D-p	0.976168	acyl-Coenzyme A oxidase at 57D proximal, isoform A
mthl8	0.976151	methuselah-like 8, isoform A
CG17018	0.975506	uncharacterized protein, isoform A
Hcs	0.975129	holocarboxylase synthetase, isoform A
ci	0.974643	cubitus interruptus, isoform A
Psa	0.974578	puromycin sensitive aminopeptidase, isoform C
CG14857	0.973781	uncharacterized protein
CG15343	0.973708	uncharacterized protein
CG15118	0.97358	uncharacterized protein, isoform A
ry	0.973215	rosy
Psi	0.973147	P-element somatic inhibitor, isoform C
CG2747	0.973002	CG2747, isoform B
CG3328	0.972801	CG3328, isoform B
Mhc	0.972421	myosin heavy chain, isoform V
beat-IIb	0.972028	beat-IIb, isoform C
Ns2	0.971956	nucleostemin ortholog 2
Gpa2	0.971742	glycoprotein hormone alpha 2 ortholog
Hlc	0.971603	helicase, isoform A
fz2	0.971475	frizzled 2, isoform F
CkIIalpha-i3	0.971304	CKII-alpha subunit interactor-3, isoform B
CG32813	0.970885	uncharacterized protein, isoform I
Lkr	0.970709	leucokinin receptor
CG32712	0.970632	uncharacterized protein
dj-1beta	0.970523	dj-1beta
CG9492	0.970136	CG9492, isoform E
CG11307	0.969697	uncharacterized protein, isoform D
CG30415	0.9696	uncharacterized protein, isoform B
mira	0.969534	miranda, isoform A
CG2861	0.969512	CG2861, isoform C
CG11023	0.969512	uncharacterized protein, isoform C
CR43425	0.969512	CR43425
CG32333	0.969156	uncharacterized protein, isoform B
CG6812	0.968861	CG6812
CG34384	0.968316	uncharacterized protein, isoform B
beat-VI	0.968268	beat-VI, isoform A
CG34393	0.968089	uncharacterized protein, isoform A
mon2	0.968006	mon2, isoform B
Rab21	0.967506	Rab21, isoform C
sev	0.967417	sevenless
CG6024	0.96737	CG6024, isoform F
fw	0.967132	furrowed, isoform B
CG14040	0.967079	uncharacterized protein
CG45069	0.966818	uncharacterized protein, isoform A
CG45068	0.966818	uncharacterized protein
CG31712	0.966818	uncharacterized protein, isoform A
Cap-G	0.966794	chromosome associated protein G, isoform F
CG6398	0.966521	CG6398, isoform A
CG7324	0.966328	CG7324, isoform A
Tsp42Ee	0.9663	tetraspanin 42Ee, isoform A
CG1941	0.965157	CG1941, isoform A
RhoGAP1A	0.965149	Rho GTPase activating protein at 1A, isoform B
Pex1	0.964947	peroxin 1
CG31600	0.964869	uncharacterized protein, isoform A
CG30392	0.964687	uncharacterized protein, isoform A
kibra	0.963942	kibra ortholog, isoform A
CG34391	0.963434	n/a
CG8526	0.963344	CG8526, isoform A
CG17829	0.962738	uncharacterized protein, isoform A
CG12484	0.962708	uncharacterized protein, isoform A
CG8008	0.962385	CG8008, isoform A
lola	0.961607	longitudinals lacking, isoform Z
CBP	0.96156	sarcoplasmic calcium-binding protein, isoform B
step	0.961197	steppke, isoform C
CG12038	0.961154	uncharacterized protein
CG43867	0.961132	uncharacterized protein, isoform F
fbl	0.960969	fumble, isoform C
Pfk	0.959779	phosphofructokinase, isoform B
CG8135	0.959555	CG8135
CG42511	0.959555	uncharacterized protein
CG17646	0.959371	uncharacterized protein, isoform B
CG1638	0.95935	CG1638
CG13646	0.959317	uncharacterized protein
CG34316	0.959	uncharacterized protein
CG15695	0.958877	uncharacterized protein
HDAC6	0.958837	histone deacetylase 6, isoform B
cold	0.958784	coiled, isoform A
Mppe	0.958261	metallophosphoesterase, isoform B
ptc	0.958193	patched
CR43460	0.957255	CR43460
CG10576	0.95708	uncharacterized protein, isoform C
rdhB	0.957056	retinol dehydrogenase B, isoform A
unc-119	0.956867	unc-119, isoform A
CG5348	0.956841	CG5348, isoform B
Fs(2)Ket	0.956214	female sterile (2) ketel, isoform A
crol	0.955928	crooked legs, isoform D
Nup205	0.955851	nucleoporin 205kD, isoform B
Cha	0.955485	n/a
CG15236	0.955357	uncharacterized protein, isoform B
Trxr-1	0.954743	thioredoxin reductase-1, isoform B
Obp19a	0.95463	Odorant-binding protein 19a
SKIP	0.954426	shal K[+] channel interacting protein, isoform H
CG14893	0.954353	uncharacterized protein
Nak	0.954199	Numb-associated kinase, isoform C
CG31100	0.95411	uncharacterized protein, isoform A
okr	0.953993	okra
Cad89D	0.953528	cadherin 89D
yellow-d2	0.952991	yellow-d2
sff	0.952752	sugar-free frosting, isoform A
JhI-21	0.952678	JhI-21, isoform B
Glycogenin	0.952398	glycogenin, isoform B
GCC185	0.952122	GCC185 ortholog
CG13313	0.951936	uncharacterized protein
Mbs	0.951899	myosin binding subunit, isoform I
Oseg5	0.951885	outer segment 5
Parp	0.951885	Poly-(ADP-ribose) polymerase
CR44399	0.951586	CR44399
Arpc2	0.951578	Actin-related protein 2/3 complex, subunit 2, isoform A
CG33136	0.951335	uncharacterized protein, isoform A
NetA	0.950611	Netrin-A, isoform A
sqa	0.95002	spaghetti-squash activator, isoform C
ced-6	0.949845	ced-6, isoform A
cac	0.94983	cacophony, isoform J
Obp19b	0.949829	Odorant-binding protein 19b
ppk9	0.949764	pickpocket 9, isoform A
CG42366	0.949755	uncharacterized protein, isoform A
so	0.949345	sine oculis
Tm2	0.949033	tropomyosin 2, isoform B
beta-Spec	0.948935	beta spectrin, isoform A
CG32103	0.948374	uncharacterized protein, isoform E
CG4741	0.948214	CG4741, isoform C
C1GalTA	0.94803	core 1 galactosyltransferase A, isoform C
Ace	0.947402	acetylcholine esterase, isoform A
tej	0.946902	tejas
Lap1	0.946885	Lap1, isoform A
CG2310	0.94685	CG2310, isoform B
His2Av	0.946835	histone H2A variant, isoform A
dikar	0.945738	dikar, isoform B
CG34371	0.945592	uncharacterized protein, isoform B
CG44009	0.945436	n/a
CG12090	0.94534	n/a
Lgr1	0.944898	Leucine-rich repeat-containing G protein-coupled receptor 1, isoform B
Duox	0.944778	dual oxidase, isoform B
CG17996	0.944686	uncharacterized protein
CG4676	0.944159	CG4676
CG17834	0.944024	uncharacterized protein, isoform C
raw	0.944004	raw, isoform A
CG8195	0.943843	CG8195
Pk92B	0.943687	n/a
Crag	0.943461	Calmodulin-binding protein related to a Rab3 GDP/GTP exchange protein, isoform B
CG11448	0.943146	uncharacterized protein, isoform A
CG32652	0.943067	n/a
lbm	0.94306	late bloomer, isoform A
CG15646	0.942729	uncharacterized protein, isoform A
CG7609	0.94255	CG7609, isoform C
CG30414	0.942181	uncharacterized protein, isoform C
CR43656	0.941816	CR43656
CG3808	0.941644	CG3808
CG5687	0.941289	CG5687, isoform B
CG9791	0.94128	CG9791, isoform D
CG34442	0.941218	uncharacterized protein
mask	0.940422	multiple ankyrin repeats single KH domain, isoform A
GATAe	0.940416	GATAe, isoform A
GC	0.940277	gamma-glutamyl carboxylase, isoform A
CG5261	0.940058	CG5261, isoform A
Hnf4	0.939843	hepatocyte nuclear factor 4, isoform B
vimar	0.939746	visceral mesodermal armadillo-repeats, isoform C
CG30037	0.93947	uncharacterized protein
CG2082	0.939356	CG2082, isoform A
fdl	0.938727	fused lobes, isoform B
gro	0.936863	groucho, isoform A
CG12895	0.936838	uncharacterized protein, isoform A
Obp58d	0.936703	Odorant-binding protein 58d
CG15533	0.935877	uncharacterized protein
CG13760	0.935282	uncharacterized protein, isoform C
Lsp1gamma	0.935277	larval serum protein 1 gamma
[truncated: 10,930 more rows]

## Sheet: Ce
#Gene	Delta
[truncated: 9,511 more rows]

[truncated: 1 more sheets: Ci]
