# Supplementary material for: Conservation of context-dependent splicing activity in distant Muscleblind homologs
Source: Nucleic Acids Res. 2016 Aug 23;44(17):8352–62. doi: 10.1093/nar/gkw735 (PMC5041496; doi:10.1093/nar/gkw735)
Supplement: SUPPLEMENTARY DATA [file supp_gkw735_nar-01043-a-2016-File013.xlsx]

## Sheet: Hs
Supplementary Table 4. Gene ontology category enriched in each organism.
#GO ID	Namespace	Name	No. Genes	Z	p
GO:0005524	molecular_function	ATP binding	1384	15.1364	1.63489e-48
GO:0005515	molecular_function	protein binding	7568	14.3784	6.20335e-44
GO:0005654	cellular_component	nucleoplasm	2279	12.1708	2.60131e-31
GO:0005829	cellular_component	cytosol	2893	12.1346	3.03644e-31
GO:0005737	cellular_component	cytoplasm	4292	11.4799	5.83954e-28
GO:0007411	biological_process	axon guidance	495	11.3263	2.8413e-27
GO:0005886	cellular_component	plasma membrane	2958	10.5159	1.82881e-23
GO:0016020	cellular_component	membrane	1914	10.4877	2.15629e-23
GO:0008152	biological_process	metabolic process	896	8.78229	3.12185e-16
GO:0043547	biological_process	positive regulation of GTPase activity	453	8.48977	3.63172e-15
GO:0044822	molecular_function	poly(A) RNA binding	992	8.24454	2.64376e-14
GO:0007165	biological_process	signal transduction	965	8.22168	2.93321e-14
GO:0006468	biological_process	protein phosphorylation	497	8.17032	4.14975e-14
GO:0005634	cellular_component	nucleus	4333	8.14551	4.73203e-14
GO:0007264	biological_process	small GTPase mediated signal transduction	609	8.06585	8.50416e-14
GO:0008270	molecular_function	zinc ion binding	1060	7.64102	2.36253e-12
GO:0035556	biological_process	intracellular signal transduction	393	7.62589	2.50064e-12
GO:0004674	molecular_function	protein serine/threonine kinase activity	327	7.4787	7.31408e-12
GO:0005096	molecular_function	GTPase activator activity	251	7.42824	1.01599e-11
GO:0005516	molecular_function	calmodulin binding	169	7.36372	1.56851e-11
GO:0005794	cellular_component	Golgi apparatus	749	7.17615	5.98863e-11
GO:0045944	biological_process	positive regulation of transcription from RNA polymerase II promoter	810	7.08779	1.08641e-10
GO:0007399	biological_process	nervous system development	226	7.04922	1.37216e-10
GO:0007018	biological_process	microtubule-based movement	66	7.04064	1.39852e-10
GO:0030054	cellular_component	cell junction	405	6.99128	1.91114e-10
GO:0051056	biological_process	regulation of small GTPase mediated signal transduction	125	6.97101	2.12285e-10
GO:0048011	biological_process	neurotrophin TRK receptor signaling pathway	365	6.95354	2.31423e-10
GO:0005874	cellular_component	microtubule	281	6.92449	2.74091e-10
GO:0005813	cellular_component	centrosome	381	6.90347	3.0694e-10
GO:0016887	molecular_function	ATPase activity	165	6.84046	4.6152e-10
GO:0003779	molecular_function	actin binding	288	6.80753	5.61772e-10
GO:0003777	molecular_function	microtubule motor activity	74	6.7806	6.55982e-10
GO:0007155	biological_process	cell adhesion	397	6.77063	6.81522e-10
GO:0004672	molecular_function	protein kinase activity	336	6.70096	1.0682e-09
GO:0097481	cellular_component	neuronal postsynaptic density	65	6.65113	1.45761e-09
GO:0032403	molecular_function	protein complex binding	205	6.53945	3.00836e-09
GO:0030425	cellular_component	dendrite	269	6.53301	3.05577e-09
GO:0048471	cellular_component	perinuclear region of cytoplasm	565	6.51199	3.42312e-09
GO:0005925	cellular_component	focal adhesion	359	6.47579	4.24194e-09
GO:0008017	molecular_function	microtubule binding	177	6.45914	4.61744e-09
GO:0005509	molecular_function	calcium ion binding	610	6.40385	6.48141e-09
GO:0045202	cellular_component	synapse	158	6.33805	9.71733e-09
GO:0005856	cellular_component	cytoskeleton	344	6.31754	1.08405e-08
GO:0055085	biological_process	transmembrane transport	635	6.27119	1.42827e-08
GO:0030198	biological_process	extracellular matrix organization	291	6.23819	1.72535e-08
GO:0018105	biological_process	peptidyl-serine phosphorylation	115	6.15563	2.85142e-08
GO:0043234	cellular_component	protein complex	325	6.11264	3.65708e-08
GO:0030424	cellular_component	axon	212	6.09098	4.10083e-08
GO:0019904	molecular_function	protein domain specific binding	195	6.0654	4.71167e-08
GO:0006974	biological_process	cellular response to DNA damage stimulus	178	6.04724	5.169e-08
GO:0000226	biological_process	microtubule cytoskeleton organization	67	6.02521	5.80862e-08
GO:0046777	biological_process	protein autophosphorylation	158	5.9061	1.1816e-07
GO:0001701	biological_process	in utero embryonic development	203	5.86323	1.50233e-07
GO:0006886	biological_process	intracellular protein transport	184	5.84408	1.65448e-07
GO:0007268	biological_process	synaptic transmission	348	5.80311	2.076e-07
GO:0016021	cellular_component	integral component of membrane	3588	5.77808	2.36652e-07
GO:0007173	biological_process	epidermal growth factor receptor signaling pathway	295	5.75026	2.74196e-07
GO:0005911	cellular_component	cell-cell junction	155	5.69898	3.64483e-07
GO:0000166	molecular_function	nucleotide binding	293	5.67177	4.20152e-07
GO:0005730	cellular_component	nucleolus	729	5.64191	4.91624e-07
GO:0019901	molecular_function	protein kinase binding	352	5.61066	5.79542e-07
GO:0015629	cellular_component	actin cytoskeleton	207	5.60886	5.76155e-07
GO:0034220	biological_process	ion transmembrane transport	244	5.60886	5.67034e-07
GO:0006281	biological_process	DNA repair	338	5.59283	6.12256e-07
GO:0045893	biological_process	positive regulation of transcription, DNA-templated	433	5.58402	6.34191e-07
GO:0070062	cellular_component	extracellular exosome	2377	5.56613	6.92206e-07
GO:0005604	cellular_component	basement membrane	81	5.54125	7.86222e-07
GO:0008543	biological_process	fibroblast growth factor receptor signaling pathway	265	5.51733	8.87811e-07
GO:0007507	biological_process	heart development	171	5.48938	1.02534e-06
GO:0018108	biological_process	peptidyl-tyrosine phosphorylation	129	5.47731	1.08205e-06
GO:0010467	biological_process	gene expression	827	5.4664	1.13457e-06
GO:0030018	cellular_component	Z disc	101	5.31856	2.54799e-06
GO:0048010	biological_process	vascular endothelial growth factor receptor signaling pathway	258	5.3143	2.57254e-06
GO:0038095	biological_process	Fc-epsilon receptor signaling pathway	272	5.24197	3.76566e-06
GO:0005929	cellular_component	cilium	110	5.24045	3.74622e-06
GO:0003682	molecular_function	chromatin binding	343	5.23723	3.76205e-06
GO:0043231	cellular_component	intracellular membrane-bounded organelle	514	5.21957	4.08512e-06
GO:0016310	biological_process	phosphorylation	138	5.2136	4.1648e-06
GO:0042391	biological_process	regulation of membrane potential	71	5.17367	5.09643e-06
GO:0008286	biological_process	insulin receptor signaling pathway	274	5.15255	5.63392e-06
GO:0006325	biological_process	chromatin organization	183	5.15157	5.59352e-06
GO:0005201	molecular_function	extracellular matrix structural constituent	53	5.14008	5.87436e-06
GO:0035264	biological_process	multicellular organism growth	85	5.11106	6.77001e-06
GO:0014069	cellular_component	postsynaptic density	123	5.09309	7.35565e-06
GO:0030426	cellular_component	growth cone	102	5.09247	7.29321e-06
GO:0005765	cellular_component	lysosomal membrane	242	5.02166	1.04478e-05
GO:0005089	molecular_function	Rho guanyl-nucleotide exchange factor activity	74	5.01608	1.06323e-05
GO:0003774	molecular_function	motor activity	59	4.97949	1.27068e-05
GO:0000186	biological_process	activation of MAPKK activity	208	4.96426	1.35911e-05
GO:0044325	molecular_function	ion channel binding	101	4.9591	1.38025e-05
GO:0007368	biological_process	determination of left/right symmetry	57	4.95607	1.38653e-05
GO:0000122	biological_process	negative regulation of transcription from RNA polymerase II promoter	614	4.94529	1.44954e-05
GO:0016568	biological_process	chromatin modification	93	4.91044	1.71384e-05
GO:0006302	biological_process	double-strand break repair	128	4.9039	1.75307e-05
GO:0030027	cellular_component	lamellipodium	154	4.89958	1.77325e-05
GO:0042734	cellular_component	presynaptic membrane	54	4.89699	1.778e-05
GO:0001764	biological_process	neuron migration	95	4.88783	1.84358e-05
GO:0051015	molecular_function	actin filament binding	117	4.87159	1.98135e-05
GO:0004386	molecular_function	helicase activity	76	4.85952	2.08478e-05
GO:0035091	molecular_function	phosphatidylinositol binding	74	4.85552	2.10604e-05
GO:0008022	molecular_function	protein C-terminus binding	181	4.85443	2.09671e-05
GO:0008092	molecular_function	cytoskeletal protein binding	52	4.83012	2.3464e-05
GO:0035023	biological_process	regulation of Rho protein signal transduction	76	4.79349	2.79118e-05
GO:0042475	biological_process	odontogenesis of dentin-containing tooth	54	4.76924	3.11882e-05
GO:0006511	biological_process	ubiquitin-dependent protein catabolic process	132	4.75624	3.29469e-05
GO:0005085	molecular_function	guanyl-nucleotide exchange factor activity	86	4.75146	3.34178e-05
GO:0016459	cellular_component	myosin complex	43	4.73759	3.54535e-05
GO:0006366	biological_process	transcription from RNA polymerase II promoter	446	4.73346	3.58465e-05
GO:0006303	biological_process	double-strand break repair via nonhomologous end joining	45	4.69115	4.3718e-05
GO:0016324	cellular_component	apical plasma membrane	264	4.65794	5.0927e-05
GO:0006921	biological_process	cellular component disassembly involved in execution phase of apoptosis	47	4.64206	5.45088e-05
GO:0016032	biological_process	viral process	483	4.6365	5.5496e-05
GO:0005783	cellular_component	endoplasmic reticulum	690	4.60536	6.39115e-05
GO:0061024	biological_process	membrane organization	233	4.59322	6.71519e-05
GO:0005923	cellular_component	bicellular tight junction	93	4.58087	7.06241e-05
GO:0004725	molecular_function	protein tyrosine phosphatase activity	87	4.57502	7.19995e-05
GO:0043005	cellular_component	neuron projection	207	4.56086	7.63718e-05
GO:0006397	biological_process	mRNA processing	145	4.56033	7.59182e-05
GO:0000165	biological_process	MAPK cascade	230	4.55185	7.83794e-05
GO:0070588	biological_process	calcium ion transmembrane transport	128	4.54486	8.03511e-05
GO:0000139	cellular_component	Golgi membrane	493	4.53699	8.27162e-05
GO:0005871	cellular_component	kinesin complex	51	4.53316	8.35428e-05
GO:0016605	cellular_component	PML body	89	4.52495	8.6147e-05
GO:0045669	biological_process	positive regulation of osteoblast differentiation	49	4.49119	0.000100183
GO:0032587	cellular_component	ruffle membrane	74	4.46739	0.000111105
GO:0007596	biological_process	blood coagulation	418	4.46276	0.000112632
GO:0005912	cellular_component	adherens junction	43	4.46093	0.000112704
GO:0035335	biological_process	peptidyl-tyrosine dephosphorylation	90	4.45696	0.000113915
GO:0019898	cellular_component	extrinsic component of membrane	79	4.44803	0.000117831
GO:0007605	biological_process	sensory perception of sound	114	4.42482	0.000130229
GO:0001501	biological_process	skeletal system development	110	4.42122	0.000131409
GO:0022617	biological_process	extracellular matrix disassembly	115	4.41709	0.00013293
GO:0005814	cellular_component	centriole	95	4.41393	0.00013387
GO:0031012	cellular_component	extracellular matrix	163	4.41299	0.000133449
GO:0016363	cellular_component	nuclear matrix	91	4.4124	0.000132825
GO:0015031	biological_process	protein transport	380	4.3949	0.000142931
GO:0042393	molecular_function	histone binding	84	4.39098	0.000144469
GO:0046332	molecular_function	SMAD binding	38	4.35263	0.000170967
GO:0005578	cellular_component	proteinaceous extracellular matrix	237	4.34652	0.000174535
GO:0006470	biological_process	protein dephosphorylation	115	4.34623	0.000173514
GO:0043198	cellular_component	dendritic shaft	36	4.34506	0.000173211
GO:0004713	molecular_function	protein tyrosine kinase activity	88	4.3351	0.000179963
GO:0017137	molecular_function	Rab GTPase binding	84	4.33099	0.000182073
GO:0017048	molecular_function	Rho GTPase binding	28	4.32988	0.000181722
GO:0043197	cellular_component	dendritic spine	99	4.32862	0.000181502
GO:0042626	molecular_function	ATPase activity, coupled to transmembrane movement of substances	42	4.32324	0.000184719
GO:0030036	biological_process	actin cytoskeleton organization	114	4.32173	0.000184722
GO:0005262	molecular_function	calcium channel activity	55	4.32035	0.000184619
GO:0043025	cellular_component	neuronal cell body	300	4.31604	0.000187002
GO:0005694	cellular_component	chromosome	85	4.30013	0.000199602
GO:0007010	biological_process	cytoskeleton organization	104	4.29733	0.000200797
GO:0030900	biological_process	forebrain development	39	4.29353	0.000202925
GO:0045892	biological_process	negative regulation of transcription, DNA-templated	418	4.28351	0.000210902
GO:0006367	biological_process	transcription initiation from RNA polymerase II promoter	221	4.27681	0.000215934
GO:0005938	cellular_component	cell cortex	118	4.27328	0.000217973
GO:0005739	cellular_component	mitochondrion	1114	4.2627	0.000227088
GO:0009791	biological_process	post-embryonic development	80	4.25104	0.000237718
GO:0001656	biological_process	metanephros development	23	4.24838	0.00023903
GO:0006396	biological_process	RNA processing	92	4.24132	0.000245134
GO:0030512	biological_process	negative regulation of transforming growth factor beta receptor signaling pathway	62	4.21523	0.000273542
GO:0005887	cellular_component	integral component of plasma membrane	1076	4.21277	0.000274826
GO:0045211	cellular_component	postsynaptic membrane	186	4.20232	0.000286048
GO:0031965	cellular_component	nuclear membrane	202	4.18519	0.000306597
GO:0032588	cellular_component	trans-Golgi network membrane	48	4.18448	0.000305687
GO:0000287	molecular_function	magnesium ion binding	188	4.1619	0.000335505
GO:0050885	biological_process	neuromuscular process controlling balance	45	4.15231	0.00034777
GO:0006112	biological_process	energy reserve metabolic process	85	4.14332	0.000359529
GO:0042787	biological_process	protein ubiquitination involved in ubiquitin-dependent protein catabolic process	98	4.14196	0.000359515
GO:0016301	molecular_function	kinase activity	94	4.13575	0.000367203
GO:0006415	biological_process	translational termination	69	-4.11844	0.000393565
GO:0001077	molecular_function	transcriptional activator activity, RNA polymerase II core promoter proximal region sequence-specific binding	174	4.11806	0.000391902
GO:0043195	cellular_component	terminal bouton	62	4.11699	0.000391433
GO:0034605	biological_process	cellular response to heat	98	4.09762	0.000423217
GO:0005769	cellular_component	early endosome	189	4.07634	0.000461184
GO:0032993	cellular_component	protein-DNA complex	22	4.07343	0.000464324
GO:0005788	cellular_component	endoplasmic reticulum lumen	182	4.07273	0.000463073
GO:0045444	biological_process	fat cell differentiation	62	4.07212	0.000461659
GO:0000278	biological_process	mitotic cell cycle	385	4.06558	0.000472124
GO:0006897	biological_process	endocytosis	132	4.05015	0.000501561
GO:0017124	molecular_function	SH3 domain binding	107	4.05011	0.000498849
GO:0021766	biological_process	hippocampus development	50	4.04865	0.000499199
GO:0016925	biological_process	protein sumoylation	104	4.04853	0.000496708
GO:0006915	biological_process	apoptotic process	535	4.04817	0.000494752
GO:0008285	biological_process	negative regulation of cell proliferation	344	4.02603	0.000540741
GO:0030507	molecular_function	spectrin binding	23	4.01326	0.000567787
GO:0016607	cellular_component	nuclear speck	174	4.00566	0.000583193
GO:0007219	biological_process	Notch signaling pathway	143	3.99874	0.000597297
GO:0007409	biological_process	axonogenesis	80	3.99225	0.000610641
GO:0030199	biological_process	collagen fibril organization	37	3.98918	0.000615303
GO:0043524	biological_process	negative regulation of neuron apoptotic process	112	3.98174	0.000631555
GO:0003713	molecular_function	transcription coactivator activity	215	3.97751	0.000639529
GO:0045003	biological_process	double-strand break repair via synthesis-dependent strand annealing	25	3.97156	0.00065231
GO:0030168	biological_process	platelet activation	190	3.96325	0.000671948
GO:0042802	molecular_function	identical protein binding	535	3.96148	0.000673442
GO:0035725	biological_process	sodium ion transmembrane transport	75	3.95848	0.000678455
GO:0016192	biological_process	vesicle-mediated transport	137	3.94047	0.000727761
GO:0007160	biological_process	cell-matrix adhesion	86	3.92559	0.000770319
GO:0044281	biological_process	small molecule metabolic process	1526	3.92326	0.000773891
GO:0008360	biological_process	regulation of cell shape	114	3.91876	0.000784515
GO:0007269	biological_process	neurotransmitter secretion	65	3.90886	0.000813277
GO:0009986	cellular_component	cell surface	467	3.86992	0.000950037
GO:0030335	biological_process	positive regulation of cell migration	158	3.86719	0.000955984
GO:0016259	biological_process	selenocysteine metabolic process	70	-3.85849	0.000985761
GO:0043209	cellular_component	myelin sheath	137	3.85813	0.000982398
GO:0007156	biological_process	homophilic cell adhesion via plasma membrane adhesion molecules	111	3.8515	0.00100447
GO:0003723	molecular_function	RNA binding	444	3.84906	0.0010096
GO:0043065	biological_process	positive regulation of apoptotic process	262	3.8391	0.00104637
GO:0005815	cellular_component	microtubule organizing center	129	3.82556	0.00110028
GO:0007265	biological_process	Ras protein signal transduction	217	3.81794	0.00112938
GO:0015758	biological_process	glucose transport	62	3.814	0.00114204
GO:0019902	molecular_function	phosphatase binding	39	3.81191	0.00114629
GO:0030574	biological_process	collagen catabolic process	73	3.81094	0.00114537
GO:0048786	cellular_component	presynaptic active zone	28	3.80681	0.00115923
GO:0005635	cellular_component	nuclear envelope	140	3.80268	0.00117321
GO:0005802	cellular_component	trans-Golgi network	118	3.80203	0.00117081
GO:0008536	molecular_function	Ran GTPase binding	28	3.78124	0.0012672
GO:0001654	biological_process	eye development	24	3.77826	0.00127654
GO:0001756	biological_process	somitogenesis	32	3.76862	0.00132072
GO:0005178	molecular_function	integrin binding	96	3.76327	0.00134319
GO:0006406	biological_process	mRNA export from nucleus	63	3.75864	0.00136205
GO:0050919	biological_process	negative chemotaxis	35	3.75358	0.00138358
GO:0001725	cellular_component	stress fiber	53	3.73706	0.00147102
GO:0086010	biological_process	membrane depolarization during action potential	29	3.736	0.0014706
GO:0043687	biological_process	post-translational protein modification	419	3.7184	0.00156991
GO:0001569	biological_process	patterning of blood vessels	28	3.71321	0.00159534
GO:0001843	biological_process	neural tube closure	76	3.70064	0.00166907
GO:0006996	biological_process	organelle organization	257	3.69792	0.0016796
GO:0007169	biological_process	transmembrane receptor protein tyrosine kinase signaling pathway	88	3.68561	0.00175521
GO:0001533	cellular_component	cornified envelope	24	-3.67907	0.00179295
GO:0042384	biological_process	cilium assembly	109	3.67341	0.0018252
GO:0000784	cellular_component	nuclear chromosome, telomeric region	88	3.64038	0.00206708
GO:0034765	biological_process	regulation of ion transmembrane transport	102	3.62699	0.00216786
GO:0030315	cellular_component	T-tubule	37	3.62529	0.00217286
GO:0006461	biological_process	protein complex assembly	108	3.61492	0.00225199
GO:0008013	molecular_function	beta-catenin binding	75	3.60875	0.00229642
GO:0006661	biological_process	phosphatidylinositol biosynthetic process	55	3.59785	0.00238466
GO:0019882	biological_process	antigen processing and presentation	35	-3.59691	0.00238322
GO:0006614	biological_process	SRP-dependent cotranslational protein targeting to membrane	88	-3.59201	0.00241831
GO:0016055	biological_process	Wnt signaling pathway	151	3.58644	0.00246015
GO:0031047	biological_process	gene silencing by RNA	82	3.5853	0.00246067
GO:0007417	biological_process	central nervous system development	100	3.57545	0.00254455
GO:0043401	biological_process	steroid hormone mediated signaling pathway	54	3.57367	0.00255133
GO:0016579	biological_process	protein deubiquitination	59	3.56108	0.00266587
GO:0009887	biological_process	organ morphogenesis	83	3.55514	0.00271567
GO:0004842	molecular_function	ubiquitin-protein transferase activity	255	3.55298	0.00272693
GO:0007528	biological_process	neuromuscular junction development	33	3.5472	0.00277609
GO:0016485	biological_process	protein processing	63	3.5463	0.00277432
GO:0000123	cellular_component	histone acetyltransferase complex	22	3.54333	0.00279448
GO:0048013	biological_process	ephrin receptor signaling pathway	88	3.54251	0.00279183
GO:0008104	biological_process	protein localization	52	3.54147	0.00279166
GO:0001822	biological_process	kidney development	87	3.53985	0.00279771
GO:0071526	biological_process	semaphorin-plexin signaling pathway	34	3.53948	0.00279047
GO:0016477	biological_process	cell migration	160	3.53735	0.00280202
GO:0045087	biological_process	innate immune response	739	3.53046	0.00286463
GO:0007214	biological_process	gamma-aminobutyric acid signaling pathway	24	3.51534	0.00302099
GO:0044212	molecular_function	transcription regulatory region DNA binding	169	3.51179	0.00304963
GO:0005975	biological_process	carbohydrate metabolic process	316	3.51137	0.00304253
GO:0007420	biological_process	brain development	176	3.50893	0.00305869
GO:0003007	biological_process	heart morphogenesis	35	3.50038	0.00314633
GO:0035058	biological_process	nonmotile primary cilium assembly	22	3.47945	0.00338961
GO:0005903	cellular_component	brush border	49	3.47251	0.00346516
GO:0030177	biological_process	positive regulation of Wnt signaling pathway	29	3.46636	0.00353175
GO:0003735	molecular_function	structural constituent of ribosome	168	-3.46574	0.00352655
GO:0035116	biological_process	embryonic hindlimb morphogenesis	28	3.45903	0.00360187
GO:0018107	biological_process	peptidyl-threonine phosphorylation	35	3.45459	0.00364791
GO:0040018	biological_process	positive regulation of multicellular organism growth	34	3.45287	0.00365742
GO:0008283	biological_process	cell proliferation	319	3.45276	0.00364522
GO:0007030	biological_process	Golgi organization	65	3.44899	0.0036826
GO:0016337	biological_process	single organismal cell-cell adhesion	90	3.44754	0.0036887
GO:0005790	cellular_component	smooth endoplasmic reticulum	23	3.44715	0.00368032
GO:0014047	biological_process	glutamate secretion	30	3.44531	0.00369189
GO:0001887	biological_process	selenium compound metabolic process	94	-3.44463	0.0036875
GO:0000724	biological_process	double-strand break repair via homologous recombination	115	3.44248	0.00370334
GO:0016773	molecular_function	phosphotransferase activity, alcohol group as acceptor	22	3.43415	0.00380508
GO:0071902	biological_process	positive regulation of protein serine/threonine kinase activity	30	3.43063	0.00384083
GO:0008645	biological_process	hexose transport	44	3.41651	0.00403098
GO:0003730	molecular_function	mRNA 3'-UTR binding	43	3.40369	0.00420969
GO:0005930	cellular_component	axoneme	65	3.40168	0.00422549
GO:0006606	biological_process	protein import into nucleus	39	3.40134	0.00421561
GO:0004003	molecular_function	ATP-dependent DNA helicase activity	30	3.38176	0.00451174
GO:0042803	molecular_function	protein homodimerization activity	654	3.37975	0.00452863
GO:0009953	biological_process	dorsal/ventral pattern formation	28	3.37843	0.00453429
GO:0050832	biological_process	defense response to fungus	25	-3.37049	0.0046506
GO:0008380	biological_process	RNA splicing	216	3.35856	0.00483898
GO:0051262	biological_process	protein tetramerization	38	3.35854	0.00482232
GO:0043531	molecular_function	ADP binding	30	3.34163	0.00510795
GO:0004004	molecular_function	ATP-dependent RNA helicase activity	61	3.33038	0.00530035
GO:0035235	biological_process	ionotropic glutamate receptor signaling pathway	23	3.32815	0.00532436
GO:0048015	biological_process	phosphatidylinositol-mediated signaling	115	3.32191	0.00542608
GO:0036459	molecular_function	ubiquitinyl hydrolase activity	34	3.31857	0.00547253
GO:0006906	biological_process	vesicle fusion	21	3.31472	0.00552928
GO:0050890	biological_process	cognition	34	3.31019	0.00560044
GO:0045909	biological_process	positive regulation of vasodilation	23	3.30866	0.00561178
GO:0050790	biological_process	regulation of catalytic activity	61	3.3005	0.00575802
GO:0030032	biological_process	lamellipodium assembly	33	3.29985	0.00575173
GO:0047485	molecular_function	protein N-terminus binding	92	3.29927	0.00574424
GO:0007077	biological_process	mitotic nuclear envelope disassembly	44	3.29635	0.00578467
GO:0006306	biological_process	DNA methylation	22	3.29498	0.00579343
GO:0006888	biological_process	ER to Golgi vesicle-mediated transport	152	3.28995	0.00587828
GO:0031175	biological_process	neuron projection development	89	3.28353	0.00599369
GO:0045177	cellular_component	apical part of cell	76	3.27732	0.00610677
GO:0006338	biological_process	chromatin remodeling	75	3.27532	0.00612984
GO:0048568	biological_process	embryonic organ development	20	3.27517	0.00611277
GO:0010008	cellular_component	endosome membrane	163	3.27229	0.00615515
GO:0005543	molecular_function	phospholipid binding	73	3.27176	0.00614643
GO:0030165	molecular_function	PDZ domain binding	78	3.26603	0.00625173
GO:0051028	biological_process	mRNA transport	56	3.26598	0.00623245
GO:0048754	biological_process	branching morphogenesis of an epithelial tube	25	3.26436	0.00624797
GO:0046982	molecular_function	protein heterodimerization activity	348	3.25587	0.00641684
GO:0006414	biological_process	translational elongation	85	-3.24644	0.00661189
GO:0008094	molecular_function	DNA-dependent ATPase activity	31	3.2392	0.00676037
GO:0042177	biological_process	negative regulation of protein catabolic process	32	3.23742	0.00678088
GO:0001525	biological_process	angiogenesis	194	3.23707	0.00676732
GO:0012505	cellular_component	endomembrane system	70	3.22117	0.00713164
GO:0001726	cellular_component	ruffle	90	3.20702	0.00746813
GO:0015630	cellular_component	microtubule cytoskeleton	121	3.20507	0.00749487
GO:0001755	biological_process	neural crest cell migration	43	3.19341	0.00777968
GO:1900034	biological_process	regulation of cellular response to heat	70	3.18604	0.00795548
GO:0000776	cellular_component	kinetochore	66	3.18572	0.00793943
GO:0033613	molecular_function	activating transcription factor binding	20	3.1802	0.00806691
GO:0000398	biological_process	mRNA splicing, via spliceosome	184	3.1798	0.00805282
GO:0007162	biological_process	negative regulation of cell adhesion	38	3.17727	0.00809824
GO:0006508	biological_process	proteolysis	464	3.17603	0.00810773
GO:0060349	biological_process	bone morphogenesis	21	3.17532	0.00810255
GO:0016874	molecular_function	ligase activity	250	3.17392	0.00811684
GO:0016358	biological_process	dendrite development	31	3.17358	0.00810124
GO:0004714	molecular_function	transmembrane receptor protein tyrosine kinase activity	34	3.17139	0.00813774
GO:0048812	biological_process	neuron projection morphogenesis	48	3.16982	0.00815671
GO:0043967	biological_process	histone H4 acetylation	30	3.16975	0.00813396
GO:0071277	biological_process	cellular response to calcium ion	40	3.1648	0.00824845
GO:0009952	biological_process	anterior/posterior pattern specification	63	3.16361	0.00825728
GO:0043010	biological_process	camera-type eye development	33	3.14918	0.00864999
GO:0010827	biological_process	regulation of glucose transport	32	3.14714	0.00868433
GO:0006368	biological_process	transcription elongation from RNA polymerase II promoter	66	3.14587	0.00869611
GO:0005518	molecular_function	collagen binding	56	3.12907	0.0091817
GO:0030971	molecular_function	receptor tyrosine kinase binding	37	3.12839	0.00917532
GO:0005643	cellular_component	nuclear pore	63	3.12386	0.00929031
GO:0008134	molecular_function	transcription factor binding	247	3.12208	0.00931889
GO:0006644	biological_process	phospholipid metabolic process	159	3.12099	0.00932576
GO:0045499	molecular_function	chemorepellent activity	27	3.11926	0.00935311
GO:0030326	biological_process	embryonic limb morphogenesis	30	3.11833	0.00935533
GO:0001947	biological_process	heart looping	50	3.1152	0.00942757
GO:0048536	biological_process	spleen development	33	3.10792	0.00963478
GO:0031593	molecular_function	polyubiquitin binding	24	3.10424	0.00972713
GO:0004871	molecular_function	signal transducer activity	182	3.09315	0.0100687
GO:0045494	biological_process	photoreceptor cell maintenance	33	3.09208	0.0100759
GO:0016567	biological_process	protein ubiquitination	338	3.09086	0.0100882
GO:0032922	biological_process	circadian regulation of gene expression	57	3.07901	0.0104681
GO:0030496	cellular_component	midbody	119	3.07731	0.0104976
GO:0046627	biological_process	negative regulation of insulin receptor signaling pathway	29	3.07721	0.0104712
GO:0097542	cellular_component	ciliary tip	41	3.07123	0.0106528
GO:0000228	cellular_component	nuclear chromosome	23	3.06795	0.0107398
GO:0005891	cellular_component	voltage-gated calcium channel complex	29	3.0651	0.0108121
GO:0050830	biological_process	defense response to Gram-positive bacterium	59	-3.05701	0.011077
GO:0019838	molecular_function	growth factor binding	26	3.05666	0.0110586
GO:0050681	molecular_function	androgen receptor binding	36	3.04986	0.0112803
GO:0045665	biological_process	negative regulation of neuron differentiation	49	3.04819	0.0113113
GO:0043484	biological_process	regulation of RNA splicing	26	3.04736	0.011311
GO:0043552	biological_process	positive regulation of phosphatidylinositol 3-kinase activity	28	3.04614	0.0113252
GO:0030010	biological_process	establishment of cell polarity	22	3.04114	0.011483
GO:1903146	biological_process	regulation of mitophagy	29	3.03714	0.0116043
GO:0000978	molecular_function	RNA polymerase II core promoter proximal region sequence-specific DNA binding	283	3.03244	0.0117538
GO:0031430	cellular_component	M band	20	3.03233	0.011726
GO:0042147	biological_process	retrograde transport, endosome to Golgi	53	3.02881	0.0118309
GO:0007266	biological_process	Rho protein signal transduction	52	3.02136	0.0120927
GO:0038096	biological_process	Fc-gamma receptor signaling pathway involved in phagocytosis	69	3.02114	0.0120683
GO:0001666	biological_process	response to hypoxia	159	3.01501	0.0122813
GO:0070372	biological_process	regulation of ERK1 and ERK2 cascade	23	3.01049	0.0124317
GO:0000979	molecular_function	RNA polymerase II core promoter sequence-specific DNA binding	53	2.99977	0.0128427
GO:0007628	biological_process	adult walking behavior	34	2.99952	0.0128187
GO:0008307	molecular_function	structural constituent of muscle	39	2.99405	0.0130156
GO:0052696	biological_process	flavonoid glucuronidation	21	-2.99239	0.0130514
GO:0060976	biological_process	coronary vasculature development	28	2.98725	0.0132373
GO:0007179	biological_process	transforming growth factor beta receptor signaling pathway	119	2.98384	0.0133499
GO:0032956	biological_process	regulation of actin cytoskeleton organization	40	2.97889	0.0135311
GO:0061098	biological_process	positive regulation of protein tyrosine kinase activity	24	2.97793	0.0135375
GO:0097546	cellular_component	ciliary base	24	2.97506	0.0136287
GO:0021983	biological_process	pituitary gland development	22	2.97401	0.0136393
GO:0004843	molecular_function	ubiquitin-specific protease activity	64	2.97195	0.0136949
GO:0021549	biological_process	cerebellum development	35	2.9715	0.0136786
GO:0005905	cellular_component	coated pit	52	2.96969	0.0137238
GO:0001662	biological_process	behavioral fear response	27	2.96911	0.0137136
GO:0007229	biological_process	integrin-mediated signaling pathway	83	2.96858	0.0137011
GO:0045296	molecular_function	cadherin binding	26	2.9659	0.0137853
GO:0019903	molecular_function	protein phosphatase binding	62	2.96481	0.0137985
GO:0006810	biological_process	transport	339	2.96301	0.0138433
GO:0005819	cellular_component	spindle	107	2.96282	0.0138162
GO:0043621	molecular_function	protein self-association	42	2.96174	0.0138289
GO:0030331	molecular_function	estrogen receptor binding	33	2.96165	0.0137972
GO:0003707	molecular_function	steroid hormone receptor activity	48	2.95706	0.0139684
GO:0036064	cellular_component	ciliary basal body	83	2.95667	0.0139505
GO:0000086	biological_process	G2/M transition of mitotic cell cycle	129	2.95623	0.0139346
GO:0019228	biological_process	neuronal action potential	25	2.95528	0.0139422
GO:0007029	biological_process	endoplasmic reticulum organization	22	2.94896	0.0141945
GO:0032508	biological_process	DNA duplex unwinding	50	2.94867	0.0141714
GO:0043087	biological_process	regulation of GTPase activity	63	2.94612	0.014253
GO:0017112	molecular_function	Rab guanyl-nucleotide exchange factor activity	29	2.94412	0.0143091
GO:0023014	biological_process	signal transduction by protein phosphorylation	50	2.94284	0.0143325
GO:0001103	molecular_function	RNA polymerase II repressing transcription factor binding	25	2.93541	0.0146432
GO:0006357	biological_process	regulation of transcription from RNA polymerase II promoter	328	2.93383	0.0146812
GO:0005179	molecular_function	hormone activity	73	-2.92955	0.0148481
GO:0030334	biological_process	regulation of cell migration	63	2.92557	0.0150018
GO:0003678	molecular_function	DNA helicase activity	21	2.92553	0.0149664
GO:0004181	molecular_function	metallocarboxypeptidase activity	26	2.92469	0.0149698
GO:0030136	cellular_component	clathrin-coated vesicle	55	2.92182	0.0150709
GO:0008021	cellular_component	synaptic vesicle	91	2.91914	0.015164
GO:0007616	biological_process	long-term memory	29	2.91891	0.0151376
GO:0051403	biological_process	stress-activated MAPK cascade	54	2.91674	0.0152061
GO:0060170	cellular_component	ciliary membrane	39	2.91411	0.0152974
GO:0007346	biological_process	regulation of mitotic cell cycle	77	2.9034	0.0157917
GO:0019054	biological_process	modulation by virus of host process	39	2.88907	0.0164894
GO:0042493	biological_process	response to drug	291	2.88781	0.0165157
GO:0071230	biological_process	cellular response to amino acid stimulus	44	2.87959	0.0169113
GO:0030534	biological_process	adult behavior	24	2.87757	0.0169785
GO:0005875	cellular_component	microtubule associated complex	30	2.87728	0.0169532
GO:0010718	biological_process	positive regulation of epithelial to mesenchymal transition	31	2.86673	0.0174868
GO:0000151	cellular_component	ubiquitin ligase complex	82	2.86421	0.0175842
GO:2001237	biological_process	negative regulation of extrinsic apoptotic signaling pathway	35	2.85864	0.0178531
GO:0004683	molecular_function	calmodulin-dependent protein kinase activity	22	2.85379	0.0180846
GO:0000209	biological_process	protein polyubiquitination	133	2.84875	0.0183297
GO:0050770	biological_process	regulation of axonogenesis	30	2.84829	0.0183125
GO:0019048	biological_process	modulation by virus of host morphology or physiology	45	2.83948	0.0187815
GO:0002027	biological_process	regulation of heart rate	30	2.83899	0.0187661
GO:0018279	biological_process	protein N-linked glycosylation via asparagine	226	2.83731	0.0188204
GO:0022625	cellular_component	cytosolic large ribosomal subunit	44	-2.83651	0.0188234
GO:0001889	biological_process	liver development	95	2.8364	0.0187858
GO:0048167	biological_process	regulation of synaptic plasticity	29	2.83606	0.0187617
GO:0004402	molecular_function	histone acetyltransferase activity	40	2.83021	0.0190633
GO:0016525	biological_process	negative regulation of angiogenesis	52	2.82561	0.0192942
GO:0007586	biological_process	digestion	50	-2.82382	0.0193572
GO:0019899	molecular_function	enzyme binding	298	2.80328	0.0205863
GO:0022627	cellular_component	cytosolic small ribosomal subunit	34	-2.80019	0.0207364
GO:0070098	biological_process	chemokine-mediated signaling pathway	35	-2.79815	0.0208199
GO:0031941	cellular_component	filamentous actin	25	2.79133	0.0212146
GO:0035861	cellular_component	site of double-strand break	26	2.78641	0.0214894
GO:0042771	biological_process	intrinsic apoptotic signaling pathway in response to DNA damage by p53 class mediator	26	2.78428	0.0215816
GO:0031410	cellular_component	cytoplasmic vesicle	138	2.78164	0.0217084
GO:0001932	biological_process	regulation of protein phosphorylation	25	2.77656	0.0219999
GO:0001942	biological_process	hair follicle development	38	2.77492	0.0220606
GO:0005884	cellular_component	actin filament	53	2.77241	0.0221816
GO:0097190	biological_process	apoptotic signaling pathway	111	2.768	0.0224328
GO:0046872	molecular_function	metal ion binding	1726	2.76328	0.022708
GO:0001228	molecular_function	transcriptional activator activity, RNA polymerase II transcription regulatory region sequence-specific binding	71	2.76267	0.0226991
GO:0005086	molecular_function	ARF guanyl-nucleotide exchange factor activity	23	2.75999	0.0228348
GO:0031532	biological_process	actin cytoskeleton reorganization	47	2.75951	0.022817
GO:0007568	biological_process	aging	147	2.75757	0.0229011
GO:0005249	molecular_function	voltage-gated potassium channel activity	45	2.75753	0.0228529
GO:0030552	molecular_function	cAMP binding	24	2.75226	0.0231723
GO:0030521	biological_process	androgen receptor signaling pathway	39	2.75126	0.0231914
GO:0001540	molecular_function	beta-amyloid binding	31	2.7463	0.0234926
GO:0012501	biological_process	programmed cell death	143	2.74561	0.02349
GO:0000132	biological_process	establishment of mitotic spindle orientation	21	2.74479	0.0234962
GO:0019221	biological_process	cytokine-mediated signaling pathway	252	2.74377	0.0235178
GO:0060271	biological_process	cilium morphogenesis	50	2.74216	0.0235811
GO:0032147	biological_process	activation of protein kinase activity	61	2.73551	0.0240102
GO:0051592	biological_process	response to calcium ion	57	2.73514	0.023984
GO:0008026	molecular_function	ATP-dependent helicase activity	23	2.73124	0.0242169
GO:0035257	molecular_function	nuclear hormone receptor binding	22	2.73036	0.0242288
GO:0055086	biological_process	nucleobase-containing small molecule metabolic process	77	2.72129	0.0248493
GO:0005581	cellular_component	collagen trimer	62	2.71935	0.0249413
GO:0000781	cellular_component	chromosome, telomeric region	38	2.71755	0.0250226
GO:0030522	biological_process	intracellular receptor signaling pathway	38	2.71662	0.0250389
GO:0014070	biological_process	response to organic cyclic compound	46	2.71603	0.0250299
GO:0004222	molecular_function	metalloendopeptidase activity	105	2.71176	0.0252992
GO:0043488	biological_process	regulation of mRNA stability	89	2.71018	0.0253655
GO:0001658	biological_process	branching involved in ureteric bud morphogenesis	37	2.70681	0.02557
GO:0016323	cellular_component	basolateral plasma membrane	176	2.69654	0.026315
GO:0043034	cellular_component	costamere	21	2.69642	0.0262685
GO:0030324	biological_process	lung development	72	2.69608	0.026239
GO:0000794	cellular_component	condensed nuclear chromosome	22	2.68561	0.0270181
GO:0000077	biological_process	DNA damage checkpoint	28	2.68357	0.027126
GO:0032869	biological_process	cellular response to insulin stimulus	73	2.68305	0.0271107
GO:0006935	biological_process	chemotaxis	85	-2.67827	0.0274427
GO:0010501	biological_process	RNA secondary structure unwinding	41	2.67724	0.0274688
GO:0046983	molecular_function	protein dimerization activity	132	2.67005	0.0280049
GO:0001649	biological_process	osteoblast differentiation	91	2.66987	0.0279607
GO:0001937	biological_process	negative regulation of endothelial cell proliferation	24	2.66553	0.028265
GO:0018024	molecular_function	histone-lysine N-methyltransferase activity	21	2.66469	0.0282762
GO:0030139	cellular_component	endocytic vesicle	47	2.66053	0.0285683
GO:0040014	biological_process	regulation of multicellular organism growth	24	2.65507	0.0289747
GO:0001917	cellular_component	photoreceptor inner segment	34	2.65329	0.0290671
GO:0007520	biological_process	myoblast fusion	21	2.65157	0.0291548
GO:0000976	molecular_function	transcription regulatory region sequence-specific DNA binding	32	2.64967	0.029259
GO:0043588	biological_process	skin development	35	2.64537	0.0295723
GO:0009880	biological_process	embryonic pattern specification	20	2.64496	0.0295472
GO:0030215	molecular_function	semaphorin receptor binding	21	2.64485	0.0294954
GO:0032420	cellular_component	stereocilium	25	2.64371	0.0295341
GO:0016328	cellular_component	lateral plasma membrane	44	2.64082	0.0297265
GO:0006413	biological_process	translational initiation	117	-2.64056	0.0296889
GO:0035987	biological_process	endodermal cell differentiation	26	2.63341	0.030259
GO:0000793	cellular_component	condensed chromosome	22	2.62987	0.0305133
GO:0042733	biological_process	embryonic digit morphogenesis	43	2.62552	0.0308436
GO:0000790	cellular_component	nuclear chromatin	137	2.62417	0.030903
GO:0060612	biological_process	adipose tissue development	26	2.61829	0.0313774
GO:0051219	molecular_function	phosphoprotein binding	36	2.61612	0.0315132
GO:0003677	molecular_function	DNA binding	1287	2.6157	0.0314884
GO:0005254	molecular_function	chloride channel activity	56	2.61085	0.0318742
GO:0030514	biological_process	negative regulation of BMP signaling pathway	34	2.60872	0.0320089
GO:0031572	biological_process	G2 DNA damage checkpoint	20	2.60832	0.0319824
GO:0030097	biological_process	hemopoiesis	54	2.60705	0.0320375
GO:0002039	molecular_function	p53 binding	63	2.60419	0.0322416
GO:0030155	biological_process	regulation of cell adhesion	40	2.59386	0.03316
GO:0048843	biological_process	negative regulation of axon extension involved in axon guidance	26	2.59109	0.0333618
GO:0090307	biological_process	mitotic spindle assembly	31	2.58487	0.0339027
GO:0000902	biological_process	cell morphogenesis	51	2.58365	0.0339547
GO:0004722	molecular_function	protein serine/threonine phosphatase activity	40	2.57955	0.0342929
GO:0042162	molecular_function	telomeric DNA binding	21	2.57766	0.0344133
GO:0006892	biological_process	post-Golgi vesicle-mediated transport	52	2.5774	0.0343712
GO:1990090	biological_process	cellular response to nerve growth factor stimulus	27	2.57584	0.0344592
GO:0008237	molecular_function	metallopeptidase activity	76	2.57399	0.0345751
GO:0006891	biological_process	intra-Golgi vesicle-mediated transport	21	2.56946	0.0349622
GO:0035924	biological_process	cellular response to vascular endothelial growth factor stimulus	22	2.56833	0.0350076
GO:0031424	biological_process	keratinization	28	-2.56735	0.0350382
GO:0007163	biological_process	establishment or maintenance of cell polarity	26	2.5655	0.0351574
GO:0000281	biological_process	mitotic cytokinesis	24	2.565	0.0351395
GO:0031100	biological_process	organ regeneration	58	2.56309	0.0352651
GO:0015485	molecular_function	cholesterol binding	34	2.5617	0.0353387
GO:0060348	biological_process	bone development	40	2.56134	0.0353066
GO:0010494	cellular_component	cytoplasmic stress granule	31	2.55993	0.0353823
GO:0048041	biological_process	focal adhesion assembly	23	2.55903	0.0354059
GO:0007613	biological_process	memory	62	2.55882	0.035359
GO:0048675	biological_process	axon extension	23	2.55672	0.0355048
GO:0046034	biological_process	ATP metabolic process	30	2.55624	0.0354856
GO:0009083	biological_process	branched-chain amino acid catabolic process	20	2.5518	0.0358724
GO:0045666	biological_process	positive regulation of neuron differentiation	58	2.55028	0.035961
GO:0001570	biological_process	vasculogenesis	50	2.54932	0.0359913
GO:0060021	biological_process	palate development	66	2.54882	0.0359748
GO:0042060	biological_process	wound healing	73	2.53815	0.0370203
GO:0007224	biological_process	smoothened signaling pathway	59	2.53138	0.0376708
GO:0003824	molecular_function	catalytic activity	156	2.53036	0.0377092
GO:0008284	biological_process	positive regulation of cell proliferation	399	2.52983	0.0376958
GO:0007422	biological_process	peripheral nervous system development	24	2.52964	0.0376447
GO:0005230	molecular_function	extracellular ligand-gated ion channel activity	30	2.52936	0.0376047
GO:0045930	biological_process	negative regulation of mitotic cell cycle	20	2.52929	0.0375418
GO:0031624	molecular_function	ubiquitin conjugating enzyme binding	30	2.52722	0.0376927
GO:0035249	biological_process	synaptic transmission, glutamatergic	23	2.52506	0.037855
GO:0003684	molecular_function	damaged DNA binding	56	2.52025	0.0383044
GO:0008201	molecular_function	heparin binding	134	2.52014	0.0382446
GO:0050821	biological_process	protein stabilization	112	2.51736	0.0384772
GO:0031234	cellular_component	extrinsic component of cytoplasmic side of plasma membrane	60	2.51441	0.0387281
GO:0048008	biological_process	platelet-derived growth factor receptor signaling pathway	28	2.51361	0.0387448
GO:0072686	cellular_component	mitotic spindle	38	2.50868	0.0392164
GO:0005759	cellular_component	mitochondrial matrix	280	2.50681	0.039352
GO:0019933	biological_process	cAMP-mediated signaling	32	2.5039	0.039605
GO:0048146	biological_process	positive regulation of fibroblast proliferation	51	2.50371	0.0395535
GO:0051301	biological_process	cell division	294	2.50028	0.0398652
GO:0006006	biological_process	glucose metabolic process	113	2.49951	0.0398782
GO:0005840	cellular_component	ribosome	107	-2.49841	0.0399298
GO:0030501	biological_process	positive regulation of bone mineralization	32	2.49522	0.0402167
GO:0030374	molecular_function	ligand-dependent nuclear receptor transcription coactivator activity	47	2.49388	0.0402961
GO:0021987	biological_process	cerebral cortex development	57	2.49338	0.0402791
GO:0007190	biological_process	activation of adenylate cyclase activity	27	2.49313	0.0402352
GO:0005547	molecular_function	phosphatidylinositol-3,4,5-trisphosphate binding	30	2.49245	0.0402395
GO:0050731	biological_process	positive regulation of peptidyl-tyrosine phosphorylation	81	2.48915	0.0405417
GO:0048705	biological_process	skeletal system morphogenesis	28	2.48401	0.0410565
GO:0003712	molecular_function	transcription cofactor activity	60	2.48321	0.0410757
GO:0034329	biological_process	cell junction assembly	72	2.48194	0.0411479
GO:0007052	biological_process	mitotic spindle organization	27	2.47735	0.0416058
GO:0045184	biological_process	establishment of protein localization	37	2.47281	0.0420629
GO:0004879	molecular_function	RNA polymerase II transcription factor activity, ligand-activated sequence-specific DNA binding	34	2.46985	0.0423374
GO:0000723	biological_process	telomere maintenance	47	2.46929	0.0423278
GO:0042752	biological_process	regulation of circadian rhythm	44	2.46653	0.0425798
GO:0009790	biological_process	embryo development	34	2.46653	0.0425043
GO:0005544	molecular_function	calcium-dependent phospholipid binding	50	2.46611	0.0424782
GO:0007612	biological_process	learning	53	2.46373	0.0426853
GO:0006904	biological_process	vesicle docking involved in exocytosis	22	2.46134	0.0428949
GO:0055088	biological_process	lipid homeostasis	33	2.45754	0.0432755
GO:0007050	biological_process	cell cycle arrest	124	2.4572	0.0432402
GO:0001958	biological_process	endochondral ossification	29	2.45718	0.0431658
GO:1902476	biological_process	chloride transmembrane transport	87	2.45568	0.0432712
GO:0034394	biological_process	protein localization to cell surface	20	2.45184	0.0436584
GO:0008565	molecular_function	protein transporter activity	67	2.44684	0.0441922
GO:0000289	biological_process	nuclear-transcribed mRNA poly(A) tail shortening	23	2.44547	0.0442823
GO:0031072	molecular_function	heat shock protein binding	40	2.44401	0.044385
GO:0006812	biological_process	cation transport	29	2.44327	0.0443981
GO:0006955	biological_process	immune response	301	-2.44116	0.0445814
GO:0048538	biological_process	thymus development	43	2.43921	0.0447453
GO:0014704	cellular_component	intercalated disc	39	2.43619	0.0450423
GO:0019731	biological_process	antibacterial humoral response	26	-2.43576	0.0450184
GO:0050796	biological_process	regulation of insulin secretion	77	2.43463	0.0450812
GO:0031252	cellular_component	cell leading edge	32	2.42635	0.0460435
GO:0060079	biological_process	excitatory postsynaptic potential	28	2.42362	0.0463113
GO:0033077	biological_process	T cell differentiation in thymus	22	2.42125	0.0465342
GO:0006206	biological_process	pyrimidine nucleobase metabolic process	23	2.41221	0.0476231
GO:0050679	biological_process	positive regulation of epithelial cell proliferation	57	2.41115	0.0476801
GO:0010976	biological_process	positive regulation of neuron projection development	85	2.40963	0.0477972
GO:0007202	biological_process	activation of phospholipase C activity	51	2.40472	0.0483612
GO:2000463	biological_process	positive regulation of excitatory postsynaptic potential	20	2.40379	0.0484029
GO:0031201	cellular_component	SNARE complex	41	2.40243	0.0485
GO:0000184	biological_process	nuclear-transcribed mRNA catabolic process, nonsense-mediated decay	96	-2.39941	0.0488186
GO:0032391	cellular_component	photoreceptor connecting cilium	29	2.39515	0.0493073
GO:0042742	biological_process	defense response to bacterium	81	-2.39187	0.0496653
GO:0005902	cellular_component	microvillus	53	2.38849	0.0500404
GO:0008016	biological_process	regulation of heart contraction	31	2.3834	0.0506523
GO:0031901	cellular_component	early endosome membrane	102	2.38167	0.0508053
GO:0044297	cellular_component	cell body	54	2.37961	0.051004
GO:0015020	molecular_function	glucuronosyltransferase activity	27	-2.37931	0.0509599
GO:0030145	molecular_function	manganese ion binding	45	2.37389	0.0516283
GO:0044255	biological_process	cellular lipid metabolic process	169	2.37154	0.0518712
GO:0045071	biological_process	negative regulation of viral genome replication	28	-2.37046	0.051936
GO:0010628	biological_process	positive regulation of gene expression	208	2.37011	0.0518982
GO:0043235	cellular_component	receptor complex	114	2.37005	0.0518208
GO:0048813	biological_process	dendrite morphogenesis	37	2.36695	0.0521702
GO:0006418	biological_process	tRNA aminoacylation for protein translation	40	2.3662	0.0521891
GO:0042470	cellular_component	melanosome	92	2.36301	0.0525543
GO:0071013	cellular_component	catalytic step 2 spliceosome	84	2.36136	0.0527018
GO:0019886	biological_process	antigen processing and presentation of exogenous peptide antigen via MHC class II	88	2.3581	0.0530781
GO:0048387	biological_process	negative regulation of retinoic acid receptor signaling pathway	32	-2.34675	0.0546331
GO:0004693	molecular_function	cyclin-dependent protein serine/threonine kinase activity	28	2.34537	0.0547458
GO:0050853	biological_process	B cell receptor signaling pathway	30	2.34363	0.0549114
GO:0031016	biological_process	pancreas development	21	2.3436	0.0548266
GO:0001657	biological_process	ureteric bud development	32	2.34057	0.0551834
GO:0048278	biological_process	vesicle docking	22	2.33912	0.0553076
GO:0007205	biological_process	protein kinase C-activating G-protein coupled receptor signaling pathway	25	2.33526	0.0557907
GO:0032266	molecular_function	phosphatidylinositol-3-phosphate binding	27	2.33476	0.0557745
GO:0072593	biological_process	reactive oxygen species metabolic process	25	2.33241	0.0560347
GO:0005200	molecular_function	structural constituent of cytoskeleton	92	2.32953	0.0563759
GO:0005667	cellular_component	transcription factor complex	149	2.32921	0.0563329
GO:0033017	cellular_component	sarcoplasmic reticulum membrane	29	2.32632	0.0566764
GO:0000082	biological_process	G1/S transition of mitotic cell cycle	140	2.32017	0.0575184
GO:0090630	biological_process	activation of GTPase activity	32	2.31433	0.0583249
GO:0044267	biological_process	cellular protein metabolic process	766	2.3134	0.058374
GO:0006874	biological_process	cellular calcium ion homeostasis	85	2.30746	0.0592061
GO:0032947	molecular_function	protein complex scaffold	39	2.30661	0.0592439
GO:0050660	molecular_function	flavin adenine dinucleotide binding	67	2.30405	0.0595512
GO:1902017	biological_process	regulation of cilium assembly	36	2.3033	0.0595747
GO:0048247	biological_process	lymphocyte chemotaxis	20	-2.30276	0.0595635
GO:0010506	biological_process	regulation of autophagy	39	2.30132	0.0596967
GO:0007059	biological_process	chromosome segregation	67	2.29806	0.0601161
GO:0003281	biological_process	ventricular septum development	26	2.29804	0.0600248
GO:0002244	biological_process	hematopoietic progenitor cell differentiation	65	2.29579	0.0602862
GO:0005546	molecular_function	phosphatidylinositol-4,5-bisphosphate binding	43	2.29387	0.0604967
GO:0034613	biological_process	cellular protein localization	36	2.29019	0.060989
GO:0006811	biological_process	ion transport	157	2.2898	0.0609553
GO:0002223	biological_process	stimulatory C-type lectin receptor signaling pathway	114	2.28855	0.0610596
GO:0048477	biological_process	oogenesis	22	2.28775	0.0610929
GO:0051091	biological_process	positive regulation of sequence-specific DNA binding transcription factor activity	83	2.28707	0.0611056
GO:0015631	molecular_function	tubulin binding	37	2.28277	0.0617031
GO:0034446	biological_process	substrate adhesion-dependent cell spreading	36	2.28028	0.0620106
GO:0031490	molecular_function	chromatin DNA binding	38	2.27969	0.0620092
GO:0005623	cellular_component	cell	102	2.27372	0.0628883
GO:0048661	biological_process	positive regulation of smooth muscle cell proliferation	53	2.27366	0.0628006
GO:0051726	biological_process	regulation of cell cycle	112	2.27172	0.0630226
GO:0070527	biological_process	platelet aggregation	37	2.26624	0.0638326
GO:0019894	molecular_function	kinesin binding	33	2.26487	0.0639609
GO:0031098	biological_process	stress-activated protein kinase signaling cascade	37	2.26417	0.0639801
GO:0005545	molecular_function	1-phosphatidylinositol binding	21	2.26081	0.0644429
GO:0032880	biological_process	regulation of protein localization	51	2.26067	0.0643663
GO:0045765	biological_process	regulation of angiogenesis	23	2.25556	0.0651285
GO:0001568	biological_process	blood vessel development	33	2.25509	0.0651068
GO:0010923	biological_process	negative regulation of phosphatase activity	44	2.24722	0.0663509
GO:0035904	biological_process	aorta development	23	2.24388	0.0668246
GO:0006289	biological_process	nucleotide-excision repair	98	2.24098	0.0672251
GO:0051287	molecular_function	NAD binding	37	2.23808	0.0676273
GO:0016758	molecular_function	transferase activity, transferring hexosyl groups	22	-2.23667	0.0677716
GO:0014911	biological_process	positive regulation of smooth muscle cell migration	25	2.22991	0.0688586
GO:0045727	biological_process	positive regulation of translation	43	2.22883	0.068946
GO:0051216	biological_process	cartilage development	49	2.22809	0.0689733
GO:0061621	biological_process	canonical glycolysis	23	2.22757	0.0689601
GO:0000375	biological_process	RNA splicing, via transesterification reactions	23	2.22633	0.0690755
GO:0090263	biological_process	positive regulation of canonical Wnt signaling pathway	116	2.22561	0.0690995
GO:0001837	biological_process	epithelial to mesenchymal transition	31	2.22398	0.0692845
GO:0007623	biological_process	circadian rhythm	80	2.21979	0.0699296
GO:0055114	biological_process	oxidation-reduction process	571	2.20996	0.0716066
GO:0070491	molecular_function	repressing transcription factor binding	32	2.20871	0.0717281
GO:0051017	biological_process	actin filament bundle assembly	28	2.20868	0.0716263
GO:0004721	molecular_function	phosphoprotein phosphatase activity	38	2.20656	0.0719087
GO:0008289	molecular_function	lipid binding	132	2.20579	0.0719414
GO:0030016	cellular_component	myofibril	24	2.20027	0.0728546
GO:0005245	molecular_function	voltage-gated calcium channel activity	39	2.19824	0.0731237
GO:0015935	cellular_component	small ribosomal subunit	20	-2.1978	0.0730965
GO:0001578	biological_process	microtubule bundle formation	25	2.19563	0.0733923
GO:0030659	cellular_component	cytoplasmic vesicle membrane	107	2.19325	0.073729
GO:0030117	cellular_component	membrane coat	25	2.19174	0.0739032
GO:0035255	molecular_function	ionotropic glutamate receptor binding	22	2.19077	0.0739758
GO:0030276	molecular_function	clathrin binding	44	2.19041	0.0739337
GO:0000785	cellular_component	chromatin	80	2.18866	0.0741539
GO:0061337	biological_process	cardiac conduction	85	2.18534	0.0746717
GO:0038083	biological_process	peptidyl-tyrosine autophosphorylation	38	2.185	0.0746261
GO:0004715	molecular_function	non-membrane spanning protein tyrosine kinase activity	45	2.18091	0.0752934
GO:0001707	biological_process	mesoderm formation	25	2.17966	0.0754212
GO:0009409	biological_process	response to cold	32	2.17769	0.0756867
GO:0006103	biological_process	2-oxoglutarate metabolic process	20	2.17561	0.0759753
GO:0060397	biological_process	JAK-STAT cascade involved in growth hormone signaling pathway	20	2.17494	0.0759937
GO:0042383	cellular_component	sarcolemma	85	2.1743	0.0760054
GO:0048365	molecular_function	Rac GTPase binding	46	2.17235	0.0762687
GO:0006611	biological_process	protein export from nucleus	28	2.17211	0.0762035
GO:0003341	biological_process	cilium movement	21	2.17142	0.0762268
GO:0001972	molecular_function	retinoic acid binding	21	-2.16928	0.0765273
GO:0008023	cellular_component	transcription elongation factor complex	20	2.16629	0.0769951
GO:0034707	cellular_component	chloride channel complex	49	2.16619	0.0769035
GO:0071560	biological_process	cellular response to transforming growth factor beta stimulus	48	2.16557	0.0769134
GO:0001934	biological_process	positive regulation of protein phosphorylation	118	2.16196	0.0775022
GO:0006383	biological_process	transcription from RNA polymerase III promoter	33	2.15491	0.0787747
GO:0001938	biological_process	positive regulation of endothelial cell proliferation	55	2.15379	0.0788841
GO:0046854	biological_process	phosphatidylinositol phosphorylation	38	2.14571	0.0803828
GO:0018149	biological_process	peptide cross-linking	30	-2.1454	0.0803284
GO:0007067	biological_process	mitotic nuclear division	220	2.13652	0.0820141
GO:0032868	biological_process	response to insulin	53	2.13301	0.082615
GO:0007220	biological_process	Notch receptor processing	20	2.13252	0.0825994
GO:0006890	biological_process	retrograde vesicle-mediated transport, Golgi to ER	32	2.13055	0.0828854
GO:0002062	biological_process	chondrocyte differentiation	37	2.12881	0.0831272
GO:0043647	biological_process	inositol phosphate metabolic process	42	2.12756	0.0832668
GO:0003823	molecular_function	antigen binding	34	-2.12246	0.0842094
GO:0042059	biological_process	negative regulation of epidermal growth factor receptor signaling pathway	31	2.12094	0.0844072
GO:0042974	molecular_function	retinoic acid receptor binding	33	-2.12066	0.0843467
GO:0007040	biological_process	lysosome organization	33	2.11842	0.0846969
GO:0072659	biological_process	protein localization to plasma membrane	49	2.11177	0.0859812
GO:0045596	biological_process	negative regulation of cell differentiation	42	-2.10888	0.0864756
GO:0008135	molecular_function	translation factor activity, RNA binding	25	2.10507	0.0871699
GO:0004709	molecular_function	MAP kinase kinase kinase activity	22	2.10281	0.0875326
GO:0031122	biological_process	cytoplasmic microtubule organization	23	2.10158	0.0876762
GO:0008542	biological_process	visual learning	49	2.097	0.0885444
GO:0097300	biological_process	programmed necrotic cell death	20	-2.09664	0.0885004
GO:0040029	biological_process	regulation of gene expression, epigenetic	83	2.093	0.0891704
GO:0006979	biological_process	response to oxidative stress	96	2.09211	0.08924
GO:0006950	biological_process	response to stress	46	2.09129	0.0892962
GO:0007601	biological_process	visual perception	174	2.08893	0.0896877
GO:0003690	molecular_function	double-stranded DNA binding	68	2.08774	0.0898254
GO:0050852	biological_process	T cell receptor signaling pathway	134	2.08764	0.0897235
GO:0072661	biological_process	protein targeting to plasma membrane	25	2.08475	0.0902355
GO:0000288	biological_process	nuclear-transcribed mRNA catabolic process, deadenylation-dependent decay	45	2.08194	0.0907313
GO:0005977	biological_process	glycogen metabolic process	25	2.07473	0.0922153
GO:0006612	biological_process	protein targeting to membrane	23	2.07048	0.093047
GO:0002053	biological_process	positive regulation of mesenchymal cell proliferation	26	2.06387	0.0944268
GO:0014068	biological_process	positive regulation of phosphatidylinositol 3-kinase signaling	59	2.0638	0.0943107
GO:0045121	cellular_component	membrane raft	192	2.06363	0.0942215
GO:0010468	biological_process	regulation of gene expression	83	2.06237	0.0943809
GO:0072372	cellular_component	primary cilium	74	2.06087	0.0945951
GO:0006369	biological_process	termination of RNA polymerase II transcription	40	2.05773	0.0951863
GO:0007595	biological_process	lactation	42	2.05323	0.0960989
GO:0005913	cellular_component	cell-cell adherens junction	45	2.05116	0.0964487
GO:0048565	biological_process	digestive tract development	34	2.0485	0.0969381
GO:0035064	molecular_function	methylated histone binding	46	2.04808	0.0969054
GO:0030529	cellular_component	ribonucleoprotein complex	103	2.04607	0.097244
GO:0048286	biological_process	lung alveolus development	36	2.04535	0.0972809
GO:0030968	biological_process	endoplasmic reticulum unfolded protein response	91	2.0404	0.0983163
GO:0001750	cellular_component	photoreceptor outer segment	44	2.03424	0.0996495
GO:0048839	biological_process	inner ear development	38	2.03274	0.0998723
GO:0005215	molecular_function	transporter activity	177	2.03098	0.10016
GO:0001102	molecular_function	RNA polymerase II activating transcription factor binding	34	2.0303	0.100189
GO:0007498	biological_process	mesoderm development	28	2.02795	0.10062
GO:0005681	cellular_component	spliceosomal complex	85	2.02749	0.100595
GO:2001235	biological_process	positive regulation of apoptotic signaling pathway	25	2.02638	0.100727
GO:0022904	biological_process	respiratory electron transport chain	88	-2.02547	0.100812
GO:0005057	molecular_function	receptor signaling protein activity	32	2.01377	0.103533
GO:0017144	biological_process	drug metabolic process	33	-2.01286	0.103617
GO:0031124	biological_process	mRNA 3'-end processing	37	2.0119	0.103718
GO:0006821	biological_process	chloride transport	44	2.01134	0.103717
GO:0071300	biological_process	cellular response to retinoic acid	60	2.00979	0.103961
GO:0008150	biological_process	biological_process	503	2.00956	0.10388
GO:0003697	molecular_function	single-stranded DNA binding	77	2.0037	0.105198
GO:0008344	biological_process	adult locomotory behavior	50	2.00093	0.105753
GO:0030170	molecular_function	pyridoxal phosphate binding	50	2.00035	0.105758
GO:0090103	biological_process	cochlea morphogenesis	21	1.99905	0.105943
GO:0055037	cellular_component	recycling endosome	87	1.99815	0.106031
GO:0030904	cellular_component	retromer complex	20	1.99707	0.106162
GO:0042127	biological_process	regulation of cell proliferation	148	1.99693	0.106056
GO:0006665	biological_process	sphingolipid metabolic process	75	1.99584	0.10619
GO:0007015	biological_process	actin filament organization	56	1.98851	0.107907
GO:0002576	biological_process	platelet degranulation	75	1.98427	0.108848
GO:0050918	biological_process	positive chemotaxis	29	1.98368	0.108857
GO:2001240	biological_process	negative regulation of extrinsic apoptotic signaling pathway in absence of ligand	31	1.9731	0.111457
GO:0034080	biological_process	CENP-A containing nucleosome assembly	27	-1.97175	0.111665
GO:0006139	biological_process	nucleobase-containing compound metabolic process	45	1.96754	0.112626
GO:0001085	molecular_function	RNA polymerase II transcription factor binding	43	1.96545	0.113031
GO:0043393	biological_process	regulation of protein binding	21	1.96306	0.113516
GO:0071392	biological_process	cellular response to estradiol stimulus	25	1.95965	0.114277
GO:0048306	molecular_function	calcium-dependent protein binding	57	1.9591	0.114275
GO:0090004	biological_process	positive regulation of establishment of protein localization to plasma membrane	27	1.95726	0.114619
GO:0043066	biological_process	negative regulation of apoptotic process	442	1.9571	0.114513
GO:0030175	cellular_component	filopodium	64	1.95705	0.114376
GO:0046907	biological_process	intracellular transport	21	1.95564	0.114604
GO:0045814	biological_process	negative regulation of gene expression, epigenetic	62	1.95204	0.115423
GO:0010575	biological_process	positive regulation of vascular endothelial growth factor production	24	1.94748	0.116505
GO:0005080	molecular_function	protein kinase C binding	45	1.94241	0.117734
GO:0061025	biological_process	membrane fusion	30	1.94238	0.117589
GO:1903561	cellular_component	extracellular vesicle	47	1.93677	0.118977
GO:0042593	biological_process	glucose homeostasis	93	1.93626	0.118967
GO:0007049	biological_process	cell cycle	179	1.93239	0.119883
GO:0035329	biological_process	hippo signaling	27	1.92863	0.120773
GO:0060070	biological_process	canonical Wnt signaling pathway	71	1.92842	0.120677
GO:0060333	biological_process	interferon-gamma-mediated signaling pathway	71	1.92816	0.120595
GO:0050690	biological_process	regulation of defense response to virus by virus	27	1.92364	0.121706
GO:0005768	cellular_component	endosome	191	1.92228	0.121933
GO:0034644	biological_process	cellular response to UV	43	1.91766	0.123079
GO:0014065	biological_process	phosphatidylinositol 3-kinase signaling	29	1.91433	0.123867
GO:0005764	cellular_component	lysosome	204	1.91375	0.123875
GO:0070412	molecular_function	R-SMAD binding	21	1.91054	0.124633
GO:0051225	biological_process	spindle assembly	26	1.90823	0.125137
GO:0008203	biological_process	cholesterol metabolic process	62	1.9051	0.125878
GO:0030212	biological_process	hyaluronan metabolic process	25	1.90247	0.126478
GO:0071377	biological_process	cellular response to glucagon stimulus	30	1.90039	0.126922
GO:0006869	biological_process	lipid transport	70	1.90013	0.126836
GO:0032088	biological_process	negative regulation of NF-kappaB transcription factor activity	61	1.89463	0.128277
GO:0071333	biological_process	cellular response to glucose stimulus	48	1.89104	0.129167
GO:0030295	molecular_function	protein kinase activator activity	20	1.8909	0.129048
GO:0043202	cellular_component	lysosomal lumen	77	1.89053	0.128994
GO:0007611	biological_process	learning or memory	38	1.89038	0.128875
GO:0004177	molecular_function	aminopeptidase activity	25	1.88783	0.129464
GO:0008139	molecular_function	nuclear localization sequence binding	21	1.8836	0.130551
GO:0006509	biological_process	membrane protein ectodomain proteolysis	20	1.88033	0.131359
GO:0042645	cellular_component	mitochondrial nucleoid	38	1.87969	0.131388
GO:1903506	biological_process	regulation of nucleic acid-templated transcription	27	1.87799	0.131729
GO:0042104	biological_process	positive regulation of activated T cell proliferation	22	1.87777	0.131633
GO:0045860	biological_process	positive regulation of protein kinase activity	41	1.87773	0.13148
GO:0017148	biological_process	negative regulation of translation	49	1.8777	0.131325
GO:0043123	biological_process	positive regulation of I-kappaB kinase/NF-kappaB signaling	137	1.87472	0.132051
GO:0019827	biological_process	stem cell population maintenance	50	1.86862	0.133719
GO:0042169	molecular_function	SH2 domain binding	28	1.86557	0.134478
GO:0097110	molecular_function	scaffold protein binding	40	1.86374	0.134867
GO:0043001	biological_process	Golgi to plasma membrane protein transport	23	1.85761	0.136571
GO:0001558	biological_process	regulation of cell growth	70	1.85685	0.136637
GO:0000062	molecular_function	fatty-acyl-CoA binding	28	1.85642	0.136602
GO:0030878	biological_process	thyroid gland development	21	1.85582	0.136615
GO:0030863	cellular_component	cortical cytoskeleton	20	1.85275	0.137394
GO:0006968	biological_process	cellular defense response	55	-1.85151	0.137607
GO:0006260	biological_process	DNA replication	134	1.85002	0.137898
GO:0016023	cellular_component	cytoplasmic membrane-bounded vesicle	114	1.85001	0.137734
GO:0042254	biological_process	ribosome biogenesis	34	1.84892	0.1379
GO:0002931	biological_process	response to ischemia	28	1.84248	0.139732
GO:0002102	cellular_component	podosome	23	1.83465	0.142021
GO:0000980	molecular_function	RNA polymerase II distal enhancer sequence-specific DNA binding	61	1.83289	0.142408
GO:0003887	molecular_function	DNA-directed DNA polymerase activity	25	1.83223	0.142444
GO:0008137	molecular_function	NADH dehydrogenase (ubiquinone) activity	31	-1.83088	0.142699
GO:0043021	molecular_function	ribonucleoprotein complex binding	27	1.82968	0.142907
GO:0010906	biological_process	regulation of glucose metabolic process	20	1.82541	0.144094
GO:0042755	biological_process	eating behavior	21	-1.82278	0.14476
GO:0045216	biological_process	cell-cell junction organization	58	1.82207	0.144813
GO:0006816	biological_process	calcium ion transport	75	1.82156	0.144804
GO:0006766	biological_process	vitamin metabolic process	126	1.82118	0.14475
GO:0032040	cellular_component	small-subunit processome	27	1.82055	0.144779
GO:0000149	molecular_function	SNARE binding	40	1.8177	0.145521
GO:0030336	biological_process	negative regulation of cell migration	78	1.81685	0.145619
GO:0030159	molecular_function	receptor signaling complex scaffold activity	20	1.81613	0.145677
GO:0030666	cellular_component	endocytic vesicle membrane	62	1.81281	0.146573
GO:0010212	biological_process	response to ionizing radiation	50	1.81185	0.146712
GO:0030217	biological_process	T cell differentiation	26	1.81151	0.146646
GO:0006626	biological_process	protein targeting to mitochondrion	44	-1.80994	0.146979
GO:0004198	molecular_function	calcium-dependent cysteine-type endopeptidase activity	20	1.80978	0.146857
GO:0044344	biological_process	cellular response to fibroblast growth factor stimulus	25	1.80948	0.146779
GO:0006631	biological_process	fatty acid metabolic process	55	1.80757	0.147221
GO:0009898	cellular_component	cytoplasmic side of plasma membrane	42	1.80692	0.14726
GO:0006351	biological_process	transcription, DNA-templated	1597	1.8063	0.147285
GO:0006412	biological_process	translation	255	-1.80473	0.147622
GO:0006096	biological_process	glycolytic process	25	1.79712	0.149932
GO:0030866	biological_process	cortical actin cytoskeleton organization	22	1.79528	0.150361
GO:0016573	biological_process	histone acetylation	32	1.79512	0.150239
GO:0005622	cellular_component	intracellular	1078	1.7869	0.152787
GO:0005244	molecular_function	voltage-gated ion channel activity	36	1.7853	0.153139
GO:0005637	cellular_component	nuclear inner membrane	39	1.78433	0.153283
GO:0048469	biological_process	cell maturation	31	1.78348	0.15339
GO:0045931	biological_process	positive regulation of mitotic cell cycle	25	1.78287	0.153413
GO:0090305	biological_process	nucleic acid phosphodiester bond hydrolysis	85	1.78258	0.15333
GO:0051480	biological_process	cytosolic calcium ion homeostasis	27	1.78053	0.153837
GO:0019905	molecular_function	syntaxin binding	75	1.7745	0.155691
GO:0000922	cellular_component	spindle pole	94	1.77189	0.156392
GO:1903779	biological_process	regulation of cardiac conduction	53	1.76802	0.157528
GO:0007608	biological_process	sensory perception of smell	26	1.76754	0.15751
GO:0045739	biological_process	positive regulation of DNA repair	21	1.76502	0.158188
GO:0007187	biological_process	G-protein coupled receptor signaling pathway, coupled to cyclic nucleotide second messenger	25	-1.76085	0.159436
GO:0016236	biological_process	macroautophagy	68	1.75828	0.16014
GO:0006270	biological_process	DNA replication initiation	25	1.75743	0.160246
GO:0007626	biological_process	locomotory behavior	80	1.75729	0.160112
GO:0005844	cellular_component	polysome	29	1.75702	0.160019
GO:0051721	molecular_function	protein phosphatase 2A binding	26	1.75573	0.16028
GO:0005575	cellular_component	cellular_component	377	1.75457	0.160495
GO:0034332	biological_process	adherens junction organization	38	1.75369	0.160617
GO:0008395	molecular_function	steroid hydroxylase activity	21	-1.75345	0.160513
GO:0001933	biological_process	negative regulation of protein phosphorylation	56	1.75327	0.160393
GO:0031625	molecular_function	ubiquitin protein ligase binding	232	1.75143	0.160843
GO:0006520	biological_process	cellular amino acid metabolic process	34	1.74957	0.161304
GO:0000502	cellular_component	proteasome complex	55	1.74844	0.161514
GO:0050661	molecular_function	NADP binding	29	1.74553	0.16234
GO:0048706	biological_process	embryonic skeletal system development	26	1.74372	0.162786
GO:0043044	biological_process	ATP-dependent chromatin remodeling	23	1.74177	0.163283
GO:0043161	biological_process	proteasome-mediated ubiquitin-dependent protein catabolic process	98	1.73913	0.164024
GO:0034166	biological_process	toll-like receptor 10 signaling pathway	61	1.73835	0.164112
GO:0034146	biological_process	toll-like receptor 5 signaling pathway	61	1.73835	0.163926
GO:0009925	cellular_component	basal plasma membrane	30	1.73101	0.166331
GO:0071542	biological_process	dopaminergic neuron differentiation	20	1.72976	0.166586
GO:0016529	cellular_component	sarcoplasmic reticulum	31	1.7263	0.167633
GO:0035115	biological_process	embryonic forelimb morphogenesis	24	1.71802	0.170421
GO:0015949	biological_process	nucleobase-containing small molecule interconversion	21	1.717	0.170596
GO:0000910	biological_process	cytokinesis	46	1.71229	0.172117
GO:0031297	biological_process	replication fork processing	20	1.71217	0.171967
GO:0019843	molecular_function	rRNA binding	30	-1.71195	0.171854
GO:0030182	biological_process	neuron differentiation	70	1.70969	0.172481
GO:0006362	biological_process	transcription elongation from RNA polymerase I promoter	27	1.7067	0.173382
GO:0046487	biological_process	glyoxylate metabolic process	22	1.6963	0.177034
GO:0008305	cellular_component	integrin complex	27	1.69441	0.17754
GO:0071897	biological_process	DNA biosynthetic process	28	1.69312	0.177824
GO:0051928	biological_process	positive regulation of calcium ion transport	24	1.69239	0.177898
GO:0007283	biological_process	spermatogenesis	322	1.6912	0.178144
GO:0042476	biological_process	odontogenesis	27	1.68873	0.17887
GO:0034451	cellular_component	centriolar satellite	25	1.68511	0.180036
GO:0045662	biological_process	negative regulation of myoblast differentiation	21	1.68139	0.181242
GO:0071339	cellular_component	MLL1 complex	24	1.68034	0.181437
GO:0005216	molecular_function	ion channel activity	23	1.68031	0.181248
GO:0008333	biological_process	endosome to lysosome transport	33	1.67402	0.183444
GO:0030864	cellular_component	cortical actin cytoskeleton	34	1.6699	0.184822
GO:0001541	biological_process	ovarian follicle development	37	1.66971	0.184687
GO:0046875	molecular_function	ephrin receptor binding	24	1.66744	0.18536
GO:0005031	molecular_function	tumor necrosis factor-activated receptor activity	23	-1.66684	0.185385
GO:0051149	biological_process	positive regulation of muscle cell differentiation	23	1.66036	0.187691
GO:0000381	biological_process	regulation of alternative mRNA splicing, via spliceosome	25	1.65759	0.188566
GO:0042692	biological_process	muscle cell differentiation	31	1.65335	0.19002
GO:0034260	biological_process	negative regulation of GTPase activity	38	1.64878	0.191611
GO:0030183	biological_process	B cell differentiation	50	1.64594	0.192527
GO:0007131	biological_process	reciprocal meiotic recombination	23	1.6402	0.194603
GO:0009636	biological_process	response to toxic substance	80	1.63628	0.195966
GO:0006541	biological_process	glutamine metabolic process	20	1.63501	0.19626
GO:0017134	molecular_function	fibroblast growth factor binding	21	1.62986	0.198128
GO:0006464	biological_process	cellular protein modification process	94	1.6259	0.199525
GO:0016757	molecular_function	transferase activity, transferring glycosyl groups	34	1.62572	0.19938
GO:0090090	biological_process	negative regulation of canonical Wnt signaling pathway	139	1.62344	0.200094
GO:0006767	biological_process	water-soluble vitamin metabolic process	79	1.6227	0.200179
GO:0006094	biological_process	gluconeogenesis	39	1.62143	0.20048
GO:0006814	biological_process	sodium ion transport	82	1.62087	0.200489
GO:0090503	biological_process	RNA phosphodiester bond hydrolysis, exonucleolytic	23	1.6201	0.200585
GO:0019083	biological_process	viral transcription	93	-1.61903	0.200805
GO:0060325	biological_process	face morphogenesis	33	1.6161	0.20179
GO:0040008	biological_process	regulation of growth	45	1.61286	0.202906
GO:0005246	molecular_function	calcium channel regulator activity	25	1.61276	0.202728
GO:0038061	biological_process	NIK/NF-kappaB signaling	62	1.60957	0.203829
GO:0008233	molecular_function	peptidase activity	69	1.60573	0.205203
GO:0050900	biological_process	leukocyte migration	104	1.6021	0.206493
GO:0009653	biological_process	anatomical structure morphogenesis	82	1.60177	0.20641
GO:0030488	biological_process	tRNA methylation	20	-1.59921	0.207257
GO:0030049	biological_process	muscle filament sliding	35	1.59921	0.207035
GO:0008202	biological_process	steroid metabolic process	53	-1.59847	0.207125
GO:0045454	biological_process	cell redox homeostasis	83	1.59172	0.209742
GO:0006099	biological_process	tricarboxylic acid cycle	28	1.58682	0.211598
GO:0060048	biological_process	cardiac muscle contraction	44	1.58567	0.211858
GO:0034047	biological_process	regulation of protein phosphatase type 2A activity	21	1.5849	0.211961
GO:0010629	biological_process	negative regulation of gene expression	108	1.58435	0.211968
GO:0050680	biological_process	negative regulation of epithelial cell proliferation	47	1.58306	0.212292
GO:0098656	biological_process	anion transmembrane transport	28	1.58188	0.21257
GO:0008009	molecular_function	chemokine activity	30	-1.5809	0.212762
GO:0000777	cellular_component	condensed chromosome kinetochore	73	1.57807	0.213745
GO:0030216	biological_process	keratinocyte differentiation	54	-1.57779	0.213637
GO:0007189	biological_process	adenylate cyclase-activating G-protein coupled receptor signaling pathway	34	1.57658	0.21393
GO:0010595	biological_process	positive regulation of endothelial cell migration	40	1.57586	0.21401
GO:0006887	biological_process	exocytosis	73	1.57525	0.214045
GO:0045773	biological_process	positive regulation of axon extension	27	1.5746	0.214095
GO:0042113	biological_process	B cell activation	25	1.57444	0.213938
GO:0007005	biological_process	mitochondrion organization	66	1.57429	0.213778
GO:0005801	cellular_component	cis-Golgi network	39	1.57381	0.213759
GO:0042981	biological_process	regulation of apoptotic process	227	1.57116	0.214669
GO:0006355	biological_process	regulation of transcription, DNA-templated	1328	1.56792	0.215834
GO:0042110	biological_process	T cell activation	45	1.56722	0.215909
GO:0006361	biological_process	transcription initiation from RNA polymerase I promoter	29	1.56138	0.218207
GO:0006360	biological_process	transcription from RNA polymerase I promoter	29	1.56138	0.217978
GO:0009314	biological_process	response to radiation	26	-1.55175	0.221958
GO:0000795	cellular_component	synaptonemal complex	21	1.55134	0.221905
GO:0006363	biological_process	termination of RNA polymerase I transcription	27	1.54842	0.222957
GO:0043406	biological_process	positive regulation of MAP kinase activity	49	1.54731	0.223217
GO:0015030	cellular_component	Cajal body	42	1.5462	0.223473
GO:0060291	biological_process	long-term synaptic potentiation	39	1.53275	0.229239
GO:0005770	cellular_component	late endosome	103	1.53242	0.229153
GO:0035690	biological_process	cellular response to drug	58	1.52975	0.230114
GO:0009611	biological_process	response to wounding	48	1.52776	0.230778
GO:0008015	biological_process	blood circulation	33	1.52691	0.230922
GO:0007257	biological_process	activation of JUN kinase activity	33	1.5257	0.23123
GO:0034198	biological_process	cellular response to amino acid starvation	22	1.52202	0.232662
GO:0003714	molecular_function	transcription corepressor activity	172	1.52182	0.232512
GO:0030669	cellular_component	clathrin-coated endocytic vesicle membrane	37	1.51796	0.234031
GO:0015459	molecular_function	potassium channel regulator activity	32	1.517	0.234228
GO:0070936	biological_process	protein K48-linked ubiquitination	41	1.5167	0.234123
GO:0003725	molecular_function	double-stranded RNA binding	57	1.51637	0.234033
GO:0046856	biological_process	phosphatidylinositol dephosphorylation	21	1.51427	0.234753
GO:0030154	biological_process	cell differentiation	355	1.51127	0.235888
GO:0003676	molecular_function	nucleic acid binding	732	-1.50998	0.236236
GO:0071479	biological_process	cellular response to ionizing radiation	26	1.50953	0.236201
GO:0006656	biological_process	phosphatidylcholine biosynthetic process	23	1.50724	0.237015
GO:0030173	cellular_component	integral component of Golgi membrane	43	1.50618	0.237258
GO:0030307	biological_process	positive regulation of cell growth	63	1.50011	0.239825
GO:0008076	cellular_component	voltage-gated potassium channel complex	65	1.49732	0.240878
GO:0006446	biological_process	regulation of translational initiation	35	1.4945	0.24195
GO:0008234	molecular_function	cysteine-type peptidase activity	51	1.49406	0.24191
GO:0007517	biological_process	muscle organ development	78	1.49405	0.241665
GO:0042995	cellular_component	cell projection	55	1.48985	0.243389
GO:0033572	biological_process	transferrin transport	34	1.4885	0.243772
GO:0032355	biological_process	response to estradiol	103	1.48742	0.244033
GO:0005070	molecular_function	SH3/SH2 adaptor activity	50	1.48726	0.243863
GO:0043525	biological_process	positive regulation of neuron apoptotic process	44	1.48671	0.243872
GO:0051781	biological_process	positive regulation of cell division	34	1.48496	0.244447
GO:0048208	biological_process	COPII vesicle coating	58	1.47922	0.246912
GO:0051402	biological_process	neuron apoptotic process	32	1.47557	0.248398
GO:0043154	biological_process	negative regulation of cysteine-type endopeptidase activity involved in apoptotic process	62	1.47318	0.249284
GO:0005776	cellular_component	autophagosome	58	1.46836	0.251342
GO:0002052	biological_process	positive regulation of neuroblast proliferation	21	1.46637	0.252042
GO:0006952	biological_process	defense response	51	-1.46626	0.251843
GO:0071805	biological_process	potassium ion transmembrane transport	93	1.46514	0.252127
GO:0007416	biological_process	synapse assembly	45	1.463	0.252908
GO:0045111	cellular_component	intermediate filament cytoskeleton	48	1.46233	0.252974
GO:0051087	molecular_function	chaperone binding	68	1.46146	0.253142
GO:0035666	biological_process	TRIF-dependent toll-like receptor signaling pathway	71	1.45943	0.253866
GO:0005789	cellular_component	endoplasmic reticulum membrane	716	1.45912	0.253764
GO:0038123	biological_process	toll-like receptor TLR1:TLR2 signaling pathway	65	1.45876	0.253681
GO:0038124	biological_process	toll-like receptor TLR6:TLR2 signaling pathway	65	1.45876	0.253428
GO:0046966	molecular_function	thyroid hormone receptor binding	27	1.45749	0.253792
GO:0030316	biological_process	osteoclast differentiation	22	1.45579	0.254359
GO:1903955	biological_process	positive regulation of protein targeting to mitochondrion	76	1.4549	0.254537
GO:0034504	biological_process	protein localization to nucleus	29	1.45316	0.255122
GO:0048666	biological_process	neuron development	33	1.45036	0.256228
GO:0004869	molecular_function	cysteine-type endopeptidase inhibitor activity	30	-1.44952	0.256383
GO:0019825	molecular_function	oxygen binding	24	-1.44898	0.256389
GO:0043015	molecular_function	gamma-tubulin binding	22	1.44312	0.25899
GO:0043565	molecular_function	sequence-specific DNA binding	356	1.44171	0.259427
GO:0030163	biological_process	protein catabolic process	35	-1.44075	0.259638
GO:0015991	biological_process	ATP hydrolysis coupled proton transport	31	1.43957	0.259959
GO:0043200	biological_process	response to amino acid	32	1.43658	0.261172
GO:0005747	cellular_component	mitochondrial respiratory chain complex I	34	-1.43515	0.261622
GO:0006120	biological_process	mitochondrial electron transport, NADH to ubiquinone	33	-1.43144	0.263196
GO:2000134	biological_process	negative regulation of G1/S transition of mitotic cell cycle	23	1.4295	0.263894
GO:0034134	biological_process	toll-like receptor 2 signaling pathway	67	1.42895	0.26391
GO:0042277	molecular_function	peptide binding	52	1.42648	0.264874
GO:0005484	molecular_function	SNAP receptor activity	35	1.42252	0.266587
GO:0051491	biological_process	positive regulation of filopodium assembly	26	1.41915	0.268009
GO:0042769	biological_process	DNA damage response, detection of DNA damage	31	-1.41339	0.270644
GO:0007584	biological_process	response to nutrient	79	1.41097	0.271601
GO:0008146	molecular_function	sulfotransferase activity	26	-1.41018	0.271738
GO:0050776	biological_process	regulation of immune response	103	-1.4091	0.272018
GO:0048873	biological_process	homeostasis of number of cells within a tissue	26	1.40582	0.273414
GO:0032981	biological_process	mitochondrial respiratory chain complex I assembly	44	-1.4056	0.273262
GO:0051384	biological_process	response to glucocorticoid	72	-1.40551	0.273041
GO:0034162	biological_process	toll-like receptor 9 signaling pathway	64	1.40536	0.272849
GO:0071364	biological_process	cellular response to epidermal growth factor stimulus	25	1.40465	0.272947
GO:0051297	biological_process	centrosome organization	31	1.40271	0.273665
GO:0032092	biological_process	positive regulation of protein binding	54	1.39998	0.274788
GO:0051059	molecular_function	NF-kappaB binding	26	1.39149	0.278869
GO:0019005	cellular_component	SCF ubiquitin ligase complex	30	1.39127	0.278709
GO:0034138	biological_process	toll-like receptor 3 signaling pathway	77	1.39002	0.279084
GO:0007286	biological_process	spermatid development	64	1.38826	0.279721
GO:0097192	biological_process	extrinsic apoptotic signaling pathway in absence of ligand	34	1.38718	0.280009
GO:0060041	biological_process	retina development in camera-type eye	60	1.387	0.27983
GO:0005892	cellular_component	acetylcholine-gated channel complex	22	-1.38624	0.279954
GO:0046580	biological_process	negative regulation of Ras protein signal transduction	22	1.38538	0.280127
GO:0043204	cellular_component	perikaryon	85	1.38512	0.279993
GO:0086091	biological_process	regulation of heart rate by cardiac conduction	20	1.38497	0.279799
GO:1901215	biological_process	negative regulation of neuron death	34	1.38356	0.280258
GO:0032755	biological_process	positive regulation of interleukin-6 production	41	1.38189	0.280852
GO:0003729	molecular_function	mRNA binding	91	1.37797	0.282609
GO:0004889	molecular_function	acetylcholine-activated cation-selective channel activity	21	-1.37457	0.284105
GO:0016050	biological_process	vesicle organization	25	1.37424	0.284007
GO:0071456	biological_process	cellular response to hypoxia	103	1.37379	0.283969
GO:0001948	molecular_function	glycoprotein binding	63	1.37348	0.28386
GO:0030838	biological_process	positive regulation of actin filament polymerization	35	1.37178	0.284471
GO:0008180	cellular_component	COP9 signalosome	29	1.36627	0.287079
GO:0002756	biological_process	MyD88-independent toll-like receptor signaling pathway	73	1.36515	0.287393
GO:0071556	cellular_component	integral component of lumenal side of endoplasmic reticulum membrane	26	1.35909	0.290307
GO:0061630	molecular_function	ubiquitin protein ligase activity	160	1.35781	0.290708
GO:0051289	biological_process	protein homotetramerization	54	1.35774	0.290471
GO:0031623	biological_process	receptor internalization	32	1.35578	0.291232
GO:0002040	biological_process	sprouting angiogenesis	21	1.35254	0.292672
GO:0009612	biological_process	response to mechanical stimulus	45	1.34842	0.294587
GO:0043507	biological_process	positive regulation of JUN kinase activity	26	1.34728	0.294913
GO:0070207	biological_process	protein homotrimerization	20	-1.34554	0.295566
GO:0046718	biological_process	viral entry into host cell	72	1.34467	0.295751
GO:0048870	biological_process	cell motility	21	1.34279	0.296479
GO:0055038	cellular_component	recycling endosome membrane	37	1.34115	0.297076
GO:0003705	molecular_function	transcription factor activity, RNA polymerase II distal enhancer sequence-specific binding	51	1.33891	0.298
GO:0043130	molecular_function	ubiquitin binding	52	1.33708	0.298703
GO:0016311	biological_process	dephosphorylation	71	1.33556	0.299241
GO:0031519	cellular_component	PcG protein complex	22	1.33452	0.299521
GO:0001503	biological_process	ossification	67	1.33424	0.29939
GO:0071320	biological_process	cellular response to cAMP	47	1.33378	0.299354
GO:0055072	biological_process	iron ion homeostasis	29	1.33327	0.299349
GO:0043113	biological_process	receptor clustering	20	1.33185	0.299836
GO:0008217	biological_process	regulation of blood pressure	59	1.33053	0.300268
GO:0015701	biological_process	bicarbonate transport	35	1.33045	0.300029
GO:0019432	biological_process	triglyceride biosynthetic process	64	1.33028	0.299842
GO:0005158	molecular_function	insulin receptor binding	28	1.32454	0.302663
GO:0001105	molecular_function	RNA polymerase II transcription coactivator activity	27	1.32307	0.303179
GO:0043966	biological_process	histone H3 acetylation	39	1.31912	0.305039
GO:0006783	biological_process	heme biosynthetic process	20	-1.31838	0.30516
GO:0071773	biological_process	cellular response to BMP stimulus	32	1.31808	0.305039
GO:0007271	biological_process	synaptic transmission, cholinergic	30	-1.31765	0.304992
GO:0045214	biological_process	sarcomere organization	26	1.31704	0.305044
GO:0005102	molecular_function	receptor binding	307	1.31499	0.305878
GO:0008601	molecular_function	protein phosphatase type 2A regulator activity	20	1.31299	0.306686
GO:0019003	molecular_function	GDP binding	46	-1.31268	0.306571
GO:0005741	cellular_component	mitochondrial outer membrane	126	1.31155	0.306906
GO:0030203	biological_process	glycosaminoglycan metabolic process	94	1.30846	0.308313
GO:0043407	biological_process	negative regulation of MAP kinase activity	33	1.30791	0.308328
GO:0007259	biological_process	JAK-STAT cascade	26	1.3079	0.308051
GO:0031594	cellular_component	neuromuscular junction	51	1.30776	0.307843
GO:0006493	biological_process	protein O-linked glycosylation	71	1.30249	0.31045
GO:0007094	biological_process	mitotic spindle assembly checkpoint	35	1.29969	0.311706
GO:0042166	molecular_function	acetylcholine binding	22	-1.2962	0.313353
GO:0016575	biological_process	histone deacetylation	31	1.29199	0.3154
GO:0035338	biological_process	long-chain fatty-acyl-CoA biosynthetic process	39	1.29094	0.315694
GO:0070534	biological_process	protein K63-linked ubiquitination	31	1.28936	0.316283
GO:0006378	biological_process	mRNA polyadenylation	24	1.28772	0.316908
GO:0016791	molecular_function	phosphatase activity	25	1.28768	0.316646
GO:0006144	biological_process	purine nucleobase metabolic process	33	1.28649	0.317017
GO:0006607	biological_process	NLS-bearing protein import into nucleus	20	1.28117	0.319702
GO:0051897	biological_process	positive regulation of protein kinase B signaling	72	1.27894	0.320665
GO:0035902	biological_process	response to immobilization stress	21	-1.27698	0.321473
GO:0045595	biological_process	regulation of cell differentiation	23	1.27082	0.324664
GO:0006805	biological_process	xenobiotic metabolic process	166	-1.26697	0.326551
GO:0010033	biological_process	response to organic substance	30	1.26541	0.327144
GO:0032467	biological_process	positive regulation of cytokinesis	30	1.26481	0.327189
GO:0051321	biological_process	meiotic cell cycle	31	1.25599	0.331941
GO:0001786	molecular_function	phosphatidylserine binding	28	1.25525	0.332068
GO:0014823	biological_process	response to activity	45	1.2547	0.332082
GO:0030178	biological_process	negative regulation of Wnt signaling pathway	36	1.25411	0.332123
GO:0015464	molecular_function	acetylcholine receptor activity	22	-1.25408	0.331842
GO:0030513	biological_process	positive regulation of BMP signaling pathway	25	1.24852	0.334748
GO:0042826	molecular_function	histone deacetylase binding	96	1.2462	0.335785
GO:0008168	molecular_function	methyltransferase activity	85	1.24523	0.336048
GO:0098779	biological_process	mitophagy in response to mitochondrial depolarization	117	1.24318	0.336935
GO:0031492	molecular_function	nucleosomal DNA binding	28	1.23904	0.339041
GO:0003727	molecular_function	single-stranded RNA binding	28	1.23809	0.33929
GO:0019369	biological_process	arachidonic acid metabolic process	51	-1.23297	0.341978
GO:0032436	biological_process	positive regulation of proteasomal ubiquitin-dependent protein catabolic process	58	1.23089	0.342892
GO:0033138	biological_process	positive regulation of peptidyl-serine phosphorylation	64	1.22909	0.343643
GO:0003674	molecular_function	molecular_function	588	1.22847	0.343701
GO:0016592	cellular_component	mediator complex	31	1.22447	0.345748
GO:0005795	cellular_component	Golgi stack	31	1.22021	0.347962
GO:0005777	cellular_component	peroxisome	99	1.22009	0.347723
GO:0006605	biological_process	protein targeting	34	1.21821	0.348527
GO:0050727	biological_process	regulation of inflammatory response	49	1.21202	0.351901
GO:0006283	biological_process	transcription-coupled nucleotide-excision repair	66	1.20968	0.352988
GO:0048701	biological_process	embryonic cranial skeleton morphogenesis	28	1.2081	0.353619
GO:0007566	biological_process	embryo implantation	34	1.20804	0.353339
GO:0031069	biological_process	hair follicle morphogenesis	27	1.20663	0.353869
GO:0048709	biological_process	oligodendrocyte differentiation	23	1.20558	0.354186
GO:0030674	molecular_function	protein binding, bridging	64	1.20345	0.355147
GO:0006865	biological_process	amino acid transport	32	1.20273	0.355265
GO:0048468	biological_process	cell development	28	1.2005	0.356293
GO:0004860	molecular_function	protein kinase inhibitor activity	40	-1.19956	0.356542
GO:0090102	biological_process	cochlea development	22	1.1976	0.357407
GO:0050772	biological_process	positive regulation of axonogenesis	20	1.19664	0.357671
GO:0031667	biological_process	response to nutrient levels	34	1.19634	0.357538
GO:0034142	biological_process	toll-like receptor 4 signaling pathway	89	1.19063	0.360669
GO:0006836	biological_process	neurotransmitter transport	33	1.18983	0.360841
GO:0033280	biological_process	response to vitamin D	20	-1.18935	0.360815
GO:1901998	biological_process	toxin transport	36	1.18251	0.36465
GO:0032570	biological_process	response to progesterone	30	-1.17613	0.368238
GO:0032259	biological_process	methylation	95	1.17431	0.369031
GO:0031663	biological_process	lipopolysaccharide-mediated signaling pathway	29	-1.17309	0.369458
GO:0008630	biological_process	intrinsic apoptotic signaling pathway in response to DNA damage	37	1.17162	0.370041
GO:0030206	biological_process	chondroitin sulfate biosynthetic process	20	1.17016	0.370617
GO:0019058	biological_process	viral life cycle	129	-1.16916	0.370912
GO:0004197	molecular_function	cysteine-type endopeptidase activity	57	1.16618	0.372423
GO:0035162	biological_process	embryonic hemopoiesis	20	1.16201	0.374684
GO:0030099	biological_process	myeloid cell differentiation	21	1.16145	0.374704
GO:0022400	biological_process	regulation of rhodopsin mediated signaling pathway	31	1.15929	0.375721
GO:0090575	cellular_component	RNA polymerase II transcription factor complex	23	1.15642	0.377175
GO:0009967	biological_process	positive regulation of signal transduction	53	1.15384	0.378461
GO:0006635	biological_process	fatty acid beta-oxidation	41	1.15382	0.378143
GO:0015914	biological_process	phospholipid transport	22	1.1535	0.378016
GO:0005507	molecular_function	copper ion binding	48	-1.15216	0.378522
GO:0048488	biological_process	synaptic vesicle endocytosis	24	1.15157	0.378561
GO:0045335	cellular_component	phagocytic vesicle	31	1.15156	0.378243
GO:0000118	cellular_component	histone deacetylase complex	31	1.15031	0.378694
GO:0032008	biological_process	positive regulation of TOR signaling	23	1.14947	0.378891
GO:0002092	biological_process	positive regulation of receptor internalization	23	1.14938	0.378624
GO:0031397	biological_process	negative regulation of protein ubiquitination	34	1.1489	0.378592
GO:0001046	molecular_function	core promoter sequence-specific DNA binding	40	1.14662	0.379687
GO:0005758	cellular_component	mitochondrial intermembrane space	61	1.14204	0.382228
GO:0045766	biological_process	positive regulation of angiogenesis	91	1.14081	0.382666
GO:0044237	biological_process	cellular metabolic process	124	-1.13963	0.38308
GO:0010507	biological_process	negative regulation of autophagy	21	1.13824	0.383624
GO:0012507	cellular_component	ER to Golgi transport vesicle membrane	48	1.1345	0.385647
GO:0030511	biological_process	positive regulation of transforming growth factor beta receptor signaling pathway	22	1.13415	0.385536
GO:0004872	molecular_function	receptor activity	185	1.13039	0.387576
GO:0031225	cellular_component	anchored component of membrane	97	-1.12672	0.389569
GO:0009411	biological_process	response to UV	41	1.12581	0.389816
GO:0007218	biological_process	neuropeptide signaling pathway	67	-1.12566	0.389578
GO:0042517	biological_process	positive regulation of tyrosine phosphorylation of Stat3 protein	27	1.12531	0.389464
GO:0005576	cellular_component	extracellular region	1174	-1.12425	0.389804
GO:0017053	cellular_component	transcriptional repressor complex	45	1.12207	0.390854
GO:0032781	biological_process	positive regulation of ATPase activity	28	1.11922	0.392336
GO:0004016	molecular_function	adenylate cyclase activity	21	1.11533	0.394478
GO:0036297	biological_process	interstrand cross-link repair	37	1.11468	0.394557
GO:0012506	cellular_component	vesicle membrane	23	1.10756	0.398784
GO:0030658	cellular_component	transport vesicle membrane	31	1.10673	0.398975
GO:0006879	biological_process	cellular iron ion homeostasis	63	1.10628	0.398926
GO:0000187	biological_process	activation of MAPK activity	91	1.10537	0.399175
GO:0031647	biological_process	regulation of protein stability	52	1.10465	0.399298
GO:0036498	biological_process	IRE1-mediated unfolded protein response	52	1.10374	0.399546
GO:0070911	biological_process	global genome nucleotide-excision repair	58	1.10276	0.399837
GO:0051568	biological_process	histone H3-K4 methylation	21	1.10175	0.400152
GO:0051898	biological_process	negative regulation of protein kinase B signaling	31	1.10142	0.400029
GO:0070979	biological_process	protein K11-linked ubiquitination	25	1.10085	0.400057
GO:0034704	cellular_component	calcium channel complex	21	1.09866	0.401128
GO:0090314	biological_process	positive regulation of protein targeting to membrane	21	1.09136	0.405504
GO:0036152	biological_process	phosphatidylethanolamine acyl-chain remodeling	20	-1.08763	0.407585
GO:0050434	biological_process	positive regulation of viral transcription	40	1.08697	0.407673
GO:0070330	molecular_function	aromatase activity	23	-1.08208	0.410515
GO:0001106	molecular_function	RNA polymerase II transcription corepressor activity	22	1.07906	0.412148
GO:0060326	biological_process	cell chemotaxis	44	1.07708	0.413098
GO:0019900	molecular_function	kinase binding	70	1.07683	0.41292
GO:0001047	molecular_function	core promoter binding	53	1.07512	0.413696
GO:0046835	biological_process	carbohydrate phosphorylation	21	1.07491	0.413485
GO:0042552	biological_process	myelination	38	1.07344	0.414106
GO:0001954	biological_process	positive regulation of cell-matrix adhesion	21	1.07256	0.414338
GO:0009725	biological_process	response to hormone	32	1.06972	0.415857
GO:0051496	biological_process	positive regulation of stress fiber assembly	39	1.068	0.416643
GO:0001974	biological_process	blood vessel remodeling	31	1.06732	0.416741
GO:0019915	biological_process	lipid storage	23	1.06732	0.416399
GO:0030218	biological_process	erythrocyte differentiation	38	1.06726	0.416091
GO:0032024	biological_process	positive regulation of insulin secretion	34	1.0671	0.415852
GO:0045859	biological_process	regulation of protein kinase activity	32	1.06542	0.416607
GO:0005778	cellular_component	peroxisomal membrane	51	1.06284	0.417963
GO:0016597	molecular_function	amino acid binding	21	1.06259	0.417781
GO:0043124	biological_process	negative regulation of I-kappaB kinase/NF-kappaB signaling	37	1.05885	0.419899
GO:0002376	biological_process	immune system process	20	1.05719	0.420651
GO:0006687	biological_process	glycosphingolipid metabolic process	40	1.05387	0.422497
GO:0046474	biological_process	glycerophospholipid biosynthetic process	93	1.05156	0.42368
GO:0045907	biological_process	positive regulation of vasoconstriction	22	-1.0483	0.425498
GO:0006898	biological_process	receptor-mediated endocytosis	127	1.04754	0.42565
GO:0017046	molecular_function	peptide hormone binding	23	1.04743	0.425379
GO:0046677	biological_process	response to antibiotic	26	-1.04706	0.425269
GO:0030509	biological_process	BMP signaling pathway	67	1.04538	0.426042
GO:0051930	biological_process	regulation of sensory perception of pain	25	1.04521	0.425806
GO:0016829	molecular_function	lyase activity	20	-1.04354	0.426567
GO:0006954	biological_process	inflammatory response	284	-1.04293	0.426619
GO:0016922	molecular_function	ligand-dependent nuclear receptor binding	21	1.04127	0.427375
GO:0007588	biological_process	excretion	39	1.04113	0.427119
GO:0007565	biological_process	female pregnancy	82	1.0397	0.427723
GO:0032212	biological_process	positive regulation of telomere maintenance via telomerase	30	1.03916	0.427733
GO:0016197	biological_process	endosomal transport	56	-1.03728	0.428639
GO:0046426	biological_process	negative regulation of JAK-STAT cascade	28	-1.03204	0.431785
GO:0048704	biological_process	embryonic skeletal system morphogenesis	30	1.03157	0.431749
GO:0007569	biological_process	cell aging	21	1.02939	0.432859
GO:0022008	biological_process	neurogenesis	32	1.02639	0.434517
GO:0042572	biological_process	retinol metabolic process	23	1.02054	0.438103
GO:0008584	biological_process	male gonad development	77	1.01843	0.439178
GO:0006091	biological_process	generation of precursor metabolites and energy	45	1.01699	0.439791
GO:0043542	biological_process	endothelial cell migration	25	1.01646	0.439793
GO:0004129	molecular_function	cytochrome-c oxidase activity	20	-1.0143	0.440902
GO:0019722	biological_process	calcium-mediated signaling	39	-1.01386	0.440844
GO:0030282	biological_process	bone mineralization	34	-1.01133	0.4422
GO:0006936	biological_process	muscle contraction	97	1.01088	0.442149
GO:0045815	biological_process	positive regulation of gene expression, epigenetic	32	1.00191	0.447896
GO:0009267	biological_process	cellular response to starvation	42	1.00187	0.447562
GO:0030041	biological_process	actin filament polymerization	27	1.00121	0.44765
GO:0044295	cellular_component	axonal growth cone	21	1.00121	0.44729
GO:0033344	biological_process	cholesterol efflux	24	1.00045	0.447453
GO:0032480	biological_process	negative regulation of type I interferon production	29	0.999985	0.447408
GO:0008652	biological_process	cellular amino acid biosynthetic process	23	0.999204	0.447581
GO:0004896	molecular_function	cytokine receptor activity	29	0.996354	0.449168
GO:0006400	biological_process	tRNA modification	36	-0.993439	0.450802
GO:0070124	biological_process	mitochondrial translational initiation	65	-0.99143	0.451817
GO:0042056	molecular_function	chemoattractant activity	21	0.990903	0.451817
GO:0007080	biological_process	mitotic metaphase plate congression	33	0.990117	0.451994
GO:0006695	biological_process	cholesterol biosynthetic process	39	-0.987647	0.453328
GO:0032007	biological_process	negative regulation of TOR signaling	24	0.98657	0.453705
GO:0016056	biological_process	rhodopsin mediated signaling pathway	34	0.979965	0.457892
GO:0035094	biological_process	response to nicotine	37	-0.97868	0.458415
GO:0006953	biological_process	acute-phase response	36	-0.968229	0.465306
GO:0034976	biological_process	response to endoplasmic reticulum stress	66	0.967451	0.465478
GO:0021510	biological_process	spinal cord development	28	0.965207	0.466674
GO:0046513	biological_process	ceramide biosynthetic process	21	-0.963924	0.4672
GO:0030670	cellular_component	phagocytic vesicle membrane	45	-0.962771	0.467635
GO:0019216	biological_process	regulation of lipid metabolic process	22	0.962504	0.46745
GO:0006486	biological_process	protein glycosylation	69	0.961273	0.46794
GO:0005164	molecular_function	tumor necrosis factor receptor binding	27	0.959331	0.468926
GO:0043014	molecular_function	alpha-tubulin binding	21	0.959039	0.46876
GO:1900026	biological_process	positive regulation of substrate adhesion-dependent cell spreading	26	0.955861	0.470614
GO:0009897	cellular_component	external side of plasma membrane	194	0.953995	0.47155
GO:0007126	biological_process	meiotic nuclear division	23	0.953097	0.471808
GO:0030317	biological_process	sperm motility	49	0.952959	0.471532
GO:0004712	molecular_function	protein serine/threonine/tyrosine kinase activity	29	0.951601	0.472113
GO:0000775	cellular_component	chromosome, centromeric region	52	0.948514	0.473909
GO:0007519	biological_process	skeletal muscle tissue development	47	0.948048	0.473863
GO:0007603	biological_process	phototransduction, visible light	88	0.945393	0.475358
GO:0050766	biological_process	positive regulation of phagocytosis	28	0.943056	0.476631
GO:0030855	biological_process	epithelial cell differentiation	63	0.940158	0.478302
GO:0035019	biological_process	somatic stem cell population maintenance	57	0.93585	0.480974
GO:0051117	molecular_function	ATPase binding	65	0.9346	0.481483
GO:0009755	biological_process	hormone-mediated signaling pathway	21	-0.92875	0.485262
GO:0043408	biological_process	regulation of MAPK cascade	29	-0.927647	0.485668
GO:0004175	molecular_function	endopeptidase activity	50	0.926209	0.486313
GO:0008236	molecular_function	serine-type peptidase activity	50	0.924737	0.486982
GO:0051537	molecular_function	2 iron, 2 sulfur cluster binding	20	0.921858	0.488657
GO:0050896	biological_process	response to stimulus	51	0.920345	0.489357
GO:0001104	molecular_function	RNA polymerase II transcription cofactor activity	29	0.919928	0.489273
GO:0045453	biological_process	bone resorption	20	0.919692	0.489061
GO:0034587	biological_process	piRNA metabolic process	23	0.918917	0.489233
GO:0032456	biological_process	endocytic recycling	21	0.917284	0.490019
GO:0051084	biological_process	'de novo' posttranslational protein folding	37	-0.916604	0.490125
GO:0046961	molecular_function	proton-transporting ATPase activity, rotational mechanism	22	0.91612	0.49009
GO:0002755	biological_process	MyD88-dependent toll-like receptor signaling pathway	71	0.91449	0.490874
GO:0019706	molecular_function	protein-cysteine S-palmitoyltransferase activity	23	0.912611	0.491837
GO:0042339	biological_process	keratan sulfate metabolic process	23	0.911411	0.492315
GO:0009968	biological_process	negative regulation of signal transduction	25	0.910257	0.49276
GO:0007281	biological_process	germ cell development	31	0.909925	0.492616
GO:0051591	biological_process	response to cAMP	47	0.909714	0.492386
GO:0006833	biological_process	water transport	36	-0.905706	0.494877
GO:0006513	biological_process	protein monoubiquitination	24	0.901131	0.497782
GO:0035914	biological_process	skeletal muscle cell differentiation	44	0.901012	0.497484
GO:0070328	biological_process	triglyceride homeostasis	22	-0.900788	0.497261
GO:0032481	biological_process	positive regulation of type I interferon production	58	0.900717	0.496929
GO:0045165	biological_process	cell fate commitment	41	0.898166	0.49838
GO:0031226	cellular_component	intrinsic component of plasma membrane	23	-0.896931	0.498886
GO:0006959	biological_process	humoral immune response	38	0.896245	0.498996
GO:0016604	cellular_component	nuclear body	30	0.895419	0.499207
GO:0001816	biological_process	cytokine production	24	0.892925	0.50062
GO:0050999	biological_process	regulation of nitric-oxide synthase activity	22	0.892567	0.500494
GO:0006370	biological_process	7-methylguanosine mRNA capping	27	0.892288	0.500311
GO:0010951	biological_process	negative regulation of endopeptidase activity	130	-0.891053	0.500818
GO:0033683	biological_process	nucleotide-excision repair, DNA incision	36	0.891015	0.500462
GO:0005762	cellular_component	mitochondrial large ribosomal subunit	23	-0.889938	0.500854
GO:0070374	biological_process	positive regulation of ERK1 and ERK2 cascade	136	0.889568	0.500738
GO:0030246	molecular_function	carbohydrate binding	171	0.887815	0.501618
GO:0016705	molecular_function	oxidoreductase activity, acting on paired donors, with incorporation or reduction of molecular oxygen	49	-0.887334	0.501581
GO:0043236	molecular_function	laminin binding	22	0.883002	0.504322
GO:0005901	cellular_component	caveola	60	0.879874	0.506198
GO:0045747	biological_process	positive regulation of Notch signaling pathway	29	0.87979	0.505875
GO:0006090	biological_process	pyruvate metabolic process	26	0.879315	0.505833
GO:0031295	biological_process	T cell costimulation	64	0.877333	0.506882
GO:0001892	biological_process	embryonic placenta development	20	0.873268	0.509442
GO:0006364	biological_process	rRNA processing	81	0.872297	0.50976
GO:0021915	biological_process	neural tube development	26	0.871019	0.510301
GO:0051865	biological_process	protein autoubiquitination	40	0.868654	0.511632
GO:0032543	biological_process	mitochondrial translation	79	-0.868524	0.511339
GO:0043086	biological_process	negative regulation of catalytic activity	71	0.86504	0.513486
GO:0015293	molecular_function	symporter activity	42	0.863909	0.513921
GO:0001664	molecular_function	G-protein coupled receptor binding	45	0.863177	0.514065
GO:0043679	cellular_component	axon terminus	43	-0.858656	0.516974
GO:0006914	biological_process	autophagy	110	0.858448	0.516736
GO:0001772	cellular_component	immunological synapse	29	0.858397	0.516383
GO:0032496	biological_process	response to lipopolysaccharide	152	-0.857012	0.517005
GO:0004519	molecular_function	endonuclease activity	33	-0.856527	0.51697
GO:0016235	cellular_component	aggresome	32	0.852148	0.51978
GO:0045429	biological_process	positive regulation of nitric oxide biosynthetic process	38	0.848936	0.521742
GO:0042472	biological_process	inner ear morphogenesis	44	0.844428	0.524659
GO:0010634	biological_process	positive regulation of epithelial cell migration	31	0.842671	0.525558
GO:0032281	cellular_component	AMPA glutamate receptor complex	25	0.840763	0.526569
GO:0030672	cellular_component	synaptic vesicle membrane	55	0.835595	0.529988
GO:0032760	biological_process	positive regulation of tumor necrosis factor production	38	-0.833749	0.530956
GO:0005782	cellular_component	peroxisomal matrix	39	0.830062	0.533289
GO:0005261	molecular_function	cation channel activity	24	0.829456	0.53334
GO:0000722	biological_process	telomere maintenance via recombination	27	0.82674	0.534956
GO:0007275	biological_process	multicellular organismal development	381	0.82669	0.534594
GO:0030544	molecular_function	Hsp70 protein binding	27	0.826336	0.534458
GO:0045599	biological_process	negative regulation of fat cell differentiation	35	-0.826216	0.534148
GO:0008037	biological_process	cell recognition	21	0.824543	0.534991
GO:0090200	biological_process	positive regulation of release of cytochrome c from mitochondria	24	0.822164	0.536358
GO:0009966	biological_process	regulation of signal transduction	23	0.818797	0.538462
GO:0006909	biological_process	phagocytosis	35	0.818234	0.53848
GO:0000981	molecular_function	RNA polymerase II transcription factor activity, sequence-specific DNA binding	99	-0.81652	0.539355
GO:0051092	biological_process	positive regulation of NF-kappaB transcription factor activity	113	0.815026	0.540067
GO:0051439	biological_process	regulation of ubiquitin-protein ligase activity involved in mitotic cell cycle	72	0.812637	0.541446
GO:0032154	cellular_component	cleavage furrow	41	0.811332	0.542019
GO:0001078	molecular_function	transcriptional repressor activity, RNA polymerase II core promoter proximal region sequence-specific binding	89	0.811265	0.541667
GO:0003950	molecular_function	NAD+ ADP-ribosyltransferase activity	24	0.809164	0.542833
GO:0030433	biological_process	ER-associated ubiquitin-dependent protein catabolic process	51	0.806582	0.544359
GO:0051603	biological_process	proteolysis involved in cellular protein catabolic process	43	0.804397	0.545589
GO:0048662	biological_process	negative regulation of smooth muscle cell proliferation	32	-0.801263	0.547532
GO:1903507	biological_process	negative regulation of nucleic acid-templated transcription	41	0.801219	0.547161
GO:0071944	cellular_component	cell periphery	33	0.80111	0.54684
GO:0098655	biological_process	cation transmembrane transport	74	0.797603	0.549063
GO:0051291	biological_process	protein heterooligomerization	54	0.797561	0.54869
GO:0032526	biological_process	response to retinoic acid	43	0.79366	0.551212
GO:0048741	biological_process	skeletal muscle fiber development	22	0.793135	0.551201
GO:0048511	biological_process	rhythmic process	42	0.791842	0.551766
GO:0005154	molecular_function	epidermal growth factor receptor binding	29	0.789317	0.553259
GO:0010107	biological_process	potassium ion import	22	-0.788577	0.55341
GO:0043627	biological_process	response to estrogen	57	0.787763	0.553616
GO:0005125	molecular_function	cytokine activity	118	-0.786266	0.554336
GO:0030593	biological_process	neutrophil chemotaxis	54	-0.785485	0.554517
GO:0050729	biological_process	positive regulation of inflammatory response	58	-0.785273	0.554271
GO:0006521	biological_process	regulation of cellular amino acid metabolic process	49	0.784311	0.554589
GO:0002224	biological_process	toll-like receptor signaling pathway	97	0.778067	0.558885
GO:0007032	biological_process	endosome organization	27	0.772726	0.562514
GO:2001244	biological_process	positive regulation of intrinsic apoptotic signaling pathway	25	0.769533	0.564524
GO:0070125	biological_process	mitochondrial translational elongation	66	-0.76849	0.564903
GO:0043410	biological_process	positive regulation of MAPK cascade	71	0.76642	0.566063
GO:0010332	biological_process	response to gamma radiation	29	0.766245	0.565784
GO:0070266	biological_process	necroptotic process	23	-0.765755	0.565744
GO:0070888	molecular_function	E-box binding	24	0.762556	0.567762
GO:0033137	biological_process	negative regulation of peptidyl-serine phosphorylation	20	0.762337	0.567516
GO:0008277	biological_process	regulation of G-protein coupled receptor protein signaling pathway	38	-0.76214	0.567254
GO:0031982	cellular_component	vesicle	94	0.760986	0.567718
GO:0031902	cellular_component	late endosome membrane	85	0.759594	0.568363
GO:0006977	biological_process	DNA damage response, signal transduction by p53 class mediator resulting in cell cycle arrest	59	0.759411	0.568091
GO:0036258	biological_process	multivesicular body assembly	26	-0.758547	0.568336
GO:2001243	biological_process	negative regulation of intrinsic apoptotic signaling pathway	20	-0.757392	0.568802
GO:0045668	biological_process	negative regulation of osteoblast differentiation	32	0.754836	0.570332
GO:0005496	molecular_function	steroid binding	24	-0.753864	0.570658
GO:0017080	molecular_function	sodium channel regulator activity	27	0.752629	0.571186
GO:0009060	biological_process	aerobic respiration	26	-0.749408	0.573223
GO:0016049	biological_process	cell growth	50	0.743273	0.577489
GO:0010043	biological_process	response to zinc ion	39	-0.741712	0.578267
GO:2000379	biological_process	positive regulation of reactive oxygen species metabolic process	30	0.739652	0.579426
GO:0070059	biological_process	intrinsic apoptotic signaling pathway in response to endoplasmic reticulum stress	27	0.737015	0.581029
GO:0007585	biological_process	respiratory gaseous exchange	28	0.736768	0.580801
GO:0045732	biological_process	positive regulation of protein catabolic process	56	0.735436	0.581405
GO:0042542	biological_process	response to hydrogen peroxide	42	0.729232	0.585748
GO:0050714	biological_process	positive regulation of protein secretion	33	0.726642	0.58732
GO:0060548	biological_process	negative regulation of cell death	42	0.726131	0.587293
GO:1904030	biological_process	negative regulation of cyclin-dependent protein kinase activity	46	-0.723686	0.588755
GO:0016491	molecular_function	oxidoreductase activity	179	0.723197	0.588711
GO:0051437	biological_process	positive regulation of ubiquitin-protein ligase activity involved in regulation of mitotic cell cycle transition	69	0.718019	0.592283
GO:0004867	molecular_function	serine-type endopeptidase inhibitor activity	89	-0.7131	0.595664
GO:0003333	biological_process	amino acid transmembrane transport	25	0.709303	0.598182
GO:0003746	molecular_function	translation elongation factor activity	24	0.707611	0.599069
GO:0042149	biological_process	cellular response to glucose starvation	27	0.706509	0.599498
GO:0043022	molecular_function	ribosome binding	37	0.702581	0.602123
GO:0042130	biological_process	negative regulation of T cell proliferation	28	0.702134	0.602043
GO:0031526	cellular_component	brush border membrane	49	0.70208	0.601657
GO:0031093	cellular_component	platelet alpha granule lumen	45	0.701631	0.601579
GO:0045737	biological_process	positive regulation of cyclin-dependent protein serine/threonine kinase activity	21	0.700555	0.601987
GO:0071347	biological_process	cellular response to interleukin-1	55	0.700256	0.601793
GO:0001968	molecular_function	fibronectin binding	25	0.697718	0.603338
GO:0016266	biological_process	O-glycan processing	47	0.697107	0.603386
GO:0007267	biological_process	cell-cell signaling	179	0.695875	0.603916
GO:0009311	biological_process	oligosaccharide metabolic process	20	0.69311	0.605639
GO:0007154	biological_process	cell communication	20	-0.691822	0.606213
GO:0002548	biological_process	monocyte chemotaxis	31	-0.690508	0.606808
GO:0046676	biological_process	negative regulation of insulin secretion	28	0.689306	0.607316
GO:0000932	cellular_component	cytoplasmic mRNA processing body	65	0.688814	0.60727
GO:0002437	biological_process	inflammatory response to antigenic stimulus	21	0.688671	0.606954
GO:0006654	biological_process	phosphatidic acid biosynthetic process	31	-0.688425	0.606718
GO:0043029	biological_process	T cell homeostasis	22	0.68745	0.607048
GO:0009408	biological_process	response to heat	49	0.684483	0.608929
GO:0009749	biological_process	response to glucose	61	-0.68345	0.609305
GO:0045921	biological_process	positive regulation of exocytosis	21	0.682988	0.609237
GO:0001890	biological_process	placenta development	32	0.678631	0.612204
GO:0002230	biological_process	positive regulation of defense response to virus by host	100	0.677294	0.612817
GO:0007166	biological_process	cell surface receptor signaling pathway	245	0.673095	0.615666
GO:0002020	molecular_function	protease binding	82	0.670905	0.616947
GO:0016746	molecular_function	transferase activity, transferring acyl groups	30	0.668199	0.618634
GO:0051082	molecular_function	unfolded protein binding	79	0.665893	0.620008
GO:0010977	biological_process	negative regulation of neuron projection development	36	0.665495	0.619887
GO:0050699	molecular_function	WW domain binding	28	0.656001	0.626913
GO:0007093	biological_process	mitotic cell cycle checkpoint	25	0.654793	0.627426
GO:0006027	biological_process	glycosaminoglycan catabolic process	25	0.652966	0.628429
GO:0071356	biological_process	cellular response to tumor necrosis factor	79	0.652353	0.628474
GO:0004435	molecular_function	phosphatidylinositol phospholipase C activity	21	0.651343	0.628832
GO:0003091	biological_process	renal water homeostasis	29	0.65024	0.629264
GO:0032729	biological_process	positive regulation of interferon-gamma production	37	-0.649815	0.629161
GO:0003700	molecular_function	transcription factor activity, sequence-specific DNA binding	770	0.649401	0.62905
GO:0015992	biological_process	proton transport	45	0.647723	0.629934
GO:0043491	biological_process	protein kinase B signaling	32	0.647076	0.630007
GO:0001618	molecular_function	virus receptor activity	60	0.645985	0.630429
GO:0001895	biological_process	retina homeostasis	35	0.645308	0.630526
GO:0045171	cellular_component	intercellular bridge	39	0.642641	0.632189
GO:0090501	biological_process	RNA phosphodiester bond hydrolysis	21	-0.642111	0.63217
GO:0001669	cellular_component	acrosomal vesicle	63	-0.640452	0.633039
GO:1902042	biological_process	negative regulation of extrinsic apoptotic signaling pathway via death domain receptors	21	0.639	0.633746
GO:0002250	biological_process	adaptive immune response	113	-0.63805	0.634058
GO:0045600	biological_process	positive regulation of fat cell differentiation	37	-0.634319	0.636564
GO:0070126	biological_process	mitochondrial translational termination	67	-0.633028	0.637144
GO:0043433	biological_process	negative regulation of sequence-specific DNA binding transcription factor activity	59	0.630823	0.638447
GO:0004497	molecular_function	monooxygenase activity	49	-0.630154	0.638536
GO:0008361	biological_process	regulation of cell size	20	0.620082	0.646075
GO:0036464	cellular_component	cytoplasmic ribonucleoprotein granule	23	0.619432	0.646147
GO:0042632	biological_process	cholesterol homeostasis	59	0.615135	0.649119
GO:0000421	cellular_component	autophagosome membrane	24	-0.612492	0.650778
GO:0000977	molecular_function	RNA polymerase II regulatory region sequence-specific DNA binding	156	0.6082	0.653753
GO:0071346	biological_process	cellular response to interferon-gamma	42	-0.606026	0.655041
GO:0034599	biological_process	cellular response to oxidative stress	47	0.60399	0.656218
GO:0007631	biological_process	feeding behavior	24	-0.599902	0.659037
GO:0005743	cellular_component	mitochondrial inner membrane	366	0.597788	0.660279
GO:2000352	biological_process	negative regulation of endothelial cell apoptotic process	24	0.593393	0.66335
GO:0071353	biological_process	cellular response to interleukin-4	20	-0.5917	0.664255
GO:0097191	biological_process	extrinsic apoptotic signaling pathway	52	-0.588108	0.666688
GO:0008643	biological_process	carbohydrate transport	23	-0.587577	0.66666
GO:0004553	molecular_function	hydrolase activity, hydrolyzing O-glycosyl compounds	25	0.586103	0.667389
GO:0048487	molecular_function	beta-tubulin binding	32	0.584468	0.668248
GO:0015078	molecular_function	hydrogen ion transmembrane transporter activity	26	0.583271	0.668755
GO:0031214	biological_process	biomineral tissue development	22	0.58307	0.668462
GO:0042605	molecular_function	peptide antigen binding	26	0.580476	0.670092
GO:0030890	biological_process	positive regulation of B cell proliferation	28	-0.58024	0.669826
GO:0003785	molecular_function	actin monomer binding	20	0.579032	0.670342
GO:0006297	biological_process	nucleotide-excision repair, DNA gap filling	23	-0.578393	0.6704
GO:0006813	biological_process	potassium ion transport	67	0.577301	0.670823
GO:1900740	biological_process	positive regulation of protein insertion into mitochondrial membrane involved in apoptotic signaling pathway	21	-0.576349	0.671133
GO:0043278	biological_process	response to morphine	25	0.573349	0.67309
GO:0051209	biological_process	release of sequestered calcium ion into cytosol	20	0.569285	0.675905
GO:0030879	biological_process	mammary gland development	21	0.566857	0.677404
GO:0008206	biological_process	bile acid metabolic process	35	0.564619	0.67875
GO:0031463	cellular_component	Cul3-RING ubiquitin ligase complex	50	-0.562907	0.679673
GO:0046326	biological_process	positive regulation of glucose import	24	0.562769	0.679326
GO:0007249	biological_process	I-kappaB kinase/NF-kappaB signaling	49	-0.561932	0.679541
GO:0071363	biological_process	cellular response to growth factor stimulus	43	0.559495	0.681049
GO:0006457	biological_process	protein folding	158	0.556217	0.683235
GO:0005876	cellular_component	spindle microtubule	40	0.5562	0.68279
GO:0048589	biological_process	developmental growth	21	-0.55581	0.682644
GO:0019433	biological_process	triglyceride catabolic process	25	-0.553376	0.68415
GO:0036151	biological_process	phosphatidylcholine acyl-chain remodeling	22	-0.55192	0.684865
GO:0006417	biological_process	regulation of translation	48	-0.550123	0.685856
GO:0060337	biological_process	type I interferon signaling pathway	43	-0.545025	0.689518
GO:0000188	biological_process	inactivation of MAPK activity	20	-0.543846	0.690009
GO:0031514	cellular_component	motile cilium	50	-0.542247	0.690841
GO:0008198	molecular_function	ferrous iron binding	22	0.541653	0.690859
GO:0006913	biological_process	nucleocytoplasmic transport	29	0.536695	0.694413
GO:0051973	biological_process	positive regulation of telomerase activity	26	0.536093	0.694437
GO:0030100	biological_process	regulation of endocytosis	27	0.535781	0.694225
GO:0098792	biological_process	xenophagy	82	0.535038	0.694363
GO:0005689	cellular_component	U12-type spliceosomal complex	21	0.530706	0.697411
GO:0009615	biological_process	response to virus	83	-0.529948	0.69756
GO:0002474	biological_process	antigen processing and presentation of peptide antigen via MHC class I	93	0.52901	0.697856
GO:0030308	biological_process	negative regulation of cell growth	100	-0.526898	0.699104
GO:0032720	biological_process	negative regulation of tumor necrosis factor production	36	-0.524251	0.700787
GO:0035176	biological_process	social behavior	39	0.524076	0.700463
GO:0000083	biological_process	regulation of transcription involved in G1/S transition of mitotic cell cycle	21	0.523388	0.700556
GO:0006506	biological_process	GPI anchor biosynthetic process	21	0.523009	0.700397
GO:0090002	biological_process	establishment of protein localization to plasma membrane	38	0.522865	0.700049
GO:0005791	cellular_component	rough endoplasmic reticulum	43	0.521976	0.700305
GO:0050808	biological_process	synapse organization	30	0.52194	0.699869
GO:0005506	molecular_function	iron ion binding	129	-0.521478	0.69978
GO:0006469	biological_process	negative regulation of protein kinase activity	68	-0.51968	0.700771
GO:0006595	biological_process	polyamine metabolic process	74	0.515495	0.703698
GO:0031683	molecular_function	G-protein beta/gamma-subunit complex binding	20	0.513605	0.704765
GO:0009566	biological_process	fertilization	37	0.510017	0.707211
GO:0008144	molecular_function	drug binding	68	0.509089	0.707497
GO:0030073	biological_process	insulin secretion	30	0.508613	0.707416
GO:0040007	biological_process	growth	21	0.503946	0.710739
GO:0043252	biological_process	sodium-independent organic anion transport	22	-0.503685	0.710483
GO:0035035	molecular_function	histone acetyltransferase binding	23	0.503232	0.710383
GO:0007193	biological_process	adenylate cyclase-inhibiting G-protein coupled receptor signaling pathway	35	0.503215	0.709929
GO:0090502	biological_process	RNA phosphodiester bond hydrolysis, endonucleolytic	38	-0.502552	0.71
GO:0031018	biological_process	endocrine pancreas development	33	-0.499042	0.712382
GO:0072332	biological_process	intrinsic apoptotic signaling pathway by p53 class mediator	27	-0.493354	0.716538
GO:0045740	biological_process	positive regulation of DNA replication	35	0.490771	0.718171
GO:0055010	biological_process	ventricular cardiac muscle tissue morphogenesis	23	0.485398	0.722079
GO:0030030	biological_process	cell projection organization	25	0.483114	0.72347
GO:0006775	biological_process	fat-soluble vitamin metabolic process	44	0.479899	0.725622
GO:0005882	cellular_component	intermediate filament	70	0.47822	0.726518
GO:0046330	biological_process	positive regulation of JNK cascade	49	-0.476141	0.727743
GO:0051259	biological_process	protein oligomerization	49	0.475814	0.727533
GO:0045746	biological_process	negative regulation of Notch signaling pathway	25	0.473301	0.729112
GO:0003743	molecular_function	translation initiation factor activity	51	0.471097	0.730437
GO:0052689	molecular_function	carboxylic ester hydrolase activity	36	0.470558	0.730402
GO:0050728	biological_process	negative regulation of inflammatory response	66	0.468284	0.731785
GO:0004252	molecular_function	serine-type endopeptidase activity	147	0.468282	0.73131
GO:0051436	biological_process	negative regulation of ubiquitin-protein ligase activity involved in mitotic cell cycle	64	0.46707	0.731824
GO:0031145	biological_process	anaphase-promoting complex-dependent proteasomal ubiquitin-dependent protein catabolic process	78	0.465448	0.732672
GO:0043280	biological_process	positive regulation of cysteine-type endopeptidase activity involved in apoptotic process	32	-0.465	0.732562
GO:0050839	molecular_function	cell adhesion molecule binding	55	0.463727	0.733126
GO:0005881	cellular_component	cytoplasmic microtubule	47	0.463375	0.732937
GO:0010508	biological_process	positive regulation of autophagy	37	0.456515	0.738069
GO:0032735	biological_process	positive regulation of interleukin-12 production	22	0.452079	0.741224
GO:0071549	biological_process	cellular response to dexamethasone stimulus	24	-0.448253	0.743881
GO:0030901	biological_process	midbrain development	26	0.446986	0.744438
GO:0030819	biological_process	positive regulation of cAMP biosynthetic process	29	0.446833	0.744082
GO:0070830	biological_process	bicellular tight junction assembly	35	0.444605	0.745427
GO:0034097	biological_process	response to cytokine	47	-0.444061	0.745391
GO:0042594	biological_process	response to starvation	33	0.443068	0.745724
GO:0048863	biological_process	stem cell differentiation	20	0.441272	0.746714
GO:0010800	biological_process	positive regulation of peptidyl-threonine phosphorylation	24	0.432101	0.753765
GO:0070584	biological_process	mitochondrion morphogenesis	20	0.431648	0.753651
GO:0019233	biological_process	sensory perception of pain	50	0.431326	0.75343
GO:0071260	biological_process	cellular response to mechanical stimulus	69	0.428412	0.75534
GO:0007188	biological_process	adenylate cyclase-modulating G-protein coupled receptor signaling pathway	30	0.421048	0.760918
GO:0032715	biological_process	negative regulation of interleukin-6 production	21	-0.418583	0.762461
GO:0042327	biological_process	positive regulation of phosphorylation	23	-0.416181	0.763952
GO:0016042	biological_process	lipid catabolic process	75	-0.412128	0.766806
GO:0071407	biological_process	cellular response to organic cyclic compound	49	0.409341	0.768616
GO:0008138	molecular_function	protein tyrosine/serine/threonine phosphatase activity	27	0.40595	0.770926
GO:0007200	biological_process	phospholipase C-activating G-protein coupled receptor signaling pathway	38	-0.405888	0.770483
GO:0006694	biological_process	steroid biosynthetic process	20	-0.40296	0.772409
GO:0061077	biological_process	chaperone-mediated protein folding	32	-0.400196	0.774201
GO:0010165	biological_process	response to X-ray	21	0.39932	0.774429
GO:0000070	biological_process	mitotic sister chromatid segregation	21	0.397586	0.775369
GO:0005160	molecular_function	transforming growth factor beta receptor binding	24	0.395508	0.776591
GO:0070373	biological_process	negative regulation of ERK1 and ERK2 cascade	47	0.395472	0.776125
GO:0009055	molecular_function	electron carrier activity	81	0.394683	0.776281
GO:0005198	molecular_function	structural molecule activity	178	0.392927	0.777237
GO:0008544	biological_process	epidermis development	76	-0.39175	0.777714
GO:0005109	molecular_function	frizzled binding	27	-0.388367	0.780015
GO:0003755	molecular_function	peptidyl-prolyl cis-trans isomerase activity	36	0.382414	0.784445
GO:0000413	biological_process	protein peptidyl-prolyl isomerization	36	0.382414	0.783946
GO:0031146	biological_process	SCF-dependent proteasomal ubiquitin-dependent protein catabolic process	21	0.381235	0.784423
GO:0033209	biological_process	tumor necrosis factor-mediated signaling pathway	134	0.376542	0.787811
GO:0035774	biological_process	positive regulation of insulin secretion involved in cellular response to glucose stimulus	23	-0.3764	0.787428
GO:0045095	cellular_component	keratin filament	37	-0.374168	0.788776
GO:0005525	molecular_function	GTP binding	306	-0.365274	0.795652
GO:0051924	biological_process	regulation of calcium ion transport	23	-0.360548	0.799074
GO:0003899	molecular_function	DNA-directed RNA polymerase activity	26	-0.357539	0.80107
GO:0015171	molecular_function	amino acid transmembrane transporter activity	22	0.355355	0.802378
GO:0000302	biological_process	response to reactive oxygen species	29	0.354919	0.802234
GO:0051607	biological_process	defense response to virus	113	-0.354132	0.80238
GO:0004930	molecular_function	G-protein coupled receptor activity	151	-0.35271	0.803055
GO:0030325	biological_process	adrenal gland development	22	-0.35216	0.803004
GO:0006271	biological_process	DNA strand elongation involved in DNA replication	32	-0.346437	0.807255
GO:0042157	biological_process	lipoprotein metabolic process	32	0.345662	0.80739
GO:0030017	cellular_component	sarcomere	33	-0.344462	0.807878
GO:0008033	biological_process	tRNA processing	104	0.343636	0.808056
GO:0001227	molecular_function	transcriptional repressor activity, RNA polymerase II transcription regulatory region sequence-specific binding	43	-0.343407	0.807737
GO:0034641	biological_process	cellular nitrogen compound metabolic process	289	-0.341629	0.808705
GO:0006310	biological_process	DNA recombination	66	0.339324	0.810111
GO:0004864	molecular_function	protein phosphatase inhibitor activity	28	0.336573	0.811888
GO:0001205	molecular_function	transcriptional activator activity, RNA polymerase II distal enhancer sequence-specific binding	24	0.336348	0.811565
GO:0004866	molecular_function	endopeptidase inhibitor activity	35	-0.335137	0.812061
GO:0005763	cellular_component	mitochondrial small ribosomal subunit	21	-0.331564	0.814519
GO:0006501	biological_process	C-terminal protein lipidation	27	0.330626	0.814788
GO:0051879	molecular_function	Hsp90 protein binding	25	0.32927	0.815403
GO:0051899	biological_process	membrane depolarization	24	-0.326239	0.817409
GO:0035872	biological_process	nucleotide-binding domain, leucine rich repeat containing receptor signaling pathway	39	0.320772	0.821442
GO:0004364	molecular_function	glutathione transferase activity	33	-0.319957	0.821605
GO:0000096	biological_process	sulfur amino acid metabolic process	24	0.318704	0.822133
GO:0070555	biological_process	response to interleukin-1	32	0.31703	0.823011
GO:0045840	biological_process	positive regulation of mitotic nuclear division	27	-0.315962	0.823385
GO:0017157	biological_process	regulation of exocytosis	25	0.315619	0.823156
GO:0031648	biological_process	protein destabilization	31	0.31545	0.822783
GO:0032580	cellular_component	Golgi cisterna membrane	62	0.312774	0.824492
GO:0030133	cellular_component	transport vesicle	70	-0.312142	0.824503
GO:0031398	biological_process	positive regulation of protein ubiquitination	53	0.310679	0.825204
GO:0007186	biological_process	G-protein coupled receptor signaling pathway	315	-0.309839	0.825387
GO:0021762	biological_process	substantia nigra development	41	-0.309254	0.825359
GO:0000423	biological_process	macromitophagy	21	-0.308932	0.825114
GO:0000422	biological_process	mitophagy	34	0.306232	0.826838
GO:0030141	cellular_component	secretory granule	70	0.305074	0.827285
GO:0032689	biological_process	negative regulation of interferon-gamma production	26	-0.300846	0.830276
GO:0045787	biological_process	positive regulation of cell cycle	26	0.300523	0.830029
GO:0005978	biological_process	glycogen biosynthetic process	24	0.299755	0.830151
GO:0004888	molecular_function	transmembrane signaling receptor activity	98	0.297928	0.831151
GO:0009306	biological_process	protein secretion	22	0.296581	0.831752
GO:0009235	biological_process	cobalamin metabolic process	21	-0.295732	0.831941
GO:0043928	biological_process	exonucleolytic nuclear-transcribed mRNA catabolic process involved in deadenylation-dependent decay	25	0.294331	0.832587
GO:0045776	biological_process	negative regulation of blood pressure	22	0.293892	0.832436
GO:0005044	molecular_function	scavenger receptor activity	43	-0.293006	0.832655
GO:0008654	biological_process	phospholipid biosynthetic process	25	-0.289616	0.834945
GO:0051965	biological_process	positive regulation of synapse assembly	48	0.282548	0.840281
GO:0010811	biological_process	positive regulation of cell-substrate adhesion	37	-0.279597	0.842208
GO:0033116	cellular_component	endoplasmic reticulum-Golgi intermediate compartment membrane	57	0.278714	0.842421
GO:0015347	molecular_function	sodium-independent organic anion transmembrane transporter activity	21	-0.278683	0.841929
GO:0004857	molecular_function	enzyme inhibitor activity	28	-0.277577	0.842327
GO:0022857	molecular_function	transmembrane transporter activity	40	-0.275977	0.843133
GO:0006749	biological_process	glutathione metabolic process	47	0.2651	0.851624
GO:0032201	biological_process	telomere maintenance via semi-conservative replication	23	0.264962	0.851216
GO:0003756	molecular_function	protein disulfide isomerase activity	22	0.261047	0.853939
GO:0050850	biological_process	positive regulation of calcium-mediated signaling	20	-0.259684	0.854546
GO:0005267	molecular_function	potassium channel activity	27	0.259679	0.854026
GO:0000245	biological_process	spliceosomal complex assembly	24	0.25947	0.853677
GO:0060395	biological_process	SMAD protein signal transduction	45	-0.257056	0.855154
GO:0019985	biological_process	translesion synthesis	44	-0.255328	0.856062
GO:0030176	cellular_component	integral component of endoplasmic reticulum membrane	71	0.253795	0.856807
GO:0000049	molecular_function	tRNA binding	44	0.253056	0.856895
GO:0050829	biological_process	defense response to Gram-negative bacterium	35	0.25065	0.858363
GO:0071222	biological_process	cellular response to lipopolysaccharide	109	-0.249703	0.858623
GO:0070301	biological_process	cellular response to hydrogen peroxide	52	0.248809	0.858839
GO:0042590	biological_process	antigen processing and presentation of exogenous peptide antigen via MHC class I	74	-0.247973	0.859007
GO:0045785	biological_process	positive regulation of cell adhesion	44	0.24598	0.86013
GO:0010942	biological_process	positive regulation of cell death	20	0.24536	0.860119
GO:0008089	biological_process	anterograde axon cargo transport	22	0.243475	0.861153
GO:0009058	biological_process	biosynthetic process	26	-0.241554	0.862215
GO:0015721	biological_process	bile acid and bile salt transport	24	-0.239252	0.863592
GO:0007157	biological_process	heterophilic cell-cell adhesion via plasma membrane cell adhesion molecules	43	-0.238009	0.864094
GO:0030148	biological_process	sphingolipid biosynthetic process	33	-0.236172	0.865086
GO:0043392	biological_process	negative regulation of DNA binding	25	0.227962	0.871341
GO:0061418	biological_process	regulation of transcription from RNA polymerase II promoter in response to hypoxia	25	-0.227596	0.871115
GO:0072562	cellular_component	blood microparticle	95	0.222964	0.874413
GO:0042730	biological_process	fibrinolysis	20	0.22221	0.874507
GO:0005811	cellular_component	lipid particle	54	0.222154	0.874024
GO:0005251	molecular_function	delayed rectifier potassium channel activity	26	-0.222042	0.873589
GO:0034612	biological_process	response to tumor necrosis factor	25	-0.221566	0.873454
GO:0043388	biological_process	positive regulation of DNA binding	24	-0.218307	0.875613
GO:0006298	biological_process	mismatch repair	33	-0.217996	0.875342
GO:0008625	biological_process	extrinsic apoptotic signaling pathway via death domain receptors	33	0.217694	0.875063
GO:0015026	molecular_function	coreceptor activity	20	0.215794	0.8761
GO:0006986	biological_process	response to unfolded protein	35	-0.214243	0.876849
GO:0032870	biological_process	cellular response to hormone stimulus	34	0.209262	0.880423
GO:0006629	biological_process	lipid metabolic process	133	-0.206224	0.882396
GO:0016740	molecular_function	transferase activity	55	-0.205113	0.88278
GO:0004190	molecular_function	aspartic-type endopeptidase activity	22	0.20313	0.883883
GO:0006919	biological_process	activation of cysteine-type endopeptidase activity involved in apoptotic process	67	-0.198324	0.887308
GO:0033574	biological_process	response to testosterone	28	-0.194702	0.889759
GO:0001523	biological_process	retinoid metabolic process	57	0.19308	0.890561
GO:0048678	biological_process	response to axon injury	28	-0.190714	0.891975
GO:0005615	cellular_component	extracellular space	1071	0.187854	0.893796
GO:0000079	biological_process	regulation of cyclin-dependent protein serine/threonine kinase activity	33	-0.18535	0.895322
GO:0006024	biological_process	glycosaminoglycan biosynthetic process	38	-0.185297	0.894829
GO:0006487	biological_process	protein N-linked glycosylation	24	-0.183486	0.895784
GO:0045861	biological_process	negative regulation of proteolysis	22	0.179519	0.898512
GO:0014003	biological_process	oligodendrocyte development	20	0.178503	0.89881
GO:0030057	cellular_component	desmosome	23	0.175568	0.900687
GO:0005793	cellular_component	endoplasmic reticulum-Golgi intermediate compartment	55	-0.170928	0.903964
GO:0034341	biological_process	response to interferon-gamma	21	-0.170807	0.903525
GO:0035145	cellular_component	exon-exon junction complex	20	0.169697	0.903899
GO:0008047	molecular_function	enzyme activator activity	46	-0.169538	0.903491
GO:0034660	biological_process	ncRNA metabolic process	20	0.169267	0.903176
GO:0050873	biological_process	brown fat cell differentiation	24	-0.167857	0.903796
GO:0010803	biological_process	regulation of tumor necrosis factor-mediated signaling pathway	29	-0.164252	0.906215
GO:0006334	biological_process	nucleosome assembly	59	-0.160926	0.908405
GO:0006730	biological_process	one-carbon metabolic process	27	-0.158737	0.909661
GO:0042220	biological_process	response to cocaine	30	0.158402	0.909396
GO:0045597	biological_process	positive regulation of cell differentiation	26	0.156407	0.910491
GO:0055007	biological_process	cardiac muscle cell differentiation	21	0.153818	0.912073
GO:0031966	cellular_component	mitochondrial membrane	64	0.150111	0.914569
GO:0033198	biological_process	response to ATP	20	-0.149958	0.914153
GO:0005796	cellular_component	Golgi lumen	80	-0.145611	0.917172
GO:0006956	biological_process	complement activation	26	0.137952	0.922901
GO:0007017	biological_process	microtubule-based process	31	0.136822	0.923281
GO:0070423	biological_process	nucleotide-binding oligomerization domain containing signaling pathway	23	0.136053	0.923365
GO:0051881	biological_process	regulation of mitochondrial membrane potential	26	0.122954	0.933545
GO:0005680	cellular_component	anaphase-promoting complex	21	-0.121655	0.934059
GO:0032728	biological_process	positive regulation of interferon-beta production	22	0.120315	0.934605
GO:0008083	molecular_function	growth factor activity	124	0.120055	0.934268
GO:0045471	biological_process	response to ethanol	103	0.119302	0.934334
GO:0060135	biological_process	maternal process involved in female pregnancy	20	-0.109909	0.941466
GO:0007389	biological_process	pattern specification process	24	0.106048	0.944071
GO:0007338	biological_process	single fertilization	59	-0.0954672	0.952172
GO:0042102	biological_process	positive regulation of T cell proliferation	53	-0.0927032	0.953875
GO:0000387	biological_process	spliceosomal snRNP assembly	28	-0.0915069	0.954293
GO:0007274	biological_process	neuromuscular synaptic transmission	23	-0.0911849	0.953997
GO:0006259	biological_process	DNA metabolic process	31	0.0911763	0.953444
GO:0035097	cellular_component	histone methyltransferase complex	21	0.0871582	0.956167
GO:0016787	molecular_function	hydrolase activity	146	-0.0851901	0.957214
GO:0032504	biological_process	multicellular organism reproduction	21	-0.0849448	0.956854
GO:1902600	biological_process	hydrogen ion transmembrane transport	50	-0.0777996	0.962123
GO:0000715	biological_process	nucleotide-excision repair, DNA damage recognition	21	0.0733596	0.965182
GO:0006284	biological_process	base-excision repair	45	0.0719859	0.965738
GO:0003924	molecular_function	GTPase activity	176	0.0716166	0.965475
GO:0046686	biological_process	response to cadmium ion	24	0.0709849	0.965426
GO:0043085	biological_process	positive regulation of catalytic activity	67	0.0707131	0.965085
GO:0071345	biological_process	cellular response to cytokine stimulus	21	-0.070568	0.96464
GO:0097193	biological_process	intrinsic apoptotic signaling pathway	51	0.0703443	0.96426
GO:0002088	biological_process	lens development in camera-type eye	26	0.070275	0.963755
GO:0006633	biological_process	fatty acid biosynthetic process	43	-0.0678792	0.965141
GO:0006928	biological_process	movement of cell or subcellular component	75	-0.0668529	0.965413
GO:0000045	biological_process	autophagosome assembly	37	-0.0654696	0.965974
GO:0007339	biological_process	binding of sperm to zona pellucida	31	0.065433	0.965443
GO:0030204	biological_process	chondroitin sulfate metabolic process	41	-0.0613174	0.968219
GO:0043425	molecular_function	bHLH transcription factor binding	21	-0.060598	0.96824
GO:0002479	biological_process	antigen processing and presentation of exogenous peptide antigen via MHC class I, TAP-dependent	70	-0.0596207	0.96847
GO:0001975	biological_process	response to amphetamine	25	0.0589685	0.968437
GO:0061631	molecular_function	ubiquitin conjugating enzyme activity	24	-0.057892	0.968747
GO:0003009	biological_process	skeletal muscle contraction	21	0.056909	0.968981
GO:0051281	biological_process	positive regulation of release of sequestered calcium ion into cytosol	22	0.0560862	0.969086
GO:0009617	biological_process	response to bacterium	20	-0.0548015	0.969563
GO:0008219	biological_process	cell death	37	0.0500332	0.972853
GO:0050715	biological_process	positive regulation of cytokine secretion	21	-0.0483946	0.973614
GO:0051260	biological_process	protein homooligomerization	146	-0.0477433	0.973577
GO:0006958	biological_process	complement activation, classical pathway	29	-0.0372375	0.981487
GO:0032091	biological_process	negative regulation of protein binding	48	0.0366002	0.981435
GO:0034113	biological_process	heterotypic cell-cell adhesion	20	0.0356761	0.981614
GO:0007254	biological_process	JNK cascade	48	-0.032264	0.983797
GO:0003151	biological_process	outflow tract morphogenesis	31	0.0311578	0.984121
GO:0010862	biological_process	positive regulation of pathway-restricted SMAD protein phosphorylation	33	-0.0276371	0.986387
GO:1901687	biological_process	glutathione derivative biosynthetic process	29	0.0256846	0.98739
GO:0045786	biological_process	negative regulation of cell cycle	37	0.025407	0.987046
GO:0001782	biological_process	B cell homeostasis	21	0.0246659	0.987075
GO:2001238	biological_process	positive regulation of extrinsic apoptotic signaling pathway	24	-0.0246377	0.986531
GO:0006488	biological_process	dolichol-linked oligosaccharide biosynthetic process	66	0.0238507	0.986597
GO:0051539	molecular_function	4 iron, 4 sulfur cluster binding	41	-0.019455	0.989556
GO:0005834	cellular_component	heterotrimeric G-protein complex	26	-0.019047	0.989316
GO:0007159	biological_process	leukocyte cell-cell adhesion	25	-0.0174146	0.990057
GO:0031418	molecular_function	L-ascorbic acid binding	21	-0.0130807	0.99296
GO:0000060	biological_process	protein import into nucleus, translocation	28	0.00688891	0.997347
GO:0007204	biological_process	positive regulation of cytosolic calcium ion concentration	90	0.00678784	0.996857
GO:0043434	biological_process	response to peptide hormone	39	-0.00434365	0.998242
GO:0020037	molecular_function	heme binding	114	-0.00420891	0.99778
GO:0006641	biological_process	triglyceride metabolic process	25	0.00391052	0.997449
GO:0030449	biological_process	regulation of complement activation	25	-0.0011695	0.999067

## Sheet: Mm
#GO ID	Namespace	Name	No. Genes	Z	p
GO:0005524	molecular_function	ATP binding	1328	20.3087	2.10535e-88
GO:0000166	molecular_function	nucleotide binding	1787	20.2943	1.41114e-88
GO:0005737	cellular_component	cytoplasm	5978	19.6768	2.22087e-83
GO:0005515	molecular_function	protein binding	4188	17.2455	5.91711e-64
GO:0005634	cellular_component	nucleus	5184	16.9548	6.93567e-62
GO:0005654	cellular_component	nucleoplasm	1616	14.9818	3.14805e-48
GO:0005575	cellular_component	cellular_component	4174	-14.9626	3.60303e-48
GO:0046872	molecular_function	metal ion binding	2819	14.4298	8.21516e-45
GO:0016301	molecular_function	kinase activity	602	14.4069	1.01719e-44
GO:0016310	biological_process	phosphorylation	599	14.2641	7.16613e-44
GO:0005856	cellular_component	cytoskeleton	1025	14.2558	7.33631e-44
GO:0006468	biological_process	protein phosphorylation	575	13.993	2.80447e-42
GO:0004672	molecular_function	protein kinase activity	506	13.7556	7.09393e-41
GO:0008150	biological_process	biological_process	4843	-13.3974	8.75033e-39
GO:0016740	molecular_function	transferase activity	1396	13.0022	1.55111e-36
GO:0004674	molecular_function	protein serine/threonine kinase activity	397	11.8203	3.74717e-30
GO:0016020	cellular_component	membrane	6419	11.4105	4.26601e-28
GO:0004984	molecular_function	olfactory receptor activity	96	-11.2446	2.67692e-27
GO:0044822	molecular_function	poly(A) RNA binding	1026	11.2405	2.65414e-27
GO:0042995	cellular_component	cell projection	618	11.1704	5.56489e-27
GO:0007186	biological_process	G-protein coupled receptor signaling pathway	518	-10.969	5.01981e-26
GO:0003674	molecular_function	molecular_function	5180	-10.9607	5.25178e-26
GO:0006810	biological_process	transport	1738	10.0213	1.04445e-21
GO:0016787	molecular_function	hydrolase activity	1447	9.97727	1.56211e-21
GO:0004930	molecular_function	G-protein coupled receptor activity	348	-9.87937	4.0022e-21
GO:0008270	molecular_function	zinc ion binding	956	9.81149	7.55856e-21
GO:0043234	cellular_component	protein complex	553	9.73214	1.59313e-20
GO:0005813	cellular_component	centrosome	405	9.71248	1.86362e-20
GO:0007608	biological_process	sensory perception of smell	119	-9.61588	4.62141e-20
GO:0019901	molecular_function	protein kinase binding	416	9.58289	6.15251e-20
GO:0005794	cellular_component	Golgi apparatus	1124	9.52103	1.08188e-19
GO:0006351	biological_process	transcription, DNA-templated	1717	9.38515	3.84044e-19
GO:0046777	biological_process	protein autophosphorylation	173	9.38087	3.87828e-19
GO:0007049	biological_process	cell cycle	573	9.36506	4.37257e-19
GO:0005829	cellular_component	cytosol	1329	9.3447	5.14987e-19
GO:0016568	biological_process	chromatin modification	262	9.22915	1.48216e-18
GO:0015031	biological_process	protein transport	573	9.15032	3.00084e-18
GO:0003723	molecular_function	RNA binding	659	9.14279	3.13277e-18
GO:0003682	molecular_function	chromatin binding	421	8.97485	1.42306e-17
GO:0003779	molecular_function	actin binding	325	8.92014	2.27723e-17
GO:0030054	cellular_component	cell junction	659	8.87859	3.23036e-17
GO:0004386	molecular_function	helicase activity	121	8.8769	3.20163e-17
GO:0005886	cellular_component	plasma membrane	3141	8.82686	4.8971e-17
GO:0005096	molecular_function	GTPase activator activity	207	8.78857	6.73373e-17
GO:0035556	biological_process	intracellular signal transduction	357	8.78407	6.85291e-17
GO:0006397	biological_process	mRNA processing	291	8.71652	1.21986e-16
GO:0032403	molecular_function	protein complex binding	342	8.60906	3.0655e-16
GO:0045202	cellular_component	synapse	463	8.54781	5.1119e-16
GO:0042802	molecular_function	identical protein binding	612	8.46293	1.04081e-15
GO:0048471	cellular_component	perinuclear region of cytoplasm	523	8.44737	1.16551e-15
GO:0004713	molecular_function	protein tyrosine kinase activity	120	8.43231	1.29979e-15
GO:0016874	molecular_function	ligase activity	351	8.42056	1.40945e-15
GO:0005516	molecular_function	calmodulin binding	159	8.30878	3.56855e-15
GO:0007399	biological_process	nervous system development	336	8.26857	4.9108e-15
GO:0045944	biological_process	positive regulation of transcription from RNA polymerase II promoter	910	8.22533	6.92245e-15
GO:0070062	cellular_component	extracellular exosome	2486	8.20829	7.83692e-15
GO:0007155	biological_process	cell adhesion	454	8.15327	1.21556e-14
GO:0008380	biological_process	RNA splicing	222	8.1095	1.71418e-14
GO:0006355	biological_process	regulation of transcription, DNA-templated	1898	8.09192	1.94704e-14
GO:0005085	molecular_function	guanyl-nucleotide exchange factor activity	148	8.08462	2.03288e-14
GO:0005874	cellular_component	microtubule	301	8.07616	2.14313e-14
GO:0043005	cellular_component	neuron projection	383	7.83216	1.51293e-13
GO:0043547	biological_process	positive regulation of GTPase activity	198	7.82484	1.57817e-13
GO:0005925	cellular_component	focal adhesion	344	7.77598	2.28815e-13
GO:0043025	cellular_component	neuronal cell body	493	7.77577	2.25659e-13
GO:0051301	biological_process	cell division	337	7.75851	2.5467e-13
GO:0030027	cellular_component	lamellipodium	133	7.74934	2.69667e-13
GO:0003676	molecular_function	nucleic acid binding	734	7.70533	3.75388e-13
GO:0005509	molecular_function	calcium ion binding	525	7.7027	3.77639e-13
GO:0030425	cellular_component	dendrite	391	7.55536	1.16721e-12
GO:0006974	biological_process	cellular response to DNA damage stimulus	398	7.4677	2.24824e-12
GO:0003677	molecular_function	DNA binding	1548	7.39125	3.95142e-12
GO:0001533	cellular_component	cornified envelope	49	-7.3703	4.56172e-12
GO:0005730	cellular_component	nucleolus	661	7.35613	5.00399e-12
GO:0005694	cellular_component	chromosome	275	7.35395	5.01869e-12
GO:0001701	biological_process	in utero embryonic development	261	7.02763	5.40666e-11
GO:0016887	molecular_function	ATPase activity	158	7.00677	6.19504e-11
GO:0097481	cellular_component	neuronal postsynaptic density	71	6.95532	8.82142e-11
GO:0018105	biological_process	peptidyl-serine phosphorylation	99	6.94561	9.32981e-11
GO:0005768	cellular_component	endosome	495	6.9264	1.05546e-10
GO:0018108	biological_process	peptidyl-tyrosine phosphorylation	81	6.91529	1.12753e-10
GO:0005815	cellular_component	microtubule organizing center	79	6.81077	2.31573e-10
GO:0031410	cellular_component	cytoplasmic vesicle	548	6.78008	2.8305e-10
GO:0019899	molecular_function	enzyme binding	347	6.77442	2.90845e-10
GO:0043231	cellular_component	intracellular membrane-bounded organelle	743	6.65156	6.67368e-10
GO:0015629	cellular_component	actin cytoskeleton	184	6.64021	7.12412e-10
GO:0006897	biological_process	endocytosis	162	6.5915	9.7891e-10
GO:0006281	biological_process	DNA repair	295	6.56725	1.13922e-09
GO:0000122	biological_process	negative regulation of transcription from RNA polymerase II promoter	661	6.55246	1.24384e-09
GO:0030424	cellular_component	axon	308	6.4903	1.86176e-09
GO:0005179	molecular_function	hormone activity	101	-6.4586	2.2714e-09
GO:0042384	biological_process	cilium assembly	117	6.42923	2.72678e-09
GO:0016192	biological_process	vesicle-mediated transport	193	6.42721	2.7335e-09
GO:0005549	molecular_function	odorant binding	37	-6.3966	3.30602e-09
GO:0004871	molecular_function	signal transducer activity	435	-6.28621	6.69789e-09
GO:0007030	biological_process	Golgi organization	68	6.27804	6.98573e-09
GO:0019904	molecular_function	protein domain specific binding	270	6.24926	8.31586e-09
GO:0006511	biological_process	ubiquitin-dependent protein catabolic process	134	6.23384	9.08409e-09
GO:0042742	biological_process	defense response to bacterium	128	-6.2133	1.02512e-08
GO:0007507	biological_process	heart development	218	6.20461	1.07255e-08
GO:0031234	cellular_component	extrinsic component of cytoplasmic side of plasma membrane	63	6.19015	1.16405e-08
GO:0005125	molecular_function	cytokine activity	170	-6.16941	1.31445e-08
GO:0003777	molecular_function	microtubule motor activity	58	6.16184	1.36547e-08
GO:0007067	biological_process	mitotic nuclear division	258	6.14521	1.50199e-08
GO:0005089	molecular_function	Rho guanyl-nucleotide exchange factor activity	65	6.14423	1.49684e-08
GO:0003774	molecular_function	motor activity	62	6.10713	1.87178e-08
GO:0005913	cellular_component	cell-cell adherens junction	43	6.09142	2.04577e-08
GO:0000922	cellular_component	spindle pole	65	6.0869	2.08496e-08
GO:0005576	cellular_component	extracellular region	1538	-6.06502	2.36762e-08
GO:0051015	molecular_function	actin filament binding	111	6.0527	2.53283e-08
GO:0005905	cellular_component	coated pit	57	6.04865	2.5739e-08
GO:0016477	biological_process	cell migration	182	6.04357	2.63261e-08
GO:0017137	molecular_function	Rab GTPase binding	91	6.03982	2.67067e-08
GO:0000790	cellular_component	nuclear chromatin	150	6.03974	2.6485e-08
GO:0008017	molecular_function	microtubule binding	170	6.00795	3.19562e-08
GO:0014069	cellular_component	postsynaptic density	148	5.99457	3.44021e-08
GO:0000287	molecular_function	magnesium ion binding	171	5.99003	3.50746e-08
GO:0035023	biological_process	regulation of Rho protein signal transduction	65	5.95393	4.33945e-08
GO:0045893	biological_process	positive regulation of transcription, DNA-templated	536	5.95133	4.37168e-08
GO:0050907	biological_process	detection of chemical stimulus involved in sensory perception	23	-5.8928	6.18923e-08
GO:0005911	cellular_component	cell-cell junction	171	5.87941	6.65584e-08
GO:0070740	molecular_function	tubulin-glutamic acid ligase activity	233	5.86156	7.35151e-08
GO:0031965	cellular_component	nuclear membrane	157	5.83808	8.39751e-08
GO:0043774	molecular_function	coenzyme F420-2 alpha-glutamyl ligase activity	231	5.83753	8.35716e-08
GO:0043773	molecular_function	coenzyme F420-0 gamma-glutamyl ligase activity	231	5.83753	8.29031e-08
GO:0070739	molecular_function	protein-glutamic acid ligase activity	231	5.83753	8.22451e-08
GO:0070738	molecular_function	tubulin-glycine ligase activity	231	5.83753	8.15975e-08
GO:0070735	molecular_function	protein-glycine ligase activity	231	5.83753	8.096e-08
GO:0070737	molecular_function	protein-glycine ligase activity, elongating	231	5.83753	8.03324e-08
GO:0070736	molecular_function	protein-glycine ligase activity, initiating	231	5.83753	7.97145e-08
GO:0008766	molecular_function	UDP-N-acetylmuramoylalanyl-D-glutamyl-2,6-diaminopimelate-D-alanyl-D-alanine ligase activity	231	5.83753	7.9106e-08
GO:0018169	molecular_function	ribosomal S6-glutamic acid ligase activity	231	5.83753	7.85067e-08
GO:0017124	molecular_function	SH3 domain binding	112	5.81167	9.09638e-08
GO:0043087	biological_process	regulation of GTPase activity	64	5.79518	9.96222e-08
GO:0042393	molecular_function	histone binding	82	5.78105	1.07558e-07
GO:0048365	molecular_function	Rac GTPase binding	42	5.77998	1.07447e-07
GO:0008022	molecular_function	protein C-terminus binding	207	5.77377	1.10676e-07
GO:0004004	molecular_function	ATP-dependent RNA helicase activity	59	5.76916	1.1292e-07
GO:0005783	cellular_component	endoplasmic reticulum	1233	5.73735	1.35329e-07
GO:0007018	biological_process	microtubule-based movement	60	5.71612	1.52267e-07
GO:0007010	biological_process	cytoskeleton organization	93	5.70052	1.65696e-07
GO:0030030	biological_process	cell projection organization	136	5.67903	1.86595e-07
GO:0007416	biological_process	synapse assembly	36	5.67424	1.90542e-07
GO:0043066	biological_process	negative regulation of apoptotic process	436	5.65025	2.1763e-07
GO:0018149	biological_process	peptide cross-linking	49	-5.64586	2.21715e-07
GO:0006886	biological_process	intracellular protein transport	225	5.62526	2.48154e-07
GO:0055085	biological_process	transmembrane transport	364	5.577	3.25594e-07
GO:0007286	biological_process	spermatid development	106	5.57349	3.29998e-07
GO:0005802	cellular_component	trans-Golgi network	143	5.57248	3.29691e-07
GO:0006260	biological_process	DNA replication	118	5.53888	3.96947e-07
GO:0030175	cellular_component	filopodium	55	5.5125	4.58259e-07
GO:0050885	biological_process	neuromuscular process controlling balance	56	5.50988	4.62082e-07
GO:0005769	cellular_component	early endosome	169	5.5039	4.74899e-07
GO:0008283	biological_process	cell proliferation	192	5.49569	4.94319e-07
GO:0016363	cellular_component	nuclear matrix	75	5.4702	5.67279e-07
GO:0070588	biological_process	calcium ion transmembrane transport	96	5.45585	6.11105e-07
GO:0010976	biological_process	positive regulation of neuron projection development	114	5.4514	6.22611e-07
GO:0000226	biological_process	microtubule cytoskeleton organization	71	5.44267	6.49779e-07
GO:0016324	cellular_component	apical plasma membrane	268	5.42346	7.19112e-07
GO:0005681	cellular_component	spliceosomal complex	131	5.42141	7.22879e-07
GO:0006816	biological_process	calcium ion transport	134	5.41714	7.35753e-07
GO:0005929	cellular_component	cilium	215	5.41697	7.31892e-07
GO:0061630	molecular_function	ubiquitin protein ligase activity	190	5.40994	7.56567e-07
GO:0006955	biological_process	immune response	200	-5.39422	8.20838e-07
GO:0009791	biological_process	post-embryonic development	102	5.39403	8.16721e-07
GO:0001725	cellular_component	stress fiber	63	5.38669	8.45649e-07
GO:0015630	cellular_component	microtubule cytoskeleton	149	5.37669	8.88592e-07
GO:0006811	biological_process	ion transport	562	5.33473	1.11408e-06
GO:0004714	molecular_function	transmembrane receptor protein tyrosine kinase activity	53	5.3127	1.25016e-06
GO:0030496	cellular_component	midbody	101	5.30768	1.2775e-06
GO:0030036	biological_process	actin cytoskeleton organization	135	5.28412	1.4448e-06
GO:0071013	cellular_component	catalytic step 2 spliceosome	81	5.28164	1.45598e-06
GO:0005604	cellular_component	basement membrane	98	5.27722	1.48293e-06
GO:0042803	molecular_function	protein homodimerization activity	727	5.27202	1.51683e-06
GO:0003713	molecular_function	transcription coactivator activity	162	5.25462	1.65791e-06
GO:0047485	molecular_function	protein N-terminus binding	111	5.24942	1.69573e-06
GO:0006417	biological_process	regulation of translation	119	5.20876	2.10088e-06
GO:0007059	biological_process	chromosome segregation	80	5.20129	2.17482e-06
GO:0051028	biological_process	mRNA transport	75	5.19717	2.21116e-06
GO:0019898	cellular_component	extrinsic component of membrane	64	5.18006	2.4104e-06
GO:0001843	biological_process	neural tube closure	91	5.16967	2.53427e-06
GO:0003824	molecular_function	catalytic activity	468	5.14362	2.89626e-06
GO:0036459	molecular_function	ubiquitinyl hydrolase activity	46	5.13195	3.06503e-06
GO:0017048	molecular_function	Rho GTPase binding	35	5.09792	3.65055e-06
GO:0060271	biological_process	cilium morphogenesis	64	5.09597	3.66842e-06
GO:0030032	biological_process	lamellipodium assembly	32	5.06215	4.35947e-06
GO:0030117	cellular_component	membrane coat	28	5.04735	4.68591e-06
GO:0008237	molecular_function	metallopeptidase activity	152	5.04361	4.75286e-06
GO:0046982	molecular_function	protein heterodimerization activity	454	5.0385	4.85572e-06
GO:0005643	cellular_component	nuclear pore	58	5.02804	5.10136e-06
GO:0006629	biological_process	lipid metabolic process	440	5.02344	5.19766e-06
GO:0043161	biological_process	proteasome-mediated ubiquitin-dependent protein catabolic process	173	5.01609	5.37216e-06
GO:0043197	cellular_component	dendritic spine	122	5.01413	5.39912e-06
GO:0005912	cellular_component	adherens junction	36	5.00363	5.67237e-06
GO:0048511	biological_process	rhythmic process	123	4.98957	6.06997e-06
GO:0006952	biological_process	defense response	72	-4.98353	6.23086e-06
GO:0004812	molecular_function	aminoacyl-tRNA ligase activity	36	4.98167	6.25903e-06
GO:0030154	biological_process	cell differentiation	707	4.97177	6.55416e-06
GO:0006914	biological_process	autophagy	125	4.97043	6.56632e-06
GO:0000776	cellular_component	kinetochore	109	4.95816	6.95992e-06
GO:0007411	biological_process	axon guidance	119	4.94845	7.27978e-06
GO:0045211	cellular_component	postsynaptic membrane	205	4.93647	7.70278e-06
GO:0008152	biological_process	metabolic process	479	4.93084	7.88912e-06
GO:0045892	biological_process	negative regulation of transcription, DNA-templated	445	4.93021	7.87585e-06
GO:0018107	biological_process	peptidyl-threonine phosphorylation	39	4.92292	8.13518e-06
GO:0000775	cellular_component	chromosome, centromeric region	129	4.91956	8.23609e-06
GO:0008134	molecular_function	transcription factor binding	312	4.89792	9.15226e-06
GO:0045177	cellular_component	apical part of cell	109	4.8918	9.39596e-06
GO:0008013	molecular_function	beta-catenin binding	74	4.8861	9.62561e-06
GO:0005635	cellular_component	nuclear envelope	116	4.87976	9.89308e-06
GO:0010468	biological_process	regulation of gene expression	228	4.87218	1.02319e-05
GO:0038083	biological_process	peptidyl-tyrosine autophosphorylation	40	4.85931	1.08682e-05
GO:0005814	cellular_component	centriole	78	4.83432	1.22689e-05
GO:0030315	cellular_component	T-tubule	55	4.82972	1.24971e-05
GO:0005871	cellular_component	kinesin complex	49	4.80265	1.42452e-05
GO:0008009	molecular_function	chemokine activity	32	-4.80263	1.41804e-05
GO:0032147	biological_process	activation of protein kinase activity	59	4.80144	1.41997e-05
GO:0030165	molecular_function	PDZ domain binding	107	4.79779	1.43941e-05
GO:0001822	biological_process	kidney development	98	4.78048	1.56191e-05
GO:0006396	biological_process	RNA processing	71	4.74757	1.83039e-05
GO:0000139	cellular_component	Golgi membrane	144	4.74064	1.88562e-05
GO:0007528	biological_process	neuromuscular junction development	35	4.73095	1.96895e-05
GO:0045184	biological_process	establishment of protein localization	42	4.70795	2.19475e-05
GO:0005216	molecular_function	ion channel activity	163	4.6695	2.63657e-05
GO:0008233	molecular_function	peptidase activity	481	4.66554	2.67589e-05
GO:0005667	cellular_component	transcription factor complex	235	4.66341	2.69181e-05
GO:0072686	cellular_component	mitotic spindle	42	4.6534	2.81338e-05
GO:0004402	molecular_function	histone acetyltransferase activity	40	4.64523	2.9143e-05
GO:0030426	cellular_component	growth cone	119	4.63849	2.99782e-05
GO:0019905	molecular_function	syntaxin binding	55	4.63526	3.03177e-05
GO:0016337	biological_process	single organismal cell-cell adhesion	94	4.62121	3.2304e-05
GO:0005903	cellular_component	brush border	71	4.61023	3.39119e-05
GO:0006418	biological_process	tRNA aminoacylation for protein translation	33	4.608	3.41303e-05
GO:0016773	molecular_function	phosphotransferase activity, alcohol group as acceptor	35	4.5965	3.59144e-05
GO:0008083	molecular_function	growth factor activity	141	-4.59597	3.5852e-05
GO:0042605	molecular_function	peptide antigen binding	37	-4.58887	3.69359e-05
GO:0007409	biological_process	axonogenesis	94	4.57289	3.97008e-05
GO:0004715	molecular_function	non-membrane spanning protein tyrosine kinase activity	45	4.5705	3.99871e-05
GO:0016779	molecular_function	nucleotidyltransferase activity	72	4.53863	4.63397e-05
GO:0036064	cellular_component	ciliary basal body	93	4.5375	4.63945e-05
GO:0044212	molecular_function	transcription regulatory region DNA binding	201	4.53635	4.6453e-05
GO:0005765	cellular_component	lysosomal membrane	159	4.53376	4.68325e-05
GO:0032587	cellular_component	ruffle membrane	54	4.53279	4.68546e-05
GO:0007612	biological_process	learning	58	4.52379	4.8694e-05
GO:0030198	biological_process	extracellular matrix organization	95	4.50989	5.17826e-05
GO:0000165	biological_process	MAPK cascade	73	4.50964	5.16342e-05
GO:0001764	biological_process	neuron migration	112	4.48139	5.87271e-05
GO:0007156	biological_process	homophilic cell adhesion via plasma membrane adhesion molecules	79	4.47157	6.12409e-05
GO:0008234	molecular_function	cysteine-type peptidase activity	140	4.46905	6.17183e-05
GO:0010628	biological_process	positive regulation of gene expression	319	4.44392	6.91126e-05
GO:0007368	biological_process	determination of left/right symmetry	75	4.43105	7.30764e-05
GO:0031594	cellular_component	neuromuscular junction	56	4.42214	7.58559e-05
GO:0010501	biological_process	RNA secondary structure unwinding	43	4.42075	7.60445e-05
GO:0008565	molecular_function	protein transporter activity	66	4.40978	7.96828e-05
GO:0006915	biological_process	apoptotic process	531	4.40887	7.97047e-05
GO:0006935	biological_process	chemotaxis	110	-4.40504	8.08094e-05
GO:0005262	molecular_function	calcium channel activity	76	4.35516	0.000101203
GO:2001237	biological_process	negative regulation of extrinsic apoptotic signaling pathway	42	4.34542	0.00010539
GO:0030374	molecular_function	ligand-dependent nuclear receptor transcription coactivator activity	42	4.34209	0.000106587
GO:0006470	biological_process	protein dephosphorylation	129	4.33895	0.000107705
GO:0001889	biological_process	liver development	61	4.33846	0.000107529
GO:0016605	cellular_component	PML body	69	4.32139	0.000115754
GO:0042127	biological_process	regulation of cell proliferation	192	4.30683	0.000123167
GO:0007269	biological_process	neurotransmitter secretion	26	4.28698	0.000134192
GO:0016459	cellular_component	myosin complex	48	4.28647	0.000133995
GO:0007218	biological_process	neuropeptide signaling pathway	74	-4.28635	0.000133563
GO:0003712	molecular_function	transcription cofactor activity	50	4.27793	0.000138194
GO:0007346	biological_process	regulation of mitotic cell cycle	68	4.26594	0.000145284
GO:0001726	cellular_component	ruffle	72	4.25562	0.000151584
GO:0030216	biological_process	keratinocyte differentiation	73	-4.25309	0.00015274
GO:0005938	cellular_component	cell cortex	97	4.25016	0.000154186
GO:0042383	cellular_component	sarcolemma	104	4.24974	0.000153905
GO:0043044	biological_process	ATP-dependent chromatin remodeling	23	4.24931	0.000153636
GO:0046332	molecular_function	SMAD binding	46	4.2279	0.000168387
GO:0005615	cellular_component	extracellular space	1223	-4.22644	0.000168872
GO:0017053	cellular_component	transcriptional repressor complex	50	4.22638	0.000168303
GO:0007169	biological_process	transmembrane receptor protein tyrosine kinase signaling pathway	100	4.22526	0.000168528
GO:0001933	biological_process	negative regulation of protein phosphorylation	76	4.21324	0.000177122
GO:0004721	molecular_function	phosphoprotein phosphatase activity	133	4.19542	0.000190952
GO:0060976	biological_process	coronary vasculature development	36	4.19499	0.000190626
GO:0008026	molecular_function	ATP-dependent helicase activity	24	4.19419	0.000190624
GO:0019900	molecular_function	kinase binding	83	4.19327	0.000190719
GO:0030506	molecular_function	ankyrin binding	20	4.19192	0.000191175
GO:0000784	cellular_component	nuclear chromosome, telomeric region	55	4.1844	0.000196922
GO:0016579	biological_process	protein deubiquitination	70	4.18027	0.000199829
GO:0031252	cellular_component	cell leading edge	44	4.17943	0.000199864
GO:0016791	molecular_function	phosphatase activity	104	4.17807	0.000200367
GO:0018024	molecular_function	histone-lysine N-methyltransferase activity	33	4.17119	0.000205796
GO:0032508	biological_process	DNA duplex unwinding	27	4.16748	0.000208449
GO:0035264	biological_process	multicellular organism growth	108	4.15939	0.000215223
GO:0001934	biological_process	positive regulation of protein phosphorylation	174	4.1368	0.00023672
GO:0043195	cellular_component	terminal bouton	100	4.13047	0.00024251
GO:0008536	molecular_function	Ran GTPase binding	26	4.12675	0.000245621
GO:0004842	molecular_function	ubiquitin-protein transferase activity	260	4.12365	0.000248099
GO:0045121	cellular_component	membrane raft	231	4.11995	0.000251271
GO:0006508	biological_process	proteolysis	548	4.11477	0.000256111
GO:0008542	biological_process	visual learning	55	4.11417	0.000255911
GO:0051592	biological_process	response to calcium ion	46	4.11328	0.000256036
GO:0031625	molecular_function	ubiquitin protein ligase binding	242	4.11097	0.000257747
GO:0000785	cellular_component	chromatin	104	4.10831	0.000259865
GO:0019903	molecular_function	protein phosphatase binding	84	4.10799	0.000259363
GO:0035235	biological_process	ionotropic glutamate receptor signaling pathway	24	4.09766	0.000270304
GO:0043065	biological_process	positive regulation of apoptotic process	290	4.08741	0.000281602
GO:0016607	cellular_component	nuclear speck	91	4.08445	0.000284269
GO:0004725	molecular_function	protein tyrosine phosphatase activity	92	4.07113	0.000300047
GO:0007420	biological_process	brain development	121	4.06283	0.000309896
GO:0003729	molecular_function	mRNA binding	101	4.05469	0.000319845
GO:0003725	molecular_function	double-stranded RNA binding	63	4.04749	0.00032877
GO:2000463	biological_process	positive regulation of excitatory postsynaptic potential	23	4.04483	0.000331456
GO:0032391	cellular_component	photoreceptor connecting cilium	32	4.04431	0.000331115
GO:0044295	cellular_component	axonal growth cone	27	4.03678	0.00034082
GO:0030863	cellular_component	cortical cytoskeleton	29	4.0295	0.000350421
GO:0071902	biological_process	positive regulation of protein serine/threonine kinase activity	30	4.02033	0.000363176
GO:0002474	biological_process	antigen processing and presentation of peptide antigen via MHC class I	33	-4.01735	0.00036664
GO:0031098	biological_process	stress-activated protein kinase signaling cascade	39	4.01123	0.000375071
GO:0004843	molecular_function	ubiquitin-specific protease activity	78	4.00417	0.000385235
GO:0008094	molecular_function	DNA-dependent ATPase activity	33	4.00113	0.000388983
GO:0005178	molecular_function	integrin binding	96	3.99671	0.000395069
GO:0031047	biological_process	gene silencing by RNA	49	3.99447	0.000397565
GO:0030507	molecular_function	spectrin binding	27	3.99307	0.000398674
GO:0048813	biological_process	dendrite morphogenesis	40	3.99292	0.000397684
GO:0048015	biological_process	phosphatidylinositol-mediated signaling	28	3.99225	0.000397566
GO:0005819	cellular_component	spindle	63	3.95014	0.000472993
GO:0016323	cellular_component	basolateral plasma membrane	173	3.94772	0.000476314
GO:0032880	biological_process	regulation of protein localization	62	3.93856	0.000493344
GO:0016575	biological_process	histone deacetylation	26	3.93705	0.000494939
GO:0030139	cellular_component	endocytic vesicle	52	3.93686	0.000493819
GO:0008285	biological_process	negative regulation of cell proliferation	340	3.93365	0.000498942
GO:0000724	biological_process	double-strand break repair via homologous recombination	58	3.92502	0.000515582
GO:1902476	biological_process	chloride transmembrane transport	47	3.92363	0.000517009
GO:0005789	cellular_component	endoplasmic reticulum membrane	216	3.91823	0.00052713
GO:0070509	biological_process	calcium ion import	23	3.91518	0.000532232
GO:0019827	biological_process	stem cell population maintenance	65	3.90895	0.000544507
GO:0023014	biological_process	signal transduction by protein phosphorylation	30	3.90084	0.000561388
GO:0042626	molecular_function	ATPase activity, coupled to transmembrane movement of substances	46	3.89974	0.000562247
GO:0030900	biological_process	forebrain development	68	3.8878	0.000588876
GO:0001525	biological_process	angiogenesis	213	3.88047	0.000605111
GO:0000278	biological_process	mitotic cell cycle	25	3.88012	0.000604192
GO:0007224	biological_process	smoothened signaling pathway	68	3.86991	0.000628204
GO:0008360	biological_process	regulation of cell shape	128	3.86754	0.000632463
GO:0035249	biological_process	synaptic transmission, glutamatergic	39	3.86003	0.000650326
GO:0007283	biological_process	spermatogenesis	301	3.85354	0.000665847
GO:0060999	biological_process	positive regulation of dendritic spine development	22	3.84394	0.000690441
GO:0003281	biological_process	ventricular septum development	38	3.83523	0.000713304
GO:0017112	molecular_function	Rab guanyl-nucleotide exchange factor activity	30	3.83381	0.000715338
GO:0004950	molecular_function	chemokine receptor activity	23	-3.82017	0.000753911
GO:0044325	molecular_function	ion channel binding	113	3.81841	0.000757131
GO:0034446	biological_process	substrate adhesion-dependent cell spreading	39	3.81651	0.000760768
GO:0021987	biological_process	cerebral cortex development	47	3.80574	0.000792365
GO:0008139	molecular_function	nuclear localization sequence binding	20	3.8029	0.000799236
GO:0045296	molecular_function	cadherin binding	28	3.79905	0.000809439
GO:0032956	biological_process	regulation of actin cytoskeleton organization	45	3.78653	0.000848907
GO:0008092	molecular_function	cytoskeletal protein binding	54	3.78623	0.000847507
GO:0032154	cellular_component	cleavage furrow	26	3.78463	0.000850569
GO:0006302	biological_process	double-strand break repair	54	3.77647	0.000876427
GO:0006890	biological_process	retrograde vesicle-mediated transport, Golgi to ER	21	3.76711	0.000907375
GO:0035335	biological_process	peptidyl-tyrosine dephosphorylation	47	3.76141	0.00092571
GO:0097110	molecular_function	scaffold protein binding	52	3.73326	0.00103275
GO:0031532	biological_process	actin cytoskeleton reorganization	49	3.71451	0.00110928
GO:0000781	cellular_component	chromosome, telomeric region	68	3.70847	0.00113292
GO:0005245	molecular_function	voltage-gated calcium channel activity	36	3.70806	0.00113163
GO:0000209	biological_process	protein polyubiquitination	98	3.70085	0.00116105
GO:0043209	cellular_component	myelin sheath	177	3.69712	0.00117501
GO:0016197	biological_process	endosomal transport	42	3.68347	0.00123639
GO:0005923	cellular_component	bicellular tight junction	99	3.68346	0.00123302
GO:0030334	biological_process	regulation of cell migration	68	3.68274	0.00123316
GO:0090307	biological_process	mitotic spindle assembly	26	3.67396	0.00127284
GO:0002039	molecular_function	p53 binding	66	3.66838	0.00129739
GO:0015631	molecular_function	tubulin binding	42	3.66095	0.001332
GO:0005184	molecular_function	neuropeptide hormone activity	20	-3.65971	0.00133482
GO:0004712	molecular_function	protein serine/threonine/tyrosine kinase activity	29	3.65343	0.00136423
GO:0016410	molecular_function	N-acyltransferase activity	35	-3.65191	0.00136868
GO:0032922	biological_process	circadian regulation of gene expression	57	3.65181	0.00136553
GO:0005543	molecular_function	phospholipid binding	78	3.64799	0.00138228
GO:0006338	biological_process	chromatin remodeling	82	3.64565	0.00139119
GO:0043849	molecular_function	Ras palmitoyltransferase activity	35	-3.64487	0.00139171
GO:0017075	molecular_function	syntaxin-1 binding	20	3.63714	0.00143032
GO:0016415	molecular_function	octanoyltransferase activity	35	-3.63244	0.00145279
GO:0060076	cellular_component	excitatory synapse	32	3.62987	0.00146346
GO:0008286	biological_process	insulin receptor signaling pathway	46	3.62765	0.00147222
GO:0004147	molecular_function	dihydrolipoamide branched chain acyltransferase activity	34	-3.62072	0.00150822
GO:0046941	molecular_function	azetidine-2-carboxylic acid acetyltransferase activity	34	-3.62072	0.00150427
GO:0018030	molecular_function	peptidyl-lysine N6-myristoyltransferase activity	34	-3.62072	0.00150035
GO:0018031	molecular_function	peptidyl-lysine N6-palmitoyltransferase activity	34	-3.62072	0.00149644
GO:0016753	molecular_function	O-sinapoyltransferase activity	34	-3.62072	0.00149255
GO:0016752	molecular_function	sinapoyltransferase activity	34	-3.62072	0.00148869
GO:0016751	molecular_function	S-succinyltransferase activity	34	-3.62072	0.00148484
GO:0016750	molecular_function	O-succinyltransferase activity	34	-3.62072	0.00148101
GO:0030523	molecular_function	dihydrolipoamide S-acyltransferase activity	34	-3.62072	0.0014772
GO:0032216	molecular_function	glucosaminyl-phosphotidylinositol O-acyltransferase activity	34	-3.62072	0.00147342
GO:0016408	molecular_function	C-acyltransferase activity	34	-3.62072	0.00146965
GO:0016406	molecular_function	carnitine O-acyltransferase activity	34	-3.62072	0.0014659
GO:0052858	molecular_function	peptidyl-lysine N-acetyltransferase activity, acting on acetyl phosphate as donor	34	-3.62072	0.00146217
GO:0019705	molecular_function	protein-cysteine S-myristoyltransferase activity	34	-3.62072	0.00145846
GO:0019707	molecular_function	protein-cysteine S-acyltransferase activity	34	-3.62072	0.00145477
GO:0019186	molecular_function	acyl-CoA N-acyltransferase activity	34	-3.62072	0.00145109
GO:0034737	molecular_function	ergosterol O-acyltransferase activity	34	-3.62072	0.00144744
GO:0019105	molecular_function	N-palmitoyltransferase activity	34	-3.62072	0.0014438
GO:0034738	molecular_function	lanosterol O-acyltransferase activity	34	-3.62072	0.00144018
GO:0034848	molecular_function	naphthyl-2-oxomethyl-succinyl-CoA succinyl transferase activity	34	-3.62072	0.00143658
GO:0043741	molecular_function	L-2-aminoadipate N-acetyltransferase activity	34	-3.62072	0.001433
GO:0016454	molecular_function	C-palmitoyltransferase activity	34	-3.62072	0.00142943
GO:0016420	molecular_function	malonyltransferase activity	34	-3.62072	0.00142589
GO:0034851	molecular_function	2,4,4-trimethyl-3-oxopentanoyl-CoA 2-C-propanoyl transferase activity	34	-3.62072	0.00142236
GO:0018711	molecular_function	benzoyl acetate-CoA thiolase activity	34	-3.62072	0.00141885
GO:0018713	molecular_function	3-ketopimelyl-CoA thiolase activity	34	-3.62072	0.00141535
GO:0018712	molecular_function	3-hydroxybutyryl-CoA thiolase activity	34	-3.62072	0.00141187
GO:0034945	molecular_function	2,6-dimethyl-5-methylene-3-oxo-heptanoyl-CoA C-acetyltransferase activity	34	-3.62072	0.00140841
GO:0016748	molecular_function	succinyltransferase activity	34	-3.62072	0.00140497
GO:0034915	molecular_function	2-methylhexanoyl-CoA C-acetyltransferase activity	34	-3.62072	0.00140154
GO:0016749	molecular_function	N-succinyltransferase activity	34	-3.62072	0.00139813
GO:0008951	molecular_function	palmitoleoyl [acyl-carrier-protein]-dependent acyltransferase activity	34	-3.62072	0.00139474
GO:0043806	molecular_function	keto acid formate lyase activity	34	-3.62072	0.00139136
GO:0043764	molecular_function	UDP-3-O-[3-hydroxymyristoyl] glucosamine N-acyltransferase activity	34	-3.62072	0.001388
GO:0034919	molecular_function	butyryl-CoA 2-C-propionyltransferase activity	34	-3.62072	0.00138466
GO:0016418	molecular_function	S-acetyltransferase activity	34	-3.62072	0.00138133
GO:0016419	molecular_function	S-malonyltransferase activity	34	-3.62072	0.00137802
GO:0090595	molecular_function	acetyl-CoA:L-lysine N6-acetyltransferase	34	-3.62072	0.00137472
GO:0016414	molecular_function	O-octanoyltransferase activity	34	-3.62072	0.00137144
GO:0016416	molecular_function	O-palmitoyltransferase activity	34	-3.62072	0.00136817
GO:0016417	molecular_function	S-acyltransferase activity	34	-3.62072	0.00136492
GO:0016411	molecular_function	acylglycerol O-acyltransferase activity	34	-3.62072	0.00136169
GO:0016412	molecular_function	serine O-acyltransferase activity	34	-3.62072	0.00135847
GO:0016413	molecular_function	O-acetyltransferase activity	34	-3.62072	0.00135527
GO:0031175	biological_process	neuron projection development	119	3.61393	0.001388
GO:0000184	biological_process	nuclear-transcribed mRNA catabolic process, nonsense-mediated decay	31	3.60369	0.0014405
GO:0051219	molecular_function	phosphoprotein binding	51	3.59199	0.00150327
GO:0007264	biological_process	small GTPase mediated signal transduction	212	3.5894	0.00151474
GO:0009790	biological_process	embryo development	70	3.58813	0.00151858
GO:0042752	biological_process	regulation of circadian rhythm	46	3.57993	0.00156336
GO:0048675	biological_process	axon extension	23	3.57804	0.00157107
GO:0005578	cellular_component	proteinaceous extracellular matrix	295	3.56937	0.00162022
GO:0004222	molecular_function	metalloendopeptidase activity	101	3.55806	0.0016877
GO:0007052	biological_process	mitotic spindle organization	22	3.55685	0.00169157
GO:0003697	molecular_function	single-stranded DNA binding	67	3.52594	0.00189748
GO:0006413	biological_process	translational initiation	50	3.50514	0.00204737
GO:0007605	biological_process	sensory perception of sound	127	3.50151	0.00207073
GO:0043198	cellular_component	dendritic shaft	59	3.49974	0.00207979
GO:0007163	biological_process	establishment or maintenance of cell polarity	20	3.49428	0.00211791
GO:0030155	biological_process	regulation of cell adhesion	38	3.49241	0.00212798
GO:0007626	biological_process	locomotory behavior	98	3.49207	0.00212583
GO:0051539	molecular_function	4 iron, 4 sulfur cluster binding	39	3.48752	0.00215744
GO:0007005	biological_process	mitochondrion organization	58	3.48708	0.00215613
GO:0051020	molecular_function	GTPase binding	28	3.48635	0.00215711
GO:0005770	cellular_component	late endosome	115	3.48352	0.00217518
GO:0042391	biological_process	regulation of membrane potential	82	3.48272	0.00217679
GO:0051291	biological_process	protein heterooligomerization	87	3.48205	0.00217738
GO:0021766	biological_process	hippocampus development	43	3.4778	0.00220727
GO:0032092	biological_process	positive regulation of protein binding	61	3.47741	0.00220557
GO:0000118	cellular_component	histone deacetylase complex	32	3.47053	0.00225781
GO:0019107	molecular_function	myristoyltransferase activity	35	-3.46965	0.00226015
GO:0006306	biological_process	DNA methylation	23	3.46883	0.00226206
GO:0032869	biological_process	cellular response to insulin stimulus	64	3.46752	0.00226815
GO:0006814	biological_process	sodium ion transport	120	3.46588	0.00227699
GO:0031490	molecular_function	chromatin DNA binding	46	3.46173	0.00230731
GO:0061136	biological_process	regulation of proteasomal protein catabolic process	61	3.46014	0.00231586
GO:0004709	molecular_function	MAP kinase kinase kinase activity	33	3.45816	0.00232785
GO:0007029	biological_process	endoplasmic reticulum organization	22	3.45641	0.0023379
GO:0004407	molecular_function	histone deacetylase activity	22	3.45277	0.00236449
GO:0003684	molecular_function	damaged DNA binding	52	3.44383	0.00243876
GO:0000381	biological_process	regulation of alternative mRNA splicing, via spliceosome	28	3.44337	0.00243763
GO:0010595	biological_process	positive regulation of endothelial cell migration	36	3.43671	0.00249297
GO:0015293	molecular_function	symporter activity	107	3.43038	0.00254633
GO:0008081	molecular_function	phosphoric diester hydrolase activity	47	3.42681	0.00257451
GO:0016573	biological_process	histone acetylation	30	3.41816	0.00265202
GO:0000910	biological_process	cytokinesis	34	3.41438	0.00268335
GO:0035924	biological_process	cellular response to vascular endothelial growth factor stimulus	20	3.41118	0.00270915
GO:0051289	biological_process	protein homotetramerization	65	3.40482	0.0027671
GO:0006611	biological_process	protein export from nucleus	25	3.39982	0.00281223
GO:0051321	biological_process	meiotic cell cycle	82	3.39836	0.00282127
GO:0048041	biological_process	focal adhesion assembly	23	3.39608	0.00283882
GO:0048812	biological_process	neuron projection morphogenesis	66	3.39266	0.00286846
GO:0030534	biological_process	adult behavior	32	3.3867	0.0029253
GO:0050821	biological_process	protein stabilization	106	3.38398	0.00294814
GO:0051726	biological_process	regulation of cell cycle	103	3.3765	0.00302316
GO:0060021	biological_process	palate development	79	3.37539	0.00302902
GO:0032436	biological_process	positive regulation of proteasomal ubiquitin-dependent protein catabolic process	59	3.37523	0.00302438
GO:0019894	molecular_function	kinesin binding	34	3.36485	0.00313386
GO:0070491	molecular_function	repressing transcription factor binding	28	3.36475	0.00312847
GO:0005844	cellular_component	polysome	33	3.35914	0.00318604
GO:0010923	biological_process	negative regulation of phosphatase activity	47	3.35688	0.00320558
GO:0031492	molecular_function	nucleosomal DNA binding	26	3.35217	0.00325378
GO:0051536	molecular_function	iron-sulfur cluster binding	63	3.35206	0.00324838
GO:0015758	biological_process	glucose transport	25	3.34962	0.00327038
GO:0051721	molecular_function	protein phosphatase 2A binding	32	3.34954	0.00326456
GO:0000123	cellular_component	histone acetyltransferase complex	24	3.34639	0.00329509
GO:0000398	biological_process	mRNA splicing, via spliceosome	82	3.34347	0.00332313
GO:0007179	biological_process	transforming growth factor beta receptor signaling pathway	66	3.34035	0.00335373
GO:0034451	cellular_component	centriolar satellite	20	3.33532	0.00340809
GO:0008289	molecular_function	lipid binding	237	3.32944	0.0034737
GO:0005930	cellular_component	axoneme	65	3.31912	0.00359732
GO:0005080	molecular_function	protein kinase C binding	54	3.3159	0.0036316
GO:0031072	molecular_function	heat shock protein binding	52	3.30744	0.00373557
GO:0016328	cellular_component	lateral plasma membrane	45	3.29857	0.00384786
GO:0033613	molecular_function	activating transcription factor binding	25	3.29501	0.00388901
GO:0016757	molecular_function	transferase activity, transferring glycosyl groups	196	3.2873	0.00398896
GO:0021915	biological_process	neural tube development	40	3.28565	0.00400439
GO:0006412	biological_process	translation	229	3.28536	0.00400042
GO:0005201	molecular_function	extracellular matrix structural constituent	29	3.28243	0.00403412
GO:0016712	molecular_function	oxidoreductase activity, acting on paired donors, with incorporation or reduction of molecular oxygen, reduced flavin or flavoprotein as one donor, and incorporation of one atom of oxygen	56	-3.26879	0.00422532
GO:0031572	biological_process	G2 DNA damage checkpoint	20	3.26115	0.00433216
GO:0010629	biological_process	negative regulation of gene expression	171	3.26018	0.00433831
GO:0030864	cellular_component	cortical actin cytoskeleton	37	3.25575	0.00439782
GO:0071320	biological_process	cellular response to cAMP	31	3.25475	0.00440464
GO:0042826	molecular_function	histone deacetylase binding	99	3.25091	0.00445573
GO:0035091	molecular_function	phosphatidylinositol binding	70	3.23967	0.00462594
GO:0010975	biological_process	regulation of neuron projection development	26	3.23734	0.00465472
GO:0006357	biological_process	regulation of transcription from RNA polymerase II promoter	359	3.22791	0.00480144
GO:0016529	cellular_component	sarcoplasmic reticulum	54	3.2275	0.00479875
GO:0004722	molecular_function	protein serine/threonine phosphatase activity	47	3.22075	0.00490372
GO:0000077	biological_process	DNA damage checkpoint	25	3.219	0.00492394
GO:0007275	biological_process	multicellular organismal development	940	3.21775	0.00493582
GO:0008374	molecular_function	O-acyltransferase activity	43	-3.20665	0.00512026
GO:0001570	biological_process	vasculogenesis	62	3.20573	0.00512674
GO:0032588	cellular_component	trans-Golgi network membrane	20	3.1911	0.00538303
GO:0042472	biological_process	inner ear morphogenesis	67	3.1884	0.00542309
GO:0008104	biological_process	protein localization	76	3.18836	0.00541341
GO:0019825	molecular_function	oxygen binding	65	-3.18024	0.00555657
GO:0001568	biological_process	blood vessel development	60	3.17987	0.00555297
GO:0006904	biological_process	vesicle docking involved in exocytosis	33	3.17826	0.00557326
GO:0008395	molecular_function	steroid hydroxylase activity	50	-3.17706	0.0055855
GO:0030331	molecular_function	estrogen receptor binding	39	3.17608	0.00559367
GO:0008021	cellular_component	synaptic vesicle	118	3.17048	0.00569184
GO:0043966	biological_process	histone H3 acetylation	43	3.16921	0.00570579
GO:0010212	biological_process	response to ionizing radiation	44	3.16825	0.00571365
GO:0016567	biological_process	protein ubiquitination	242	3.16603	0.00574661
GO:0035108	biological_process	limb morphogenesis	28	3.16463	0.00576333
GO:0005975	biological_process	carbohydrate metabolic process	183	3.15143	0.00601895
GO:0042493	biological_process	response to drug	127	3.1463	0.00611381
GO:0004683	molecular_function	calmodulin-dependent protein kinase activity	21	3.14227	0.00618689
GO:0000794	cellular_component	condensed nuclear chromosome	38	3.14098	0.00620254
GO:0005739	cellular_component	mitochondrion	1563	3.13804	0.00625335
GO:0050660	molecular_function	flavin adenine dinucleotide binding	68	3.13468	0.00631355
GO:0005884	cellular_component	actin filament	58	3.13006	0.00640174
GO:0000902	biological_process	cell morphogenesis	68	3.12466	0.00650831
GO:0003743	molecular_function	translation initiation factor activity	49	3.12384	0.00651412
GO:0051491	biological_process	positive regulation of filopodium assembly	25	3.11819	0.00662808
GO:0032420	cellular_component	stereocilium	27	3.11448	0.00669951
GO:0048008	biological_process	platelet-derived growth factor receptor signaling pathway	33	3.11073	0.00677247
GO:0071300	biological_process	cellular response to retinoic acid	39	3.10838	0.00681399
GO:0006334	biological_process	nucleosome assembly	34	3.10394	0.00690434
GO:0045111	cellular_component	intermediate filament cytoskeleton	49	3.10323	0.00690806
GO:0060612	biological_process	adipose tissue development	30	3.1017	0.00693101
GO:0030018	cellular_component	Z disc	99	3.10169	0.00691852
GO:0007266	biological_process	Rho protein signal transduction	49	3.10087	0.0069251
GO:0004772	molecular_function	sterol O-acyltransferase activity	36	-3.09842	0.00696971
GO:0048013	biological_process	ephrin receptor signaling pathway	34	3.09433	0.00705377
GO:0005544	molecular_function	calcium-dependent phospholipid binding	27	3.0941	0.00704625
GO:0000979	molecular_function	RNA polymerase II core promoter sequence-specific DNA binding	60	3.08861	0.00716467
GO:0050772	biological_process	positive regulation of axonogenesis	25	3.08839	0.00715692
GO:0001106	molecular_function	RNA polymerase II transcription corepressor activity	22	3.0816	0.00730905
GO:0008168	molecular_function	methyltransferase activity	160	3.07992	0.00733708
GO:0016055	biological_process	Wnt signaling pathway	186	3.07826	0.00736454
GO:0001578	biological_process	microtubule bundle formation	23	3.07672	0.00738953
GO:0006631	biological_process	fatty acid metabolic process	150	3.07086	0.00752253
GO:0005158	molecular_function	insulin receptor binding	32	3.05619	0.00788616
GO:0030218	biological_process	erythrocyte differentiation	44	3.05455	0.00791529
GO:0003007	biological_process	heart morphogenesis	58	3.0502	0.00801646
GO:0016311	biological_process	dephosphorylation	123	3.05003	0.00800669
GO:0051879	molecular_function	Hsp90 protein binding	29	3.04971	0.00800089
GO:0031122	biological_process	cytoplasmic microtubule organization	32	3.04187	0.00819763
GO:0006821	biological_process	chloride transport	82	3.04029	0.00822611
GO:0043113	biological_process	receptor clustering	27	3.03885	0.00825076
GO:0045740	biological_process	positive regulation of DNA replication	41	3.03577	0.00832069
GO:0021591	biological_process	ventricular system development	21	3.03085	0.00844258
GO:0006139	biological_process	nucleobase-containing compound metabolic process	32	3.02635	0.0085541
GO:0045665	biological_process	negative regulation of neuron differentiation	70	3.02434	0.0085959
GO:0006874	biological_process	cellular calcium ion homeostasis	96	3.02278	0.00862524
GO:0043124	biological_process	negative regulation of I-kappaB kinase/NF-kappaB signaling	34	3.02178	0.00863852
GO:0005891	cellular_component	voltage-gated calcium channel complex	21	3.02057	0.00865787
GO:0030971	molecular_function	receptor tyrosine kinase binding	41	3.01814	0.00871244
GO:0035257	molecular_function	nuclear hormone receptor binding	22	3.0158	0.0087646
GO:0000502	cellular_component	proteasome complex	60	3.01498	0.00877275
GO:0031435	molecular_function	mitogen-activated protein kinase kinase kinase binding	23	3.01195	0.00884535
GO:0000980	molecular_function	RNA polymerase II distal enhancer sequence-specific DNA binding	70	3.0086	0.00892795
GO:0043406	biological_process	positive regulation of MAP kinase activity	46	3.00372	0.00905673
GO:0046875	molecular_function	ephrin receptor binding	27	3.00012	0.00914869
GO:0030217	biological_process	T cell differentiation	38	2.99887	0.00917042
GO:0035162	biological_process	embryonic hemopoiesis	21	2.98562	0.00956061
GO:0031901	cellular_component	early endosome membrane	33	2.97218	0.00997188
GO:0042734	cellular_component	presynaptic membrane	53	2.9705	0.0100094
GO:0010008	cellular_component	endosome membrane	58	2.96967	0.0100194
GO:0021772	biological_process	olfactory bulb development	23	2.96799	0.0100569
GO:0005778	cellular_component	peroxisomal membrane	43	2.96768	0.0100497
GO:0004177	molecular_function	aminopeptidase activity	26	2.96307	0.0101842
GO:0043552	biological_process	positive regulation of phosphatidylinositol 3-kinase activity	27	2.95657	0.0103835
GO:0035904	biological_process	aorta development	23	2.94915	0.0106181
GO:0045859	biological_process	regulation of protein kinase activity	29	2.94897	0.0106063
GO:0046835	biological_process	carbohydrate phosphorylation	21	2.94875	0.0105957
GO:0030286	cellular_component	dynein complex	24	2.94805	0.0106018
GO:0005160	molecular_function	transforming growth factor beta receptor binding	42	-2.94734	0.010608
GO:0042177	biological_process	negative regulation of protein catabolic process	34	2.94468	0.0106816
GO:0005200	molecular_function	structural constituent of cytoskeleton	58	2.93786	0.0109009
GO:0006950	biological_process	response to stress	30	2.93651	0.0109303
GO:0048568	biological_process	embryonic organ development	30	2.93445	0.0109844
GO:0043388	biological_process	positive regulation of DNA binding	29	2.92097	0.0114518
GO:0001892	biological_process	embryonic placenta development	24	2.91332	0.0117167
GO:0001664	molecular_function	G-protein coupled receptor binding	50	-2.91094	0.0117864
GO:0048025	biological_process	negative regulation of mRNA splicing, via spliceosome	24	2.90536	0.0119787
GO:0000793	cellular_component	condensed chromosome	29	2.90321	0.012041
GO:0030199	biological_process	collagen fibril organization	37	2.90301	0.0120289
GO:0016358	biological_process	dendrite development	36	2.89936	0.0121494
GO:0050839	molecular_function	cell adhesion molecule binding	51	2.89342	0.0123613
GO:0010494	cellular_component	cytoplasmic stress granule	33	2.88037	0.0128634
GO:0005764	cellular_component	lysosome	316	2.8779	0.0129429
GO:0042787	biological_process	protein ubiquitination involved in ubiquitin-dependent protein catabolic process	91	2.87202	0.0131643
GO:0012506	cellular_component	vesicle membrane	30	2.86867	0.0132826
GO:0043524	biological_process	negative regulation of neuron apoptotic process	146	2.86787	0.0132947
GO:0001105	molecular_function	RNA polymerase II transcription coactivator activity	31	2.86163	0.013537
GO:0005901	cellular_component	caveola	78	2.86075	0.0135524
GO:0007160	biological_process	cell-matrix adhesion	76	2.85755	0.0136671
GO:0035097	cellular_component	histone methyltransferase complex	25	2.8492	0.0140083
GO:0007254	biological_process	JNK cascade	33	2.84667	0.0140968
GO:0048814	biological_process	regulation of dendrite morphogenesis	23	2.84181	0.0142903
GO:0050767	biological_process	regulation of neurogenesis	20	2.84112	0.0142982
GO:0000082	biological_process	G1/S transition of mitotic cell cycle	56	2.83766	0.0144303
GO:0051966	biological_process	regulation of synaptic transmission, glutamatergic	20	2.83509	0.0145236
GO:0017148	biological_process	negative regulation of translation	60	2.83058	0.0147058
GO:0001666	biological_process	response to hypoxia	105	2.82918	0.0147465
GO:0000792	cellular_component	heterochromatin	34	2.82898	0.0147322
GO:0032259	biological_process	methylation	157	2.82863	0.0147246
GO:0016407	molecular_function	acetyltransferase activity	44	-2.8254	0.0148497
GO:0030672	cellular_component	synaptic vesicle membrane	29	2.81609	0.0152623
GO:0016491	molecular_function	oxidoreductase activity	555	2.81142	0.0154612
GO:0000977	molecular_function	RNA polymerase II regulatory region sequence-specific DNA binding	183	2.81009	0.0155001
GO:0055037	cellular_component	recycling endosome	81	2.80977	0.0154908
GO:0005921	cellular_component	gap junction	31	-2.80955	0.0154769
GO:0034976	biological_process	response to endoplasmic reticulum stress	64	2.80845	0.0155047
GO:0043967	biological_process	histone H4 acetylation	30	2.80664	0.0155677
GO:0032947	molecular_function	protein complex scaffold	43	2.79563	0.0160823
GO:0072659	biological_process	protein localization to plasma membrane	64	2.79469	0.0161036
GO:0005776	cellular_component	autophagosome	40	2.78587	0.0165222
GO:0007265	biological_process	Ras protein signal transduction	34	2.78537	0.0165217
GO:0031638	biological_process	zymogen activation	22	-2.78508	0.0165101
GO:0000151	cellular_component	ubiquitin ligase complex	76	2.78456	0.0165105
GO:0051213	molecular_function	dioxygenase activity	76	2.78202	0.0166141
GO:0060325	biological_process	face morphogenesis	34	2.77529	0.0169356
GO:0006909	biological_process	phagocytosis	39	2.77466	0.0169414
GO:0007015	biological_process	actin filament organization	68	2.77201	0.0170533
GO:0006805	biological_process	xenobiotic metabolic process	65	-2.76837	0.0172184
GO:0009986	cellular_component	cell surface	572	2.7627	0.0174929
GO:0043235	cellular_component	receptor complex	127	2.76036	0.017591
GO:0035116	biological_process	embryonic hindlimb morphogenesis	33	2.76008	0.0175786
GO:0042738	biological_process	exogenous drug catabolic process	52	-2.75981	0.017566
GO:0005546	molecular_function	phosphatidylinositol-4,5-bisphosphate binding	52	2.75489	0.0178047
GO:0048514	biological_process	blood vessel morphogenesis	32	2.75312	0.0178735
GO:0002526	biological_process	acute inflammatory response	24	-2.75164	0.017927
GO:0043588	biological_process	skin development	48	2.74751	0.0181261
GO:0043204	cellular_component	perikaryon	105	2.7383	0.0186129
GO:0007040	biological_process	lysosome organization	36	2.73613	0.0187075
GO:0071277	biological_process	cellular response to calcium ion	38	2.73472	0.0187587
GO:0002027	biological_process	regulation of heart rate	33	2.73337	0.0188071
GO:0000070	biological_process	mitotic sister chromatid segregation	23	2.7281	0.0190807
GO:0006888	biological_process	ER to Golgi vesicle-mediated transport	51	2.72404	0.0192877
GO:0032467	biological_process	positive regulation of cytokinesis	27	2.72333	0.0192994
GO:0014068	biological_process	positive regulation of phosphatidylinositol 3-kinase signaling	56	2.71705	0.0196398
GO:0004553	molecular_function	hydrolase activity, hydrolyzing O-glycosyl compounds	35	2.71419	0.0197797
GO:0071356	biological_process	cellular response to tumor necrosis factor	37	2.71315	0.0198117
GO:0006891	biological_process	intra-Golgi vesicle-mediated transport	21	2.71094	0.0199138
GO:0005623	cellular_component	cell	152	2.70497	0.0202445
GO:0005547	molecular_function	phosphatidylinositol-3,4,5-trisphosphate binding	37	2.70434	0.0202522
GO:0055072	biological_process	iron ion homeostasis	40	2.6987	0.020568
GO:0005777	cellular_component	peroxisome	129	2.69704	0.0206394
GO:0032007	biological_process	negative regulation of TOR signaling	28	2.6943	0.0207787
GO:0006366	biological_process	transcription from RNA polymerase II promoter	214	2.69198	0.0208923
GO:0030145	molecular_function	manganese ion binding	45	2.69098	0.0209236
GO:0070412	molecular_function	R-SMAD binding	21	2.69029	0.0209352
GO:0016525	biological_process	negative regulation of angiogenesis	63	2.68783	0.0210583
GO:0048146	biological_process	positive regulation of fibroblast proliferation	59	2.68406	0.0212655
GO:0008023	cellular_component	transcription elongation factor complex	21	2.68221	0.0213517
GO:0030097	biological_process	hemopoiesis	79	2.68128	0.0213793
GO:0004693	molecular_function	cyclin-dependent protein serine/threonine kinase activity	30	2.67553	0.0217169
GO:0000978	molecular_function	RNA polymerase II core promoter proximal region sequence-specific DNA binding	326	2.66964	0.022069
GO:0031012	cellular_component	extracellular matrix	181	2.66038	0.0226517
GO:0050905	biological_process	neuromuscular process	25	2.65773	0.0227962
GO:0007631	biological_process	feeding behavior	28	-2.65765	0.0227682
GO:1903146	biological_process	regulation of mitophagy	26	2.65544	0.0228842
GO:0046326	biological_process	positive regulation of glucose import	31	2.65289	0.0230235
GO:0046856	biological_process	phosphatidylinositol dephosphorylation	20	2.65032	0.023165
GO:0014065	biological_process	phosphatidylinositol 3-kinase signaling	22	2.64648	0.0233959
GO:0004872	molecular_function	receptor activity	118	2.64289	0.02361
GO:0009898	cellular_component	cytoplasmic side of plasma membrane	44	2.64004	0.0237747
GO:0006606	biological_process	protein import into nucleus	47	2.63705	0.0239503
GO:0015914	biological_process	phospholipid transport	32	2.63684	0.0239305
GO:0051865	biological_process	protein autoubiquitination	47	2.63592	0.0239602
GO:0035058	biological_process	nonmotile primary cilium assembly	24	2.63501	0.0239892
GO:0003730	molecular_function	mRNA 3'-UTR binding	38	2.63151	0.0242024
GO:0007616	biological_process	long-term memory	30	2.62728	0.02447
GO:0090090	biological_process	negative regulation of canonical Wnt signaling pathway	90	2.62372	0.0246912
GO:0006259	biological_process	DNA metabolic process	22	2.62303	0.0247059
GO:0032993	cellular_component	protein-DNA complex	28	2.6229	0.0246789
GO:0005525	molecular_function	GTP binding	324	2.62161	0.0247368
GO:0006820	biological_process	anion transport	27	2.61739	0.0250087
GO:0030324	biological_process	lung development	97	2.61471	0.0251697
GO:0005198	molecular_function	structural molecule activity	168	-2.61342	0.0252284
GO:0042733	biological_process	embryonic digit morphogenesis	61	2.61231	0.025274
GO:0018602	molecular_function	2,4-dichlorophenoxyacetate alpha-ketoglutarate dioxygenase activity	32	2.6098	0.0254241
GO:0019798	molecular_function	procollagen-proline dioxygenase activity	32	2.6098	0.0253877
GO:0034792	molecular_function	hypophosphite dioxygenase activity	32	2.6098	0.0253514
GO:0000907	molecular_function	sulfonate dioxygenase activity	32	2.6098	0.0253152
GO:0052634	molecular_function	C-19 gibberellin 2-beta-dioxygenase activity	32	2.6098	0.0252791
GO:0052635	molecular_function	C-20 gibberellin 2-beta-dioxygenase activity	32	2.6098	0.0252431
GO:0004252	molecular_function	serine-type endopeptidase activity	190	-2.60868	0.0252897
GO:0008333	biological_process	endosome to lysosome transport	36	2.60617	0.0254391
GO:0043015	molecular_function	gamma-tubulin binding	26	2.60477	0.0255073
GO:0050770	biological_process	regulation of axonogenesis	23	2.59838	0.0259501
GO:0001974	biological_process	blood vessel remodeling	37	2.59805	0.0259383
GO:0005637	cellular_component	nuclear inner membrane	26	2.59779	0.0259212
GO:0050998	molecular_function	nitric-oxide synthase binding	22	2.59483	0.026109
GO:0008203	biological_process	cholesterol metabolic process	83	2.59285	0.0262223
GO:0006807	biological_process	nitrogen compound metabolic process	21	2.59218	0.0262368
GO:0001077	molecular_function	transcriptional activator activity, RNA polymerase II core promoter proximal region sequence-specific binding	232	2.58882	0.0264573
GO:0030016	cellular_component	myofibril	33	2.58318	0.0268559
GO:0031941	cellular_component	filamentous actin	28	2.58318	0.0268184
GO:0004896	molecular_function	cytokine receptor activity	41	2.58263	0.0268235
GO:0008080	molecular_function	N-acetyltransferase activity	50	-2.58237	0.026806
GO:0001917	cellular_component	photoreceptor inner segment	38	2.57769	0.027134
GO:0008589	biological_process	regulation of smoothened signaling pathway	20	2.57417	0.0273732
GO:0045494	biological_process	photoreceptor cell maintenance	39	2.57244	0.0274719
GO:0004129	molecular_function	cytochrome-c oxidase activity	20	-2.57148	0.0275101
GO:0019838	molecular_function	growth factor binding	41	2.57132	0.027485
GO:0006936	biological_process	muscle contraction	33	2.56836	0.0276825
GO:0016922	molecular_function	ligand-dependent nuclear receptor binding	21	2.56503	0.0279107
GO:0000187	biological_process	activation of MAPK activity	71	2.55818	0.0284274
GO:0042974	molecular_function	retinoic acid receptor binding	20	2.55481	0.0286648
GO:0000045	biological_process	autophagosome assembly	39	2.55457	0.0286449
GO:0000723	biological_process	telomere maintenance	29	2.54802	0.0291476
GO:0048786	cellular_component	presynaptic active zone	24	2.5387	0.029895
GO:0016571	biological_process	histone methylation	24	2.53412	0.0302471
GO:0000030	molecular_function	mannosyltransferase activity	58	2.53052	0.0305169
GO:0032091	biological_process	negative regulation of protein binding	49	2.52999	0.0305212
GO:0072372	cellular_component	primary cilium	38	2.52894	0.030571
GO:0006812	biological_process	cation transport	73	2.52879	0.0305423
GO:0050804	biological_process	modulation of synaptic transmission	23	2.52547	0.0307906
GO:0006491	biological_process	N-glycan processing	20	2.52218	0.0310382
GO:0030136	cellular_component	clathrin-coated vesicle	45	2.52098	0.0311015
GO:0051017	biological_process	actin filament bundle assembly	30	2.52082	0.0310735
GO:0051091	biological_process	positive regulation of sequence-specific DNA binding transcription factor activity	98	2.51908	0.031185
GO:0006979	biological_process	response to oxidative stress	109	2.51321	0.0316661
GO:0070373	biological_process	negative regulation of ERK1 and ERK2 cascade	56	2.51058	0.0318597
GO:0051453	biological_process	regulation of intracellular pH	26	2.50983	0.0318846
GO:0050775	biological_process	positive regulation of dendrite morphogenesis	27	2.5048	0.0322976
GO:0006633	biological_process	fatty acid biosynthetic process	67	2.49843	0.0328401
GO:0004197	molecular_function	cysteine-type endopeptidase activity	94	2.49182	0.0334125
GO:0004527	molecular_function	exonuclease activity	49	2.48764	0.0337625
GO:0035255	molecular_function	ionotropic glutamate receptor binding	24	2.48761	0.0337195
GO:0050840	molecular_function	extracellular matrix binding	25	2.48719	0.0337145
GO:0098792	biological_process	xenophagy	82	2.48706	0.033682
GO:0030017	cellular_component	sarcomere	27	2.48379	0.0339476
GO:0001047	molecular_function	core promoter binding	65	2.48114	0.0341551
GO:0030659	cellular_component	cytoplasmic vesicle membrane	23	2.47804	0.0344077
GO:0030316	biological_process	osteoclast differentiation	26	2.47747	0.0344169
GO:0071560	biological_process	cellular response to transforming growth factor beta stimulus	32	2.47677	0.0344383
GO:0034613	biological_process	cellular protein localization	52	2.46683	0.0353626
GO:0006869	biological_process	lipid transport	93	2.46641	0.0353567
GO:0005254	molecular_function	chloride channel activity	62	2.44776	0.037192
GO:0006493	biological_process	protein O-linked glycosylation	26	2.44248	0.0376905
GO:0031647	biological_process	regulation of protein stability	55	2.43525	0.038401
GO:0032839	cellular_component	dendrite cytoplasm	21	2.43277	0.0386147
GO:0051262	biological_process	protein tetramerization	37	2.43233	0.0386106
GO:0000993	molecular_function	RNA polymerase II core binding	20	2.43122	0.0386784
GO:0008305	cellular_component	integrin complex	25	2.43117	0.0386328
GO:0051117	molecular_function	ATPase binding	80	2.43086	0.0386148
GO:0016485	biological_process	protein processing	80	2.42841	0.0388256
GO:0060041	biological_process	retina development in camera-type eye	66	2.42573	0.0390627
GO:0004114	molecular_function	3',5'-cyclic-nucleotide phosphodiesterase activity	23	2.42514	0.0390751
GO:0050919	biological_process	negative chemotaxis	26	2.42503	0.0390365
GO:0015701	biological_process	bicarbonate transport	24	2.42174	0.0393396
GO:0001932	biological_process	regulation of protein phosphorylation	57	2.42004	0.0394735
GO:0050731	biological_process	positive regulation of peptidyl-tyrosine phosphorylation	93	2.41572	0.0398924
GO:0034765	biological_process	regulation of ion transmembrane transport	135	2.41495	0.0399249
GO:0030335	biological_process	positive regulation of cell migration	185	2.39938	0.0416099
GO:0043734	molecular_function	DNA-N1-methyladenine dioxygenase activity	33	2.39249	0.042345
GO:0045070	biological_process	positive regulation of viral genome replication	20	2.39065	0.0425027
GO:0051898	biological_process	negative regulation of protein kinase B signaling	39	2.38865	0.0426796
GO:0043410	biological_process	positive regulation of MAPK cascade	98	2.3872	0.0427932
GO:0034394	biological_process	protein localization to cell surface	23	2.38529	0.0429609
GO:0003333	biological_process	amino acid transmembrane transport	24	2.38501	0.0429379
GO:0006310	biological_process	DNA recombination	75	2.38496	0.042889
GO:0050680	biological_process	negative regulation of epithelial cell proliferation	64	2.38318	0.0430419
GO:0006887	biological_process	exocytosis	102	2.37987	0.0433741
GO:0031398	biological_process	positive regulation of protein ubiquitination	55	2.37646	0.0437214
GO:0016049	biological_process	cell growth	46	2.37398	0.04396
GO:0007268	biological_process	synaptic transmission	115	2.37367	0.0439403
GO:0009058	biological_process	biosynthetic process	36	2.37234	0.0440433
GO:0031526	cellular_component	brush border membrane	60	2.37048	0.0442088
GO:0019706	molecular_function	protein-cysteine S-palmitoyltransferase activity	24	2.3697	0.0442459
GO:0007229	biological_process	integrin-mediated signaling pathway	64	2.36892	0.0442833
GO:0043484	biological_process	regulation of RNA splicing	26	2.36748	0.0443993
GO:0070469	cellular_component	respiratory chain	47	-2.36522	0.0446144
GO:0009987	biological_process	cellular process	22	2.3642	0.0446809
GO:0070936	biological_process	protein K48-linked ubiquitination	46	2.3631	0.0447572
GO:0098779	biological_process	mitophagy in response to mitochondrial depolarization	118	2.35983	0.0450968
GO:0002026	biological_process	regulation of the force of heart contraction	23	2.35977	0.0450473
GO:0006513	biological_process	protein monoubiquitination	28	2.35963	0.0450085
GO:0002092	biological_process	positive regulation of receptor internalization	24	2.35727	0.0452387
GO:0006928	biological_process	movement of cell or subcellular component	21	2.35599	0.0453371
GO:0031593	molecular_function	polyubiquitin binding	26	2.35221	0.045744
GO:0003714	molecular_function	transcription corepressor activity	134	2.34965	0.0460017
GO:0032088	biological_process	negative regulation of NF-kappaB transcription factor activity	64	2.34714	0.0462548
GO:0002230	biological_process	positive regulation of defense response to virus by host	98	2.34184	0.0468581
GO:0045787	biological_process	positive regulation of cell cycle	36	2.3415	0.0468422
GO:0016126	biological_process	sterol biosynthetic process	24	2.3375	0.0472881
GO:0007126	biological_process	meiotic nuclear division	22	2.33382	0.0476956
GO:0036464	cellular_component	cytoplasmic ribonucleoprotein granule	22	2.33357	0.0476688
GO:0032456	biological_process	endocytic recycling	21	2.33343	0.0476279
GO:0090305	biological_process	nucleic acid phosphodiester bond hydrolysis	24	2.32729	0.0483539
GO:0042593	biological_process	glucose homeostasis	107	2.32622	0.0484328
GO:0016620	molecular_function	oxidoreductase activity, acting on the aldehyde or oxo group of donors, NAD or NADP as acceptor	21	2.32512	0.0485144
GO:0022008	biological_process	neurogenesis	42	2.31674	0.049547
GO:0045860	biological_process	positive regulation of protein kinase activity	50	2.31609	0.0495707
GO:0061098	biological_process	positive regulation of protein tyrosine kinase activity	23	2.31005	0.0503107
GO:0071260	biological_process	cellular response to mechanical stimulus	20	2.30416	0.0510386
GO:0043392	biological_process	negative regulation of DNA binding	27	2.29866	0.0517222
GO:0043531	molecular_function	ADP binding	34	2.29595	0.0520288
GO:0014704	cellular_component	intercalated disc	48	2.29339	0.0523165
GO:0006695	biological_process	cholesterol biosynthetic process	29	2.29011	0.0527067
GO:0051019	molecular_function	mitogen-activated protein kinase binding	25	2.28962	0.0527103
GO:0005801	cellular_component	cis-Golgi network	38	2.28396	0.0534347
GO:0051225	biological_process	spindle assembly	28	2.28091	0.0537986
GO:0032266	molecular_function	phosphatidylinositol-3-phosphate binding	30	2.28084	0.0537428
GO:0043393	biological_process	regulation of protein binding	20	2.27534	0.0544571
GO:0060349	biological_process	bone morphogenesis	32	2.26905	0.0552935
GO:0000228	cellular_component	nuclear chromosome	28	2.26722	0.0554909
GO:0042281	molecular_function	dolichyl pyrophosphate Man9GlcNAc2 alpha-1,3-glucosyltransferase activity	55	2.2665	0.0555289
GO:1901215	biological_process	negative regulation of neuron death	47	2.26514	0.0556583
GO:0005876	cellular_component	spindle microtubule	35	2.26143	0.0561317
GO:0006898	biological_process	receptor-mediated endocytosis	50	2.26021	0.0562422
GO:0030512	biological_process	negative regulation of transforming growth factor beta receptor signaling pathway	49	2.26007	0.0561952
GO:0005840	cellular_component	ribosome	146	-2.25634	0.0566761
GO:0018345	biological_process	protein palmitoylation	20	2.25313	0.0570812
GO:0030173	cellular_component	integral component of Golgi membrane	39	2.2527	0.0570767
GO:0008392	molecular_function	arachidonic acid epoxygenase activity	49	-2.25232	0.0570641
GO:0008654	biological_process	phospholipid biosynthetic process	56	2.25129	0.0571494
GO:0007338	biological_process	single fertilization	51	2.25064	0.0571767
GO:0002040	biological_process	sprouting angiogenesis	24	2.24317	0.0582259
GO:0045453	biological_process	bone resorption	21	2.23989	0.0586516
GO:0046627	biological_process	negative regulation of insulin receptor signaling pathway	32	2.23898	0.0587198
GO:0090630	biological_process	activation of GTPase activity	33	2.23753	0.0588703
GO:0010765	biological_process	positive regulation of sodium ion transport	22	2.23741	0.0588194
GO:0042147	biological_process	retrograde transport, endosome to Golgi	54	2.23617	0.0589371
GO:0046658	cellular_component	anchored component of plasma membrane	35	-2.2225	0.0609786
GO:0016788	molecular_function	hydrolase activity, acting on ester bonds	32	2.2174	0.0617094
GO:0030674	molecular_function	protein binding, bridging	58	2.21644	0.061788
GO:0035725	biological_process	sodium ion transmembrane transport	59	2.21562	0.061846
GO:0005622	cellular_component	intracellular	787	2.21156	0.0624192
GO:0060348	biological_process	bone development	47	2.21081	0.0624652
GO:0071526	biological_process	semaphorin-plexin signaling pathway	32	2.20522	0.0632906
GO:0035869	cellular_component	ciliary transition zone	21	2.20438	0.0633509
GO:0010811	biological_process	positive regulation of cell-substrate adhesion	42	2.18951	0.0657215
GO:0060291	biological_process	long-term synaptic potentiation	45	2.18911	0.0657105
GO:0060122	biological_process	inner ear receptor stereocilium organization	20	2.18845	0.065744
GO:0051259	biological_process	protein oligomerization	58	2.18255	0.0666579
GO:0030307	biological_process	positive regulation of cell growth	72	2.18125	0.0667985
GO:0005518	molecular_function	collagen binding	56	2.17969	0.0669849
GO:0010862	biological_process	positive regulation of pathway-restricted SMAD protein phosphorylation	45	-2.17833	0.067138
GO:0030276	molecular_function	clathrin binding	25	2.17829	0.0670667
GO:0002244	biological_process	hematopoietic progenitor cell differentiation	89	2.1782	0.0670033
GO:0045638	biological_process	negative regulation of myeloid cell differentiation	21	2.17129	0.0681046
GO:0040014	biological_process	regulation of multicellular organism growth	31	2.16986	0.068272
GO:0001103	molecular_function	RNA polymerase II repressing transcription factor binding	28	2.16894	0.068352
GO:0007519	biological_process	skeletal muscle tissue development	49	2.16829	0.0683837
GO:0030819	biological_process	positive regulation of cAMP biosynthetic process	43	-2.16693	0.0685402
GO:0001085	molecular_function	RNA polymerase II transcription factor binding	49	2.16662	0.0685132
GO:0001046	molecular_function	core promoter sequence-specific DNA binding	41	2.16602	0.0685384
GO:0046527	molecular_function	glucosyltransferase activity	54	2.16581	0.068495
GO:0046983	molecular_function	protein dimerization activity	162	2.15931	0.0695456
GO:0043525	biological_process	positive regulation of neuron apoptotic process	60	2.15869	0.0695737
GO:0071346	biological_process	cellular response to interferon-gamma	28	2.15754	0.0696953
GO:0048538	biological_process	thymus development	51	2.15609	0.069869
GO:0010001	biological_process	glial cell differentiation	21	2.15303	0.0703274
GO:0071897	biological_process	DNA biosynthetic process	24	2.15199	0.0704295
GO:0014911	biological_process	positive regulation of smooth muscle cell migration	39	2.14896	0.0708863
GO:0042060	biological_process	wound healing	61	2.14827	0.0709269
GO:0034260	biological_process	negative regulation of GTPase activity	28	2.14599	0.0712509
GO:0043010	biological_process	camera-type eye development	61	2.14596	0.0711762
GO:0043001	biological_process	Golgi to plasma membrane protein transport	23	2.14462	0.0713338
GO:0004576	molecular_function	oligosaccharyl transferase activity	55	2.13562	0.0728715
GO:0012505	cellular_component	endomembrane system	28	2.13403	0.0730781
GO:0016266	biological_process	O-glycan processing	20	2.12949	0.0738255
GO:0042470	cellular_component	melanosome	26	2.12872	0.073882
GO:0035861	cellular_component	site of double-strand break	26	2.12792	0.0739458
GO:0031201	cellular_component	SNARE complex	43	2.12579	0.0742543
GO:0019933	biological_process	cAMP-mediated signaling	29	2.12444	0.0744189
GO:0051059	molecular_function	NF-kappaB binding	31	2.12425	0.074371
GO:0072593	biological_process	reactive oxygen species metabolic process	31	2.12006	0.0750623
GO:0007628	biological_process	adult walking behavior	41	2.11905	0.0751658
GO:0001947	biological_process	heart looping	54	2.11318	0.0761807
GO:0090575	cellular_component	RNA polymerase II transcription factor complex	26	2.11	0.0766963
GO:0046921	molecular_function	alpha-(1->6)-fucosyltransferase activity	54	2.10986	0.0766357
GO:0007611	biological_process	learning or memory	44	2.10427	0.0776139
GO:0017022	molecular_function	myosin binding	24	2.10376	0.0776238
GO:0035176	biological_process	social behavior	35	2.10335	0.077617
GO:0003735	molecular_function	structural constituent of ribosome	115	-2.09257	0.0796133
GO:0005261	molecular_function	cation channel activity	35	2.0831	0.0813914
GO:0003073	biological_process	regulation of systemic arterial blood pressure	27	-2.07858	0.0822034
GO:0010977	biological_process	negative regulation of neuron projection development	51	2.07849	0.0821305
GO:0007566	biological_process	embryo implantation	38	2.07712	0.0823149
GO:0001158	molecular_function	enhancer sequence-specific DNA binding	21	2.07707	0.0822321
GO:0042254	biological_process	ribosome biogenesis	72	2.07098	0.0833696
GO:0045499	molecular_function	chemorepellent activity	27	2.0619	0.0851371
GO:0030183	biological_process	B cell differentiation	43	2.06049	0.0853352
GO:0005747	cellular_component	mitochondrial respiratory chain complex I	38	-2.05941	0.0854648
GO:0051087	molecular_function	chaperone binding	69	2.05723	0.0858222
GO:0070372	biological_process	regulation of ERK1 and ERK2 cascade	27	2.05706	0.0857627
GO:0046329	biological_process	negative regulation of JNK cascade	23	2.05108	0.0869161
GO:0000049	molecular_function	tRNA binding	37	2.04639	0.0878102
GO:0032465	biological_process	regulation of cytokinesis	21	2.04305	0.0884232
GO:0007568	biological_process	aging	38	2.03743	0.0895298
GO:0005244	molecular_function	voltage-gated ion channel activity	129	2.03629	0.0896773
GO:0072001	biological_process	renal system development	20	2.0316	0.0905944
GO:0005104	molecular_function	fibroblast growth factor receptor binding	27	-2.0312	0.0905829
GO:0030170	molecular_function	pyridoxal phosphate binding	47	2.03072	0.0905877
GO:0072661	biological_process	protein targeting to plasma membrane	24	2.02614	0.0914883
GO:0050853	biological_process	B cell receptor signaling pathway	29	2.02395	0.0918674
GO:0035496	molecular_function	lipopolysaccharide-1,5-galactosyltransferase activity	53	2.02362	0.0918411
GO:0016759	molecular_function	cellulose synthase activity	53	2.02362	0.0917409
GO:0052641	molecular_function	benzoic acid glucosyltransferase activity	53	2.02362	0.091641
GO:0052640	molecular_function	salicylic acid glucosyltransferase (glucoside-forming) activity	53	2.02362	0.0915413
GO:0008755	molecular_function	O antigen polymerase activity	53	2.02362	0.0914418
GO:0046920	molecular_function	alpha-(1->3)-fucosyltransferase activity	53	2.02362	0.0913425
GO:0080062	molecular_function	cytokinin 9-beta-glucosyltransferase activity	53	2.02362	0.0912434
GO:0000026	molecular_function	alpha-1,2-mannosyltransferase activity	53	2.02362	0.0911446
GO:0045140	molecular_function	inositol phosphoceramide synthase activity	53	2.02362	0.0910459
GO:0019187	molecular_function	beta-1,4-mannosyltransferase activity	53	2.02362	0.0909475
GO:0004376	molecular_function	glycolipid mannosyltransferase activity	53	2.02362	0.0908493
GO:0019112	molecular_function	phenanthrol glycosyltransferase activity	53	2.02362	0.0907513
GO:0018718	molecular_function	1,2-dihydroxy-phenanthrene glycosyltransferase activity	53	2.02362	0.0906535
GO:0000009	molecular_function	alpha-1,6-mannosyltransferase activity	53	2.02362	0.0905559
GO:0042283	molecular_function	dolichyl pyrophosphate Glc1Man9GlcNAc2 alpha-1,3-glucosyltransferase activity	53	2.02362	0.0904585
GO:0018715	molecular_function	9-phenanthrol UDP-glucuronosyltransferase activity	53	2.02362	0.0903614
GO:0018717	molecular_function	9-phenanthrol glycosyltransferase activity	53	2.02362	0.0902644
GO:0018716	molecular_function	1-phenanthrol glycosyltransferase activity	53	2.02362	0.0901677
GO:0008921	molecular_function	lipopolysaccharide-1,6-galactosyltransferase activity	53	2.02362	0.0900711
GO:0052638	molecular_function	indole-3-butyrate beta-glucosyltransferase activity	53	2.02362	0.0899748
GO:0052757	molecular_function	chondroitin hydrolase activity	53	2.02362	0.0898787
GO:0052639	molecular_function	salicylic acid glucosyltransferase (ester-forming) activity	53	2.02362	0.0897827
GO:0031278	molecular_function	alpha-1,2-galactosyltransferase activity	53	2.02362	0.089687
GO:0033556	molecular_function	dolichyl pyrophosphate Man7GlcNAc2 alpha-1,3-glucosyltransferase activity	53	2.02362	0.0895915
GO:0003980	molecular_function	UDP-glucose:glycoprotein glucosyltransferase activity	53	2.02362	0.0894962
GO:0052824	molecular_function	dolichyl-pyrophosphate Man7GlcNAc2 alpha-1,6-mannosyltransferase activity	53	2.02362	0.0894011
GO:0006378	biological_process	mRNA polyadenylation	22	2.02306	0.0894247
GO:0001702	biological_process	gastrulation with mouth forming second	25	2.01839	0.0903332
GO:0003707	molecular_function	steroid hormone receptor activity	51	2.01737	0.0904584
GO:0050896	biological_process	response to stimulus	103	-2.01692	0.09046
GO:0071375	biological_process	cellular response to peptide hormone stimulus	20	2.00901	0.0920852
GO:0071333	biological_process	cellular response to glucose stimulus	24	2.00888	0.0920169
GO:0007157	biological_process	heterophilic cell-cell adhesion via plasma membrane cell adhesion molecules	36	2.00235	0.0933575
GO:0001750	cellular_component	photoreceptor outer segment	60	2.00216	0.0933024
GO:0008201	molecular_function	heparin binding	134	2.00033	0.0936099
GO:0000033	molecular_function	alpha-1,3-mannosyltransferase activity	56	1.99889	0.0938319
GO:0043395	molecular_function	heparan sulfate proteoglycan binding	23	1.99871	0.0937734
GO:0048286	biological_process	lung alveolus development	45	1.99362	0.0948097
GO:0033138	biological_process	positive regulation of peptidyl-serine phosphorylation	71	1.99317	0.0948117
GO:0016758	molecular_function	transferase activity, transferring hexosyl groups	27	1.99202	0.0949711
GO:0030552	molecular_function	cAMP binding	23	1.99178	0.0949247
GO:0045444	biological_process	fat cell differentiation	54	1.99043	0.0951306
GO:0071347	biological_process	cellular response to interleukin-1	22	1.98923	0.0953012
GO:0090002	biological_process	establishment of protein localization to plasma membrane	33	1.9892	0.0952085
GO:0040007	biological_process	growth	34	-1.98832	0.0953062
GO:0016042	biological_process	lipid catabolic process	101	1.98726	0.0954465
GO:0016235	cellular_component	aggresome	31	1.98624	0.0955768
GO:0070301	biological_process	cellular response to hydrogen peroxide	38	1.98512	0.0957313
GO:0005790	cellular_component	smooth endoplasmic reticulum	27	1.98067	0.0966389
GO:1901998	biological_process	toxin transport	40	1.98004	0.0966828
GO:0015171	molecular_function	amino acid transmembrane transporter activity	28	1.97586	0.0975379
GO:0034644	biological_process	cellular response to UV	37	1.97146	0.098451
GO:0048843	biological_process	negative regulation of axon extension involved in axon guidance	26	1.96648	0.0995031
GO:0045648	biological_process	positive regulation of erythrocyte differentiation	20	1.96535	0.0996642
GO:0045773	biological_process	positive regulation of axon extension	33	1.96082	0.100623
GO:0043401	biological_process	steroid hormone mediated signaling pathway	54	1.95993	0.100728
GO:0030010	biological_process	establishment of cell polarity	23	1.95802	0.101076
GO:0070059	biological_process	intrinsic apoptotic signaling pathway in response to endoplasmic reticulum stress	34	1.95776	0.101033
GO:0006096	biological_process	glycolytic process	29	1.95727	0.101044
GO:0051092	biological_process	positive regulation of NF-kappaB transcription factor activity	100	1.95691	0.101026
GO:0009966	biological_process	regulation of signal transduction	27	1.95122	0.102271
GO:0007173	biological_process	epidermal growth factor receptor signaling pathway	38	1.94875	0.102755
GO:0031519	cellular_component	PcG protein complex	25	1.94737	0.10298
GO:0005720	cellular_component	nuclear heterochromatin	24	1.94513	0.103412
GO:0001228	molecular_function	transcriptional activator activity, RNA polymerase II transcription regulatory region sequence-specific binding	95	1.94238	0.103969
GO:0017157	biological_process	regulation of exocytosis	30	1.94056	0.104304
GO:0045776	biological_process	negative regulation of blood pressure	29	-1.94016	0.104293
GO:0045599	biological_process	negative regulation of fat cell differentiation	42	1.94008	0.104206
GO:0003924	molecular_function	GTPase activity	203	1.93648	0.104973
GO:0050681	molecular_function	androgen receptor binding	25	1.93645	0.104875
GO:0051260	biological_process	protein homooligomerization	177	1.93185	0.10589
GO:0030182	biological_process	neuron differentiation	99	1.93036	0.106147
GO:0051881	biological_process	regulation of mitochondrial membrane potential	28	-1.92989	0.106155
GO:0051276	biological_process	chromosome organization	33	1.92925	0.106205
GO:0045171	cellular_component	intercellular bridge	43	1.92684	0.10669
GO:0008306	biological_process	associative learning	29	1.92608	0.10677
GO:0045807	biological_process	positive regulation of endocytosis	20	1.92198	0.107675
GO:0048754	biological_process	branching morphogenesis of an epithelial tube	36	1.92079	0.107862
GO:0031424	biological_process	keratinization	29	-1.92003	0.107943
GO:0030879	biological_process	mammary gland development	34	1.91086	0.110131
GO:0007200	biological_process	phospholipase C-activating G-protein coupled receptor signaling pathway	45	-1.91075	0.110048
GO:0016829	molecular_function	lyase activity	134	1.90929	0.110306
GO:0001942	biological_process	hair follicle development	46	1.90839	0.110423
GO:0051209	biological_process	release of sequestered calcium ion into cytosol	29	1.90539	0.111074
GO:0045595	biological_process	regulation of cell differentiation	29	1.90446	0.1112
GO:0042552	biological_process	myelination	38	1.89944	0.112371
GO:0008045	biological_process	motor neuron axon guidance	26	1.89831	0.112548
GO:0007586	biological_process	digestion	23	-1.89026	0.114518
GO:0060048	biological_process	cardiac muscle contraction	46	1.89006	0.114457
GO:0030336	biological_process	negative regulation of cell migration	91	1.88742	0.115032
GO:0044130	biological_process	negative regulation of growth of symbiont in host	20	-1.88575	0.115356
GO:0001755	biological_process	neural crest cell migration	47	1.88521	0.115382
GO:0097192	biological_process	extrinsic apoptotic signaling pathway in absence of ligand	37	-1.88108	0.116353
GO:0043542	biological_process	endothelial cell migration	22	1.87609	0.11756
GO:0071339	cellular_component	MLL1 complex	28	1.87267	0.118355
GO:0017134	molecular_function	fibroblast growth factor binding	23	1.8724	0.11831
GO:0043236	molecular_function	laminin binding	24	1.86862	0.119207
GO:0055074	biological_process	calcium ion homeostasis	24	1.86653	0.119653
GO:0007417	biological_process	central nervous system development	63	1.86139	0.120927
GO:0005875	cellular_component	microtubule associated complex	25	1.85946	0.121335
GO:0015935	cellular_component	small ribosomal subunit	23	-1.85824	0.121548
GO:0042475	biological_process	odontogenesis of dentin-containing tooth	53	1.85672	0.121842
GO:0008284	biological_process	positive regulation of cell proliferation	429	1.85503	0.122186
GO:0001962	molecular_function	alpha-1,3-galactosyltransferase activity	55	1.85258	0.12274
GO:0006954	biological_process	inflammatory response	251	-1.85111	0.123023
GO:0045335	cellular_component	phagocytic vesicle	37	1.85009	0.123186
GO:0030529	cellular_component	ribonucleoprotein complex	286	1.84923	0.123301
GO:0031982	cellular_component	vesicle	114	1.84703	0.123789
GO:0016209	molecular_function	antioxidant activity	23	-1.8415	0.125209
GO:0017046	molecular_function	peptide hormone binding	33	-1.83889	0.125817
GO:0007267	biological_process	cell-cell signaling	77	-1.83612	0.126473
GO:0016811	molecular_function	hydrolase activity, acting on carbon-nitrogen (but not peptide) bonds, in linear amides	25	-1.83589	0.126415
GO:0000422	biological_process	mitophagy	27	1.83264	0.12721
GO:0005719	cellular_component	nuclear euchromatin	24	1.8272	0.128631
GO:0070527	biological_process	platelet aggregation	33	1.82637	0.128744
GO:0014070	biological_process	response to organic cyclic compound	34	1.8249	0.12904
GO:0046965	molecular_function	retinoid X receptor binding	21	1.81931	0.130523
GO:0050852	biological_process	T cell receptor signaling pathway	45	1.81779	0.130834
GO:0070273	molecular_function	phosphatidylinositol-4-phosphate binding	22	1.81715	0.130894
GO:0000186	biological_process	activation of MAPKK activity	35	1.81709	0.130784
GO:0042755	biological_process	eating behavior	35	-1.81666	0.130782
GO:0033137	biological_process	negative regulation of peptidyl-serine phosphorylation	23	1.81463	0.131244
GO:0016021	cellular_component	integral component of membrane	4051	1.81274	0.131666
GO:0010506	biological_process	regulation of autophagy	35	1.80577	0.133576
GO:0048169	biological_process	regulation of long-term neuronal synaptic plasticity	27	1.80551	0.133525
GO:0001958	biological_process	endochondral ossification	26	1.80374	0.133917
GO:0006937	biological_process	regulation of muscle contraction	21	1.80333	0.13391
GO:0006605	biological_process	protein targeting	34	1.8031	0.13385
GO:0034198	biological_process	cellular response to amino acid starvation	22	1.80214	0.134004
GO:0030838	biological_process	positive regulation of actin filament polymerization	40	1.79674	0.135472
GO:0003887	molecular_function	DNA-directed DNA polymerase activity	26	1.79568	0.13566
GO:0007595	biological_process	lactation	30	1.79307	0.136306
GO:0097228	cellular_component	sperm principal piece	22	1.79221	0.136435
GO:0017025	molecular_function	TBP-class protein binding	20	1.78981	0.137023
GO:0030511	biological_process	positive regulation of transforming growth factor beta receptor signaling pathway	22	1.78729	0.137647
GO:0008378	molecular_function	galactosyltransferase activity	60	1.78486	0.138248
GO:0004583	molecular_function	dolichyl-phosphate-glucose-glycolipid alpha-glucosyltransferase activity	54	1.78341	0.138555
GO:0043523	biological_process	regulation of neuron apoptotic process	31	1.77919	0.139703
GO:0071230	biological_process	cellular response to amino acid stimulus	44	1.77705	0.140223
GO:0051480	biological_process	cytosolic calcium ion homeostasis	24	1.77631	0.140316
GO:0008344	biological_process	adult locomotory behavior	60	1.77449	0.140738
GO:0001658	biological_process	branching involved in ureteric bud morphogenesis	42	1.76874	0.142374
GO:0007129	biological_process	synapsis	23	1.7681	0.142436
GO:0001078	molecular_function	transcriptional repressor activity, RNA polymerase II core promoter proximal region sequence-specific binding	116	1.76561	0.143072
GO:0008417	molecular_function	fucosyltransferase activity	57	1.76079	0.144439
GO:0048167	biological_process	regulation of synaptic plasticity	41	1.75831	0.145077
GO:0043086	biological_process	negative regulation of catalytic activity	35	1.75639	0.145543
GO:0045214	biological_process	sarcomere organization	28	1.75133	0.147003
GO:0007080	biological_process	mitotic metaphase plate congression	29	1.74948	0.147449
GO:0030904	cellular_component	retromer complex	21	1.74819	0.14772
GO:0051216	biological_process	cartilage development	68	1.74758	0.147775
GO:0046540	cellular_component	U4/U6 x U5 tri-snRNP complex	20	1.74485	0.148507
GO:0050890	biological_process	cognition	36	1.7446	0.148447
GO:0004702	molecular_function	receptor signaling protein serine/threonine kinase activity	23	1.74423	0.148428
GO:0009887	biological_process	organ morphogenesis	104	1.74101	0.149318
GO:0005581	cellular_component	collagen trimer	75	1.74012	0.149464
GO:1990138	biological_process	neuron projection extension	20	1.73691	0.150354
GO:0005977	biological_process	glycogen metabolic process	33	1.73207	0.151778
GO:0045727	biological_process	positive regulation of translation	50	1.732	0.151659
GO:0048873	biological_process	homeostasis of number of cells within a tissue	34	1.73007	0.152146
GO:0006612	biological_process	protein targeting to membrane	20	1.72917	0.152298
GO:0046034	biological_process	ATP metabolic process	37	1.72607	0.153165
GO:0008375	molecular_function	acetylglucosaminyltransferase activity	69	1.72257	0.154169
GO:0035064	molecular_function	methylated histone binding	44	1.71936	0.155081
GO:0006885	biological_process	regulation of pH	25	1.71613	0.156006
GO:0004029	molecular_function	aldehyde dehydrogenase (NAD) activity	20	1.71289	0.156937
GO:0042169	molecular_function	SH2 domain binding	32	1.71086	0.157467
GO:0008637	biological_process	apoptotic mitochondrial changes	26	1.70851	0.158107
GO:0031674	cellular_component	I band	21	1.7078	0.158199
GO:0031418	molecular_function	L-ascorbic acid binding	20	1.70606	0.158638
GO:0040018	biological_process	positive regulation of multicellular organism growth	35	1.70499	0.158852
GO:0031624	molecular_function	ubiquitin conjugating enzyme binding	28	1.70359	0.159176
GO:0008376	molecular_function	acetylgalactosaminyltransferase activity	61	1.70234	0.159451
GO:0007154	biological_process	cell communication	38	-1.7022	0.159351
GO:0001649	biological_process	osteoblast differentiation	91	1.7015	0.159439
GO:0043548	molecular_function	phosphatidylinositol 3-kinase binding	26	1.6971	0.160778
GO:0030866	biological_process	cortical actin cytoskeleton organization	22	1.69348	0.161862
GO:0046718	biological_process	viral entry into host cell	21	1.68881	0.163308
GO:0072562	cellular_component	blood microparticle	100	-1.68707	0.163756
GO:0043491	biological_process	protein kinase B signaling	34	1.68552	0.16414
GO:0070830	biological_process	bicellular tight junction assembly	22	1.68382	0.164577
GO:0030163	biological_process	protein catabolic process	45	1.67629	0.16704
GO:0001938	biological_process	positive regulation of endothelial cell proliferation	59	1.67628	0.166888
GO:0006469	biological_process	negative regulation of protein kinase activity	60	1.67401	0.167529
GO:0004879	molecular_function	RNA polymerase II transcription factor activity, ligand-activated sequence-specific DNA binding	35	1.67206	0.168062
GO:0045732	biological_process	positive regulation of protein catabolic process	57	1.67117	0.16822
GO:0009267	biological_process	cellular response to starvation	39	1.66832	0.169068
GO:0000062	molecular_function	fatty-acyl-CoA binding	33	1.66568	0.169847
GO:0042149	biological_process	cellular response to glucose starvation	27	1.66542	0.169784
GO:0035035	molecular_function	histone acetyltransferase binding	27	1.66402	0.170124
GO:0006099	biological_process	tricarboxylic acid cycle	26	1.6621	0.170652
GO:0019897	cellular_component	extrinsic component of plasma membrane	25	1.66	0.17124
GO:0006464	biological_process	cellular protein modification process	41	1.65856	0.1716
GO:0004180	molecular_function	carboxypeptidase activity	34	1.65814	0.171596
GO:0042110	biological_process	T cell activation	32	1.65777	0.171572
GO:0006479	biological_process	protein methylation	29	1.65476	0.172489
GO:0045907	biological_process	positive regulation of vasoconstriction	41	-1.65464	0.172377
GO:0071353	biological_process	cellular response to interleukin-4	21	1.65313	0.17276
GO:0032720	biological_process	negative regulation of tumor necrosis factor production	38	-1.65274	0.172744
GO:0043507	biological_process	positive regulation of JUN kinase activity	36	1.64691	0.174684
GO:0019369	biological_process	arachidonic acid metabolic process	35	-1.64437	0.175443
GO:0008652	biological_process	cellular amino acid biosynthetic process	25	1.64287	0.175829
GO:0042771	biological_process	intrinsic apoptotic signaling pathway in response to DNA damage by p53 class mediator	28	1.64093	0.176375
GO:0001662	biological_process	behavioral fear response	33	1.63953	0.176728
GO:2000134	biological_process	negative regulation of G1/S transition of mitotic cell cycle	24	1.63614	0.177805
GO:0010800	biological_process	positive regulation of peptidyl-threonine phosphorylation	24	1.63241	0.179011
GO:0032760	biological_process	positive regulation of tumor necrosis factor production	49	-1.62581	0.181286
GO:0005881	cellular_component	cytoplasmic microtubule	48	1.62542	0.18127
GO:0007281	biological_process	germ cell development	39	1.62494	0.181286
GO:0030501	biological_process	positive regulation of bone mineralization	31	1.62349	0.181664
GO:0001654	biological_process	eye development	29	-1.61825	0.183457
GO:0040008	biological_process	regulation of growth	64	1.61674	0.183857
GO:0008217	biological_process	regulation of blood pressure	52	1.61088	0.185899
GO:0060548	biological_process	negative regulation of cell death	71	1.60207	0.189088
GO:0034599	biological_process	cellular response to oxidative stress	45	1.60199	0.188949
GO:0016023	cellular_component	cytoplasmic membrane-bounded vesicle	78	1.5986	0.190082
GO:0008202	biological_process	steroid metabolic process	77	1.59796	0.190162
GO:0048306	molecular_function	calcium-dependent protein binding	66	1.59382	0.19159
GO:0031623	biological_process	receptor internalization	29	1.59131	0.19239
GO:1900026	biological_process	positive regulation of substrate adhesion-dependent cell spreading	28	1.58719	0.193823
GO:0001540	molecular_function	beta-amyloid binding	30	1.5861	0.194079
GO:0003727	molecular_function	single-stranded RNA binding	33	1.58556	0.194118
GO:0070328	biological_process	triglyceride homeostasis	22	-1.5846	0.194325
GO:0045777	biological_process	positive regulation of blood pressure	26	-1.58205	0.195151
GO:0034364	cellular_component	high-density lipoprotein particle	20	-1.58138	0.19524
GO:0071944	cellular_component	cell periphery	65	1.57966	0.195746
GO:0045840	biological_process	positive regulation of mitotic nuclear division	30	1.57839	0.196073
GO:0030177	biological_process	positive regulation of Wnt signaling pathway	33	1.57674	0.196549
GO:2000378	biological_process	negative regulation of reactive oxygen species metabolic process	26	1.57592	0.1967
GO:0051973	biological_process	positive regulation of telomerase activity	22	1.57475	0.196989
GO:0008373	molecular_function	sialyltransferase activity	20	1.57179	0.19799
GO:0051897	biological_process	positive regulation of protein kinase B signaling	76	1.57168	0.197859
GO:0004518	molecular_function	nuclease activity	122	1.57163	0.197706
GO:0006406	biological_process	mRNA export from nucleus	28	1.57081	0.197858
GO:0042327	biological_process	positive regulation of phosphorylation	29	1.57053	0.197798
GO:0030308	biological_process	negative regulation of cell growth	115	1.56922	0.198144
GO:0004181	molecular_function	metallocarboxypeptidase activity	21	1.5682	0.198373
GO:0048565	biological_process	digestive tract development	32	1.5625	0.200468
GO:0048705	biological_process	skeletal system morphogenesis	51	1.55841	0.201932
GO:0071479	biological_process	cellular response to ionizing radiation	26	1.55511	0.203086
GO:0052629	molecular_function	phosphatidylinositol-3,5-bisphosphate 3-phosphatase activity	25	1.55489	0.202999
GO:0046330	biological_process	positive regulation of JNK cascade	62	1.55476	0.202873
GO:0006836	biological_process	neurotransmitter transport	44	1.55186	0.203868
GO:0055038	cellular_component	recycling endosome membrane	27	1.5513	0.203919
GO:0007031	biological_process	peroxisome organization	20	1.54958	0.204442
GO:0043021	molecular_function	ribonucleoprotein complex binding	30	1.54956	0.204272
GO:0034504	biological_process	protein localization to nucleus	35	1.54941	0.204156
GO:0015485	molecular_function	cholesterol binding	33	1.54798	0.20456
GO:0048477	biological_process	oogenesis	32	1.54484	0.205656
GO:0000932	cellular_component	cytoplasmic mRNA processing body	56	1.54382	0.205893
GO:0005669	cellular_component	transcription factor TFIID complex	21	1.54271	0.206169
GO:0031397	biological_process	negative regulation of protein ubiquitination	37	1.53565	0.20888
GO:0060716	biological_process	labyrinthine layer blood vessel development	21	1.53297	0.209805
GO:0034707	cellular_component	chloride channel complex	45	1.52343	0.213591
GO:0010508	biological_process	positive regulation of autophagy	35	1.52085	0.214488
GO:0001756	biological_process	somitogenesis	45	1.52002	0.214653
GO:0036342	biological_process	post-anal tail morphogenesis	23	1.51347	0.217231
GO:0051968	biological_process	positive regulation of synaptic transmission, glutamatergic	22	1.5133	0.217117
GO:0030326	biological_process	embryonic limb morphogenesis	60	1.51096	0.217922
GO:0030414	molecular_function	peptidase inhibitor activity	119	-1.51088	0.217772
GO:0030100	biological_process	regulation of endocytosis	25	1.50924	0.218283
GO:0045600	biological_process	positive regulation of fat cell differentiation	43	1.50632	0.219339
GO:0030332	molecular_function	cyclin binding	21	1.50612	0.219237
GO:0045739	biological_process	positive regulation of DNA repair	29	1.49939	0.221931
GO:0008630	biological_process	intrinsic apoptotic signaling pathway in response to DNA damage	51	-1.49854	0.222108
GO:0005761	cellular_component	mitochondrial ribosome	22	-1.49811	0.222107
GO:0007026	biological_process	negative regulation of microtubule depolymerization	22	1.49465	0.223409
GO:0006461	biological_process	protein complex assembly	62	1.49013	0.225179
GO:0045862	biological_process	positive regulation of proteolysis	21	1.49011	0.224999
GO:0034220	biological_process	ion transmembrane transport	66	1.49003	0.224843
GO:0001837	biological_process	epithelial to mesenchymal transition	27	1.4896	0.224841
GO:0001937	biological_process	negative regulation of endothelial cell proliferation	30	1.48682	0.225858
GO:0010466	biological_process	negative regulation of peptidase activity	118	-1.48633	0.225883
GO:0035690	biological_process	cellular response to drug	47	1.48411	0.226661
GO:0009925	cellular_component	basal plasma membrane	35	1.48248	0.22718
GO:0002088	biological_process	lens development in camera-type eye	30	-1.48152	0.227407
GO:1903955	biological_process	positive regulation of protein targeting to mitochondrion	77	1.48151	0.227222
GO:0022627	cellular_component	cytosolic small ribosomal subunit	31	-1.48098	0.227264
GO:0000795	cellular_component	synaptonemal complex	27	1.4806	0.227238
GO:0032590	cellular_component	dendrite membrane	26	1.47889	0.227796
GO:0044297	cellular_component	cell body	86	1.47766	0.228143
GO:0015929	molecular_function	hexosaminidase activity	23	1.47399	0.229565
GO:0005793	cellular_component	endoplasmic reticulum-Golgi intermediate compartment	46	1.47063	0.230854
GO:0003341	biological_process	cilium movement	25	1.46892	0.231417
GO:0006487	biological_process	protein N-linked glycosylation	25	1.46436	0.233246
GO:0070584	biological_process	mitochondrion morphogenesis	20	1.45995	0.235019
GO:0007050	biological_process	cell cycle arrest	78	1.45929	0.23512
GO:0045931	biological_process	positive regulation of mitotic cell cycle	31	1.45798	0.235511
GO:0019915	biological_process	lipid storage	27	-1.45001	0.238904
GO:0097060	cellular_component	synaptic membrane	28	1.44815	0.239551
GO:0015297	molecular_function	antiporter activity	56	1.44809	0.239378
GO:0007162	biological_process	negative regulation of cell adhesion	39	1.44787	0.239279
GO:0010107	biological_process	potassium ion import	27	1.44697	0.239488
GO:0051018	molecular_function	protein kinase A binding	21	1.44642	0.239538
GO:0070330	molecular_function	aromatase activity	32	-1.44567	0.239681
GO:0042981	biological_process	regulation of apoptotic process	196	1.44262	0.240871
GO:0015923	molecular_function	mannosidase activity	23	1.44239	0.240776
GO:0034341	biological_process	response to interferon-gamma	20	-1.44026	0.241547
GO:0046966	molecular_function	thyroid hormone receptor binding	24	1.43917	0.241844
GO:0032755	biological_process	positive regulation of interleukin-6 production	47	-1.43428	0.243886
GO:0042645	cellular_component	mitochondrial nucleoid	46	1.43351	0.244037
GO:0004867	molecular_function	serine-type endopeptidase inhibitor activity	117	-1.4312	0.244897
GO:0009897	cellular_component	external side of plasma membrane	264	-1.43104	0.24477
GO:0045747	biological_process	positive regulation of Notch signaling pathway	32	1.42527	0.247234
GO:0007520	biological_process	myoblast fusion	20	1.41929	0.249814
GO:0009968	biological_process	negative regulation of signal transduction	50	1.41887	0.249807
GO:0051287	molecular_function	NAD binding	46	1.41579	0.25104
GO:0050679	biological_process	positive regulation of epithelial cell proliferation	67	1.41479	0.251304
GO:0019882	biological_process	antigen processing and presentation	32	-1.41296	0.251957
GO:0048872	biological_process	homeostasis of number of cells	27	1.40929	0.25348
GO:0032040	cellular_component	small-subunit processome	27	1.40108	0.257168
GO:0016592	cellular_component	mediator complex	34	1.40085	0.25707
GO:0001102	molecular_function	RNA polymerase II activating transcription factor binding	35	1.40071	0.256925
GO:0007257	biological_process	activation of JUN kinase activity	29	1.39704	0.25847
GO:0048487	molecular_function	beta-tubulin binding	37	1.39635	0.258588
GO:0000149	molecular_function	SNARE binding	56	1.39377	0.259616
GO:0060079	biological_process	excitatory postsynaptic potential	33	1.39159	0.260448
GO:0032733	biological_process	positive regulation of interleukin-10 production	21	-1.3912	0.260429
GO:0048661	biological_process	positive regulation of smooth muscle cell proliferation	73	1.38337	0.263998
GO:0030317	biological_process	sperm motility	55	1.38316	0.263888
GO:0000086	biological_process	G2/M transition of mitotic cell cycle	31	1.37982	0.265297
GO:0010634	biological_process	positive regulation of epithelial cell migration	33	1.37931	0.26533
GO:0070207	biological_process	protein homotrimerization	24	1.3778	0.265856
GO:0019221	biological_process	cytokine-mediated signaling pathway	85	1.37441	0.267296
GO:0060326	biological_process	cell chemotaxis	44	1.3721	0.268213
GO:0046676	biological_process	negative regulation of insulin secretion	39	1.37152	0.268279
GO:0045582	biological_process	positive regulation of T cell differentiation	21	-1.37144	0.268105
GO:0061025	biological_process	membrane fusion	21	1.37122	0.267998
GO:0048821	biological_process	erythrocyte development	21	1.37086	0.267956
GO:0009566	biological_process	fertilization	45	1.37051	0.267911
GO:0005540	molecular_function	hyaluronic acid binding	22	1.367	0.269422
GO:0048844	biological_process	artery morphogenesis	23	1.36581	0.26979
GO:0022625	cellular_component	cytosolic large ribosomal subunit	42	-1.36377	0.270582
GO:0048863	biological_process	stem cell differentiation	30	1.35974	0.272357
GO:0001657	biological_process	ureteric bud development	27	1.35704	0.273476
GO:0016409	molecular_function	palmitoyltransferase activity	51	-1.35624	0.273654
GO:0006094	biological_process	gluconeogenesis	22	-1.35608	0.273516
GO:0070374	biological_process	positive regulation of ERK1 and ERK2 cascade	133	1.35228	0.275191
GO:0005795	cellular_component	Golgi stack	22	1.35221	0.275008
GO:0016298	molecular_function	lipase activity	50	1.35059	0.275597
GO:0005782	cellular_component	peroxisomal matrix	20	1.34999	0.275678
GO:0015926	molecular_function	glucosidase activity	23	1.34528	0.277815
GO:0006006	biological_process	glucose metabolic process	57	1.34445	0.278013
GO:0070534	biological_process	protein K63-linked ubiquitination	33	1.3432	0.278419
GO:0015030	cellular_component	Cajal body	31	1.34297	0.278313
GO:0048589	biological_process	developmental growth	31	1.33934	0.279921
GO:0032757	biological_process	positive regulation of interleukin-8 production	25	-1.33574	0.281517
GO:0019373	biological_process	epoxygenase P450 pathway	31	-1.32978	0.284326
GO:0006813	biological_process	potassium ion transport	123	1.3281	0.284958
GO:0016604	cellular_component	nuclear body	43	1.31875	0.289537
GO:0009306	biological_process	protein secretion	29	1.31744	0.289985
GO:0007498	biological_process	mesoderm development	26	1.31698	0.289994
GO:0019731	biological_process	antibacterial humoral response	22	-1.3112	0.292766
GO:0005763	cellular_component	mitochondrial small ribosomal subunit	25	-1.31115	0.292561
GO:0008643	biological_process	carbohydrate transport	34	1.30845	0.293742
GO:0016853	molecular_function	isomerase activity	108	1.30673	0.294409
GO:0030544	molecular_function	Hsp70 protein binding	30	1.30496	0.295103
GO:0055010	biological_process	ventricular cardiac muscle tissue morphogenesis	25	1.30237	0.296229
GO:0003899	molecular_function	DNA-directed RNA polymerase activity	33	1.30196	0.296209
GO:0001786	molecular_function	phosphatidylserine binding	28	1.3016	0.296166
GO:0030521	biological_process	androgen receptor signaling pathway	20	1.30026	0.296636
GO:0003755	molecular_function	peptidyl-prolyl cis-trans isomerase activity	24	1.29761	0.297799
GO:0060170	cellular_component	ciliary membrane	22	1.29752	0.297611
GO:0006986	biological_process	response to unfolded protein	48	1.29214	0.30022
GO:0009411	biological_process	response to UV	46	1.29097	0.300601
GO:0006284	biological_process	base-excision repair	30	1.28979	0.300996
GO:0006486	biological_process	protein glycosylation	60	1.28898	0.301189
GO:0052689	molecular_function	carboxylic ester hydrolase activity	54	1.28842	0.301252
GO:0032868	biological_process	response to insulin	38	1.28716	0.301683
GO:0030325	biological_process	adrenal gland development	20	1.28425	0.302995
GO:0006289	biological_process	nucleotide-excision repair	34	1.2826	0.303642
GO:1903561	cellular_component	extracellular vesicle	49	1.27885	0.305404
GO:0007131	biological_process	reciprocal meiotic recombination	22	1.27815	0.305545
GO:0031069	biological_process	hair follicle morphogenesis	29	1.27809	0.305338
GO:0005272	molecular_function	sodium channel activity	29	1.2779	0.305203
GO:0071363	biological_process	cellular response to growth factor stimulus	38	1.27734	0.305267
GO:0045736	biological_process	negative regulation of cyclin-dependent protein serine/threonine kinase activity	20	1.27691	0.305262
GO:0043022	molecular_function	ribosome binding	32	1.27127	0.308048
GO:0015925	molecular_function	galactosidase activity	22	1.26472	0.311344
GO:0015924	molecular_function	mannosyl-oligosaccharide mannosidase activity	22	1.26472	0.311104
GO:0015927	molecular_function	trehalase activity	22	1.26472	0.310863
GO:0052736	molecular_function	beta-glucanase activity	22	1.26472	0.310624
GO:0052859	molecular_function	glucan endo-1,4-beta-glucosidase activity	22	1.26472	0.310384
GO:0044653	molecular_function	dextrin alpha-glucosidase activity	22	1.26472	0.310146
GO:0044654	molecular_function	starch alpha-glucosidase activity	22	1.26472	0.309907
GO:0052769	molecular_function	beta-6-sulfate-N-acetylglucosaminidase activity	22	1.26472	0.309669
GO:0008933	molecular_function	lytic transglycosylase activity	22	1.26472	0.309431
GO:0015928	molecular_function	fucosidase activity	23	1.26116	0.311115
GO:0016160	molecular_function	amylase activity	25	1.25986	0.311581
GO:0006754	biological_process	ATP biosynthetic process	20	-1.25462	0.314184
GO:0007032	biological_process	endosome organization	29	1.25365	0.314474
GO:0098655	biological_process	cation transmembrane transport	39	1.25245	0.314883
GO:0048701	biological_process	embryonic cranial skeleton morphogenesis	33	1.24935	0.316336
GO:0009953	biological_process	dorsal/ventral pattern formation	45	1.24674	0.317521
GO:0070371	biological_process	ERK1 and ERK2 cascade	22	-1.24507	0.318192
GO:0023019	biological_process	signal transduction involved in regulation of gene expression	21	-1.244	0.31854
GO:0042056	molecular_function	chemoattractant activity	24	-1.24163	0.319599
GO:0042542	biological_process	response to hydrogen peroxide	34	1.24068	0.319877
GO:0030433	biological_process	ER-associated ubiquitin-dependent protein catabolic process	53	1.237	0.321664
GO:0006364	biological_process	rRNA processing	109	1.23507	0.322484
GO:0003382	biological_process	epithelial cell morphogenesis	20	1.23294	0.323419
GO:0071310	biological_process	cellular response to organic substance	30	-1.23239	0.323481
GO:0001944	biological_process	vasculature development	23	1.2315	0.323727
GO:0045921	biological_process	positive regulation of exocytosis	26	1.23041	0.324088
GO:0002062	biological_process	chondrocyte differentiation	35	1.22852	0.324889
GO:0045429	biological_process	positive regulation of nitric oxide biosynthetic process	40	1.22046	0.329146
GO:0043565	molecular_function	sequence-specific DNA binding	551	1.22044	0.328906
GO:0055114	biological_process	oxidation-reduction process	654	1.21954	0.329164
GO:0043473	biological_process	pigmentation	37	1.21756	0.330025
GO:0002009	biological_process	morphogenesis of an epithelium	26	1.21702	0.330077
GO:0008157	molecular_function	protein phosphatase 1 binding	20	1.21617	0.330307
GO:0006879	biological_process	cellular iron ion homeostasis	34	1.2141	0.331222
GO:0003700	molecular_function	transcription factor activity, sequence-specific DNA binding	754	1.19702	0.340678
GO:0032870	biological_process	cellular response to hormone stimulus	42	-1.18997	0.344481
GO:0050253	molecular_function	retinyl-palmitate esterase activity	40	1.18317	0.34817
GO:0000060	biological_process	protein import into nucleus, translocation	28	1.18222	0.34846
GO:0005758	cellular_component	mitochondrial intermembrane space	59	-1.18061	0.349139
GO:0043914	molecular_function	NADPH:sulfur oxidoreductase activity	35	1.17732	0.350798
GO:0034612	biological_process	response to tumor necrosis factor	20	1.17623	0.351173
GO:0004175	molecular_function	endopeptidase activity	98	1.17542	0.351386
GO:0006367	biological_process	transcription initiation from RNA polymerase II promoter	34	1.1745	0.351663
GO:0043130	molecular_function	ubiquitin binding	53	1.17433	0.351499
GO:0051607	biological_process	defense response to virus	111	1.17393	0.351468
GO:0019835	biological_process	cytolysis	24	-1.1682	0.354572
GO:0018734	molecular_function	butyrolactone hydrolase activity	39	1.16659	0.355258
GO:0018732	molecular_function	sulfolactone hydrolase activity	39	1.16659	0.354993
GO:0018731	molecular_function	1-oxa-2-oxocycloheptane lactonase activity	39	1.16659	0.354729
GO:0080031	molecular_function	methyl salicylate esterase activity	39	1.16659	0.354465
GO:0080030	molecular_function	methyl indole-3-acetate esterase activity	39	1.16659	0.354201
GO:0080032	molecular_function	methyl jasmonate esterase activity	39	1.16659	0.353938
GO:0034892	molecular_function	endosulfan lactone lactonase activity	39	1.16659	0.353675
GO:0035460	molecular_function	L-ascorbate 6-phosphate lactonase activity	39	1.16659	0.353412
GO:0047376	molecular_function	all-trans-retinyl-palmitate hydrolase, all-trans-retinol forming activity	39	1.16659	0.35315
GO:0052767	molecular_function	mannosyl-oligosaccharide 1,6-alpha-mannosidase activity	39	1.16659	0.352888
GO:0052768	molecular_function	mannosyl-oligosaccharide 1,3-alpha-mannosidase activity	39	1.16659	0.352627
GO:0010296	molecular_function	prenylcysteine methylesterase activity	39	1.16659	0.352366
GO:0043908	molecular_function	Ser(Gly)-tRNA(Ala) hydrolase activity	39	1.16659	0.352105
GO:0043905	molecular_function	Ser-tRNA(Thr) hydrolase activity	39	1.16659	0.351845
GO:0043906	molecular_function	Ala-tRNA(Pro) hydrolase activity	39	1.16659	0.351585
GO:0043907	molecular_function	Cys-tRNA(Pro) hydrolase activity	39	1.16659	0.351326
GO:0007565	biological_process	female pregnancy	21	1.16603	0.351389
GO:0030057	cellular_component	desmosome	22	1.16374	0.35247
GO:0048469	biological_process	cell maturation	35	1.15933	0.354791
GO:0016597	molecular_function	amino acid binding	30	1.15851	0.355009
GO:0051928	biological_process	positive regulation of calcium ion transport	29	1.15694	0.355669
GO:0016032	biological_process	viral process	24	1.15498	0.356561
GO:0050790	biological_process	regulation of catalytic activity	36	1.15346	0.357192
GO:0030215	molecular_function	semaphorin receptor binding	20	1.15193	0.357837
GO:0007602	biological_process	phototransduction	20	-1.14964	0.358926
GO:0060045	biological_process	positive regulation of cardiac muscle cell proliferation	20	1.14677	0.360356
GO:0050714	biological_process	positive regulation of protein secretion	37	1.14429	0.361564
GO:0070555	biological_process	response to interleukin-1	20	1.14004	0.363828
GO:0034605	biological_process	cellular response to heat	30	1.13893	0.36422
GO:0003690	molecular_function	double-stranded DNA binding	118	1.13868	0.364103
GO:0010906	biological_process	regulation of glucose metabolic process	22	1.13721	0.364714
GO:0016706	molecular_function	oxidoreductase activity, acting on paired donors, with incorporation or reduction of molecular oxygen, 2-oxoglutarate as one donor, and incorporation of one atom each of oxygen into both donors	21	1.13259	0.367212
GO:0060070	biological_process	canonical Wnt signaling pathway	79	1.12914	0.369018
GO:0090263	biological_process	positive regulation of canonical Wnt signaling pathway	64	1.12437	0.37162
GO:0002053	biological_process	positive regulation of mesenchymal cell proliferation	34	1.12192	0.37283
GO:0048536	biological_process	spleen development	44	1.1208	0.373239
GO:0005507	molecular_function	copper ion binding	49	-1.11484	0.376586
GO:0005741	cellular_component	mitochondrial outer membrane	135	1.11312	0.377359
GO:0005689	cellular_component	U12-type spliceosomal complex	25	1.11162	0.378002
GO:0006953	biological_process	acute-phase response	28	-1.11099	0.378111
GO:0072332	biological_process	intrinsic apoptotic signaling pathway by p53 class mediator	30	1.10946	0.378769
GO:0045454	biological_process	cell redox homeostasis	52	1.10875	0.378931
GO:0034614	biological_process	cellular response to reactive oxygen species	20	1.10829	0.37894
GO:0001948	molecular_function	glycoprotein binding	76	1.10618	0.379955
GO:0035145	cellular_component	exon-exon junction complex	21	1.10123	0.382714
GO:0008180	cellular_component	COP9 signalosome	32	1.09774	0.384589
GO:0004620	molecular_function	phospholipase activity	49	1.09732	0.384568
GO:0010499	biological_process	proteasomal ubiquitin-independent protein catabolic process	22	1.09492	0.385775
GO:0048168	biological_process	regulation of neuronal synaptic plasticity	21	1.09386	0.386151
GO:2001238	biological_process	positive regulation of extrinsic apoptotic signaling pathway	31	1.0933	0.38622
GO:0090004	biological_process	positive regulation of establishment of protein localization to plasma membrane	27	1.08931	0.388412
GO:0000281	biological_process	mitotic cytokinesis	24	1.0878	0.389065
GO:0000987	molecular_function	core promoter proximal region sequence-specific DNA binding	28	-1.08723	0.389144
GO:0030901	biological_process	midbrain development	32	1.08674	0.389164
GO:0002020	molecular_function	protease binding	102	1.08598	0.389359
GO:0018733	molecular_function	3,4-dihydrocoumarin hydrolase activity	40	1.08459	0.389943
GO:0005102	molecular_function	receptor binding	381	1.0833	0.390468
GO:0046513	biological_process	ceramide biosynthetic process	21	1.08244	0.390717
GO:0035019	biological_process	somatic stem cell population maintenance	42	1.08069	0.391527
GO:0001824	biological_process	blastocyst development	28	1.07842	0.392662
GO:0030968	biological_process	endoplasmic reticulum unfolded protein response	44	1.07738	0.393031
GO:0008033	biological_process	tRNA processing	76	1.07668	0.393188
GO:0048468	biological_process	cell development	52	-1.07414	0.394492
GO:0060173	biological_process	limb development	32	1.07237	0.395317
GO:0045786	biological_process	negative regulation of cell cycle	34	1.06978	0.396658
GO:0003785	molecular_function	actin monomer binding	21	1.06811	0.397427
GO:0008483	molecular_function	transaminase activity	21	1.06664	0.398068
GO:0031966	cellular_component	mitochondrial membrane	60	-1.06104	0.401307
GO:0019722	biological_process	calcium-mediated signaling	40	1.05955	0.401968
GO:0031146	biological_process	SCF-dependent proteasomal ubiquitin-dependent protein catabolic process	23	1.05931	0.401831
GO:0006352	biological_process	DNA-templated transcription, initiation	21	1.05651	0.403321
GO:0035774	biological_process	positive regulation of insulin secretion involved in cellular response to glucose stimulus	27	1.05435	0.404402
GO:0031514	cellular_component	motile cilium	63	1.05315	0.404877
GO:0004364	molecular_function	glutathione transferase activity	29	-1.0504	0.406334
GO:0008236	molecular_function	serine-type peptidase activity	159	-1.04826	0.407413
GO:0007569	biological_process	cell aging	26	1.04354	0.410137
GO:0098656	biological_process	anion transmembrane transport	51	1.04276	0.410344
GO:0000982	molecular_function	transcription factor activity, RNA polymerase II core promoter proximal region sequence-specific binding	21	-1.03766	0.413324
GO:0007623	biological_process	circadian rhythm	39	1.03398	0.415401
GO:0048593	biological_process	camera-type eye morphogenesis	22	1.03157	0.416664
GO:0030352	molecular_function	inositol-1,4,5,6-tetrakisphosphate 6-phosphatase activity	22	1.03121	0.416606
GO:0030351	molecular_function	inositol-1,3,4,5,6-pentakisphosphate 3-phosphatase activity	22	1.03121	0.416312
GO:0007517	biological_process	muscle organ development	60	1.03014	0.416709
GO:0006958	biological_process	complement activation, classical pathway	27	-1.03006	0.416464
GO:0019005	cellular_component	SCF ubiquitin ligase complex	32	1.02769	0.417705
GO:0006913	biological_process	nucleocytoplasmic transport	27	1.02468	0.419359
GO:0016627	molecular_function	oxidoreductase activity, acting on the CH-CH group of donors	27	1.01737	0.423813
GO:0030487	molecular_function	inositol-4,5-bisphosphate 5-phosphatase activity	22	1.01676	0.423914
GO:0042578	molecular_function	phosphoric ester hydrolase activity	59	1.01658	0.423735
GO:0018279	biological_process	protein N-linked glycosylation via asparagine	32	1.01612	0.423738
GO:0005251	molecular_function	delayed rectifier potassium channel activity	30	-1.01285	0.425577
GO:0032728	biological_process	positive regulation of interferon-beta production	24	1.01246	0.425534
GO:0010951	biological_process	negative regulation of endopeptidase activity	93	-1.01195	0.425572
GO:0051496	biological_process	positive regulation of stress fiber assembly	39	1.0084	0.427593
GO:0051297	biological_process	centrosome organization	29	1.00815	0.427458
GO:0030176	cellular_component	integral component of endoplasmic reticulum membrane	67	1.00427	0.429706
GO:0000387	biological_process	spliceosomal snRNP assembly	23	1.00229	0.430707
GO:0008138	molecular_function	protein tyrosine/serine/threonine phosphatase activity	36	0.997849	0.433332
GO:0042462	biological_process	eye photoreceptor cell development	20	0.992446	0.436605
GO:0001569	biological_process	patterning of blood vessels	38	0.991334	0.437038
GO:0034097	biological_process	response to cytokine	58	-0.987071	0.439567
GO:0006506	biological_process	GPI anchor biosynthetic process	28	0.986294	0.43978
GO:0048839	biological_process	inner ear development	49	0.985115	0.44026
GO:0032008	biological_process	positive regulation of TOR signaling	26	0.984639	0.440272
GO:0000976	molecular_function	transcription regulatory region sequence-specific DNA binding	40	0.981424	0.44211
GO:0030282	biological_process	bone mineralization	31	0.980939	0.442127
GO:0005070	molecular_function	SH3/SH2 adaptor activity	20	0.980806	0.44191
GO:0048266	biological_process	behavioral response to pain	20	0.979127	0.442725
GO:0006457	biological_process	protein folding	110	0.977996	0.443175
GO:0043014	molecular_function	alpha-tubulin binding	25	0.973344	0.445982
GO:0009749	biological_process	response to glucose	46	0.970774	0.447399
GO:0061631	molecular_function	ubiquitin conjugating enzyme activity	30	0.969719	0.4478
GO:0052693	molecular_function	epoxyqueuosine reductase activity	34	0.968691	0.448182
GO:0043883	molecular_function	malolactic enzyme activity	34	0.968691	0.447873
GO:0043738	molecular_function	reduced coenzyme F420 dehydrogenase activity	34	0.968691	0.447565
GO:0043826	molecular_function	sulfur oxygenase reductase activity	34	0.968691	0.447258
GO:0008748	molecular_function	N-ethylmaleimide reductase activity	34	0.968691	0.44695
GO:0090023	biological_process	positive regulation of neutrophil chemotaxis	20	-0.962717	0.450658
GO:0007204	biological_process	positive regulation of cytosolic calcium ion concentration	125	-0.961844	0.450937
GO:0045765	biological_process	regulation of angiogenesis	24	0.961532	0.450838
GO:0019228	biological_process	neuronal action potential	27	0.960495	0.451228
GO:0030833	biological_process	regulation of actin filament polymerization	21	0.954948	0.454665
GO:0042098	biological_process	T cell proliferation	23	0.95482	0.454441
GO:0031663	biological_process	lipopolysaccharide-mediated signaling pathway	29	-0.951134	0.456627
GO:0050808	biological_process	synapse organization	31	0.940121	0.463822
GO:0060425	biological_process	lung morphogenesis	20	-0.938084	0.464902
GO:0032809	cellular_component	neuronal cell body membrane	27	0.935751	0.466187
GO:0030141	cellular_component	secretory granule	137	-0.927884	0.47129
GO:0001541	biological_process	ovarian follicle development	44	0.927765	0.471052
GO:0006635	biological_process	fatty acid beta-oxidation	31	0.923297	0.473824
GO:0051537	molecular_function	2 iron, 2 sulfur cluster binding	25	0.92012	0.475707
GO:0031018	biological_process	endocrine pancreas development	23	0.919129	0.476073
GO:0045930	biological_process	negative regulation of mitotic cell cycle	28	0.916286	0.477727
GO:0045954	biological_process	positive regulation of natural killer cell mediated cytotoxicity	21	0.916217	0.477452
GO:0008047	molecular_function	enzyme activator activity	27	0.912517	0.479707
GO:0031226	cellular_component	intrinsic component of plasma membrane	28	0.912433	0.47944
GO:0031225	cellular_component	anchored component of membrane	130	-0.910679	0.480339
GO:0048662	biological_process	negative regulation of smooth muscle cell proliferation	38	0.909282	0.48099
GO:0019216	biological_process	regulation of lipid metabolic process	28	0.908402	0.481279
GO:0050776	biological_process	regulation of immune response	28	-0.90679	0.482081
GO:0035914	biological_process	skeletal muscle cell differentiation	53	0.904944	0.483046
GO:0042632	biological_process	cholesterol homeostasis	59	-0.903164	0.483967
GO:0009617	biological_process	response to bacterium	30	0.899534	0.486186
GO:0043407	biological_process	negative regulation of MAP kinase activity	40	0.895425	0.488749
GO:0048666	biological_process	neuron development	43	0.893345	0.489887
GO:0004623	molecular_function	phospholipase A2 activity	23	0.892833	0.489918
GO:0050694	molecular_function	galactose 3-O-sulfotransferase activity	46	-0.892515	0.489812
GO:0045669	biological_process	positive regulation of osteoblast differentiation	57	0.890596	0.490836
GO:0007178	biological_process	transmembrane receptor protein serine/threonine kinase signaling pathway	22	0.885524	0.494093
GO:0006641	biological_process	triglyceride metabolic process	33	0.884309	0.494622
GO:0001954	biological_process	positive regulation of cell-matrix adhesion	23	0.88294	0.49526
GO:0032729	biological_process	positive regulation of interferon-gamma production	44	-0.879976	0.497032
GO:0043011	biological_process	myeloid dendritic cell differentiation	20	-0.879714	0.496884
GO:0016747	molecular_function	transferase activity, transferring acyl groups other than amino-acyl groups	21	0.878845	0.497169
GO:0048646	biological_process	anatomical structure formation involved in morphogenesis	22	0.87812	0.497351
GO:0043627	biological_process	response to estrogen	35	0.877373	0.497549
GO:0021549	biological_process	cerebellum development	28	0.876865	0.497577
GO:0032967	biological_process	positive regulation of collagen biosynthetic process	23	-0.876731	0.49734
GO:0001676	biological_process	long-chain fatty acid metabolic process	22	0.868405	0.502936
GO:0051924	biological_process	regulation of calcium ion transport	31	0.867433	0.503295
GO:0004866	molecular_function	endopeptidase inhibitor activity	25	-0.865821	0.504111
GO:0005044	molecular_function	scavenger receptor activity	42	0.865117	0.504279
GO:0016312	molecular_function	inositol bisphosphate phosphatase activity	22	0.860801	0.507034
GO:0009008	molecular_function	DNA-methyltransferase activity	86	0.859453	0.507663
GO:0055007	biological_process	cardiac muscle cell differentiation	33	0.85746	0.508756
GO:0008076	cellular_component	voltage-gated potassium channel complex	65	0.855639	0.509727
GO:0045597	biological_process	positive regulation of cell differentiation	41	0.854447	0.510245
GO:0016798	molecular_function	hydrolase activity, acting on glycosyl bonds	76	0.853409	0.510653
GO:0046488	biological_process	phosphatidylinositol metabolic process	23	0.852926	0.510662
GO:0020037	molecular_function	heme binding	134	-0.849496	0.512792
GO:0019003	molecular_function	GDP binding	54	0.849211	0.512658
GO:0021983	biological_process	pituitary gland development	21	-0.849089	0.512407
GO:0043408	biological_process	regulation of MAPK cascade	64	-0.848073	0.5128
GO:0032689	biological_process	negative regulation of interferon-gamma production	24	-0.847609	0.512795
GO:0005057	molecular_function	receptor signaling protein activity	21	-0.846054	0.513576
GO:0002931	biological_process	response to ischemia	20	0.842602	0.515727
GO:0006665	biological_process	sphingolipid metabolic process	34	0.841883	0.515906
GO:0031902	cellular_component	late endosome membrane	26	0.84067	0.516442
GO:0006402	biological_process	mRNA catabolic process	21	0.83544	0.519886
GO:0016746	molecular_function	transferase activity, transferring acyl groups	165	0.833969	0.520611
GO:0043325	molecular_function	phosphatidylinositol-3,4-bisphosphate binding	20	0.832432	0.521384
GO:0008144	molecular_function	drug binding	103	0.83227	0.521158
GO:0030178	biological_process	negative regulation of Wnt signaling pathway	50	-0.831868	0.521107
GO:0003705	molecular_function	transcription factor activity, RNA polymerase II distal enhancer sequence-specific binding	56	0.828433	0.523259
GO:0033344	biological_process	cholesterol efflux	25	0.824815	0.525549
GO:1901216	biological_process	positive regulation of neuron death	22	0.82378	0.525959
GO:0045909	biological_process	positive regulation of vasodilation	32	0.81905	0.529065
GO:0052745	molecular_function	inositol phosphate phosphatase activity	21	0.819016	0.528744
GO:0008969	molecular_function	phosphohistidine phosphatase activity	21	0.819016	0.528398
GO:0043812	molecular_function	phosphatidylinositol-4-phosphate phosphatase activity	21	0.819016	0.528052
GO:0043813	molecular_function	phosphatidylinositol-3,5-bisphosphate 5-phosphatase activity	21	0.819016	0.527707
GO:0052830	molecular_function	inositol-1,3,4,6-tetrakisphosphate 6-phosphatase activity	21	0.819016	0.527363
GO:0052831	molecular_function	inositol-1,3,4,6-tetrakisphosphate 1-phosphatase activity	21	0.819016	0.527018
GO:0019198	molecular_function	transmembrane receptor protein phosphatase activity	21	0.819016	0.526675
GO:0043726	molecular_function	5-amino-6-(5-phosphoribitylamino)uracil phosphatase activity	21	0.819016	0.526331
GO:0017161	molecular_function	inositol-1,3,4-trisphosphate 4-phosphatase activity	21	0.819016	0.525988
GO:1990003	molecular_function	IDP phosphatase activity	21	0.819016	0.525646
GO:0052867	molecular_function	phosphatidylinositol-1,4,5-trisphosphate 5-phosphatase activity	21	0.819016	0.525304
GO:0019178	molecular_function	NADP phosphatase activity	21	0.819016	0.524962
GO:0052825	molecular_function	inositol-1,3,4,5,6-pentakisphosphate 1-phosphatase activity	21	0.819016	0.524621
GO:0052829	molecular_function	inositol-1,3,4-trisphosphate 1-phosphatase activity	21	0.819016	0.524281
GO:0052828	molecular_function	inositol-3,4-bisphosphate 4-phosphatase activity	21	0.819016	0.52394
GO:0071345	biological_process	cellular response to cytokine stimulus	27	0.815937	0.525832
GO:0071407	biological_process	cellular response to organic cyclic compound	51	0.808477	0.530917
GO:0019902	molecular_function	phosphatase binding	45	0.805095	0.533041
GO:0048714	biological_process	positive regulation of oligodendrocyte differentiation	20	0.801081	0.535633
GO:0031988	cellular_component	membrane-bounded vesicle	21	0.800414	0.535776
GO:0016232	molecular_function	HNK-1 sulfotransferase activity	44	-0.795018	0.53939
GO:0034930	molecular_function	1-hydroxypyrene sulfotransferase activity	44	-0.795018	0.539041
GO:0004394	molecular_function	heparan sulfate 2-O-sulfotransferase activity	44	-0.795018	0.538693
GO:0051922	molecular_function	cholesterol sulfotransferase activity	44	-0.795018	0.538346
GO:0050698	molecular_function	proteoglycan sulfotransferase activity	44	-0.795018	0.537999
GO:0017095	molecular_function	heparan sulfate 6-O-sulfotransferase activity	44	-0.795018	0.537652
GO:0019111	molecular_function	phenanthrol sulfotransferase activity	44	-0.795018	0.537306
GO:0001517	molecular_function	N-acetylglucosamine 6-O-sulfotransferase activity	44	-0.795018	0.53696
GO:0018724	molecular_function	4-phenanthrol sulfotransferase activity	44	-0.795018	0.536615
GO:0018725	molecular_function	trans-3,4-dihydrodiolphenanthrene sulfotransferase activity	44	-0.795018	0.53627
GO:0018726	molecular_function	9-phenanthrol sulfotransferase activity	44	-0.795018	0.535926
GO:0018727	molecular_function	2-phenanthrol sulfotransferase activity	44	-0.795018	0.535582
GO:0018721	molecular_function	trans-9R,10R-dihydrodiolphenanthrene sulfotransferase activity	44	-0.795018	0.535238
GO:0080131	molecular_function	hydroxyjasmonate sulfotransferase activity	44	-0.795018	0.534895
GO:0018722	molecular_function	1-phenanthrol sulfotransferase activity	44	-0.795018	0.534552
GO:0018723	molecular_function	3-phenanthrol sulfotransferase activity	44	-0.795018	0.53421
GO:0017080	molecular_function	sodium channel regulator activity	28	0.794056	0.534569
GO:0043154	biological_process	negative regulation of cysteine-type endopeptidase activity involved in apoptotic process	66	0.794018	0.534254
GO:0006959	biological_process	humoral immune response	21	0.789968	0.536865
GO:0008277	biological_process	regulation of G-protein coupled receptor protein signaling pathway	27	0.788188	0.537821
GO:0001894	biological_process	tissue homeostasis	20	0.782019	0.541992
GO:2001235	biological_process	positive regulation of apoptotic signaling pathway	37	0.781927	0.541714
GO:0002687	biological_process	positive regulation of leukocyte migration	21	-0.781644	0.541576
GO:0045596	biological_process	negative regulation of cell differentiation	37	0.781071	0.541651
GO:0050918	biological_process	positive chemotaxis	25	0.775857	0.545132
GO:0005759	cellular_component	mitochondrial matrix	94	0.775308	0.545189
GO:0022857	molecular_function	transmembrane transporter activity	32	0.775031	0.545046
GO:0002376	biological_process	immune system process	338	-0.766339	0.551103
GO:0005887	cellular_component	integral component of plasma membrane	804	-0.766238	0.550828
GO:0045746	biological_process	negative regulation of Notch signaling pathway	25	0.765396	0.5511
GO:0045071	biological_process	negative regulation of viral genome replication	28	-0.765163	0.550923
GO:0004888	molecular_function	transmembrane signaling receptor activity	118	-0.758214	0.555716
GO:0001537	molecular_function	N-acetylgalactosamine 4-O-sulfotransferase activity	46	-0.756946	0.556304
GO:0031307	cellular_component	integral component of mitochondrial outer membrane	21	0.753024	0.558866
GO:0048704	biological_process	embryonic skeletal system morphogenesis	53	-0.751928	0.559327
GO:0051402	biological_process	neuron apoptotic process	37	0.746659	0.562899
GO:0007613	biological_process	memory	70	0.744538	0.564127
GO:0008146	molecular_function	sulfotransferase activity	45	-0.741124	0.566324
GO:0005031	molecular_function	tumor necrosis factor-activated receptor activity	20	-0.74048	0.566449
GO:0006865	biological_process	amino acid transport	42	0.736188	0.569308
GO:0090103	biological_process	cochlea morphogenesis	21	0.731108	0.572766
GO:0045666	biological_process	positive regulation of neuron differentiation	89	0.728755	0.574176
GO:0042073	biological_process	intraciliary transport	23	0.726425	0.575571
GO:0035115	biological_process	embryonic forelimb morphogenesis	34	0.725959	0.575561
GO:0045087	biological_process	innate immune response	297	-0.723257	0.577238
GO:0050796	biological_process	regulation of insulin secretion	33	0.721747	0.578015
GO:0071011	cellular_component	precatalytic spliceosome	23	0.721408	0.577909
GO:0015992	biological_process	proton transport	54	-0.721408	0.577546
GO:0007017	biological_process	microtubule-based process	36	0.721194	0.577345
GO:0030073	biological_process	insulin secretion	32	0.718509	0.57901
GO:0030855	biological_process	epithelial cell differentiation	37	-0.717183	0.579648
GO:0015991	biological_process	ATP hydrolysis coupled proton transport	29	0.716983	0.579437
GO:0080025	molecular_function	phosphatidylinositol-3,5-bisphosphate binding	20	0.715827	0.579947
GO:0005385	molecular_function	zinc ion transmembrane transporter activity	20	-0.715426	0.579888
GO:0045095	cellular_component	keratin filament	33	0.714798	0.58
GO:0006829	biological_process	zinc II ion transport	26	-0.714221	0.580073
GO:0001965	molecular_function	G-protein alpha-subunit binding	25	0.712974	0.580653
GO:0045089	biological_process	positive regulation of innate immune response	20	0.710904	0.581853
GO:0051930	biological_process	regulation of sensory perception of pain	36	-0.708229	0.583514
GO:0050715	biological_process	positive regulation of cytokine secretion	31	-0.702413	0.587557
GO:0030878	biological_process	thyroid gland development	24	-0.69751	0.590918
GO:0009653	biological_process	anatomical structure morphogenesis	35	-0.693392	0.59369
GO:0005267	molecular_function	potassium channel activity	75	-0.692793	0.593777
GO:0010033	biological_process	response to organic substance	56	0.69011	0.595456
GO:0007165	biological_process	signal transduction	901	0.688352	0.596429
GO:0071805	biological_process	potassium ion transmembrane transport	83	-0.687871	0.596427
GO:0030574	biological_process	collagen catabolic process	22	0.682735	0.599986
GO:0001816	biological_process	cytokine production	24	0.681748	0.600371
GO:0008170	molecular_function	N-methyltransferase activity	85	0.681471	0.600212
GO:0097193	biological_process	intrinsic apoptotic signaling pathway	21	-0.679845	0.601086
GO:0009055	molecular_function	electron carrier activity	48	0.673597	0.605511
GO:2001243	biological_process	negative regulation of intrinsic apoptotic signaling pathway	29	-0.673004	0.605592
GO:2001240	biological_process	negative regulation of extrinsic apoptotic signaling pathway in absence of ligand	29	0.671958	0.606022
GO:0017147	molecular_function	Wnt-protein binding	23	0.671591	0.605931
GO:0043687	biological_process	post-translational protein modification	27	0.670558	0.60635
GO:0007193	biological_process	adenylate cyclase-inhibiting G-protein coupled receptor signaling pathway	37	-0.669352	0.606904
GO:1902042	biological_process	negative regulation of extrinsic apoptotic signaling pathway via death domain receptors	24	0.668337	0.60731
GO:0055088	biological_process	lipid homeostasis	36	0.665124	0.609409
GO:0006919	biological_process	activation of cysteine-type endopeptidase activity involved in apoptotic process	67	0.665031	0.609105
GO:0090190	biological_process	positive regulation of branching involved in ureteric bud morphogenesis	22	0.658794	0.613539
GO:0008173	molecular_function	RNA methyltransferase activity	86	0.658244	0.613587
GO:0004601	molecular_function	peroxidase activity	26	-0.652259	0.617839
GO:0007492	biological_process	endoderm development	35	-0.651751	0.617854
GO:0005902	cellular_component	microvillus	62	0.651593	0.617597
GO:0002250	biological_process	adaptive immune response	89	-0.650357	0.618175
GO:0006906	biological_process	vesicle fusion	24	0.649893	0.618155
GO:0050829	biological_process	defense response to Gram-negative bacterium	38	-0.649538	0.618051
GO:0031214	biological_process	biomineral tissue development	23	-0.645116	0.621098
GO:0008137	molecular_function	NADH dehydrogenase (ubiquinone) activity	20	-0.642403	0.622823
GO:0001104	molecular_function	RNA polymerase II transcription cofactor activity	31	0.639684	0.624554
GO:0045663	biological_process	positive regulation of myoblast differentiation	24	-0.636638	0.626542
GO:0030099	biological_process	myeloid cell differentiation	23	0.634423	0.627884
GO:0071773	biological_process	cellular response to BMP stimulus	26	0.631912	0.629457
GO:0021537	biological_process	telencephalon development	22	-0.627431	0.632571
GO:0008089	biological_process	anterograde axon cargo transport	21	0.626254	0.633106
GO:0008219	biological_process	cell death	33	-0.624511	0.634083
GO:0030792	molecular_function	methylarsonite methyltransferase activity	84	0.622394	0.635352
GO:0016423	molecular_function	tRNA (guanine) methyltransferase activity	84	0.619066	0.637571
GO:0050850	biological_process	positive regulation of calcium-mediated signaling	22	0.619063	0.637186
GO:0043433	biological_process	negative regulation of sequence-specific DNA binding transcription factor activity	67	0.618568	0.637187
GO:0042130	biological_process	negative regulation of T cell proliferation	36	-0.617655	0.637515
GO:0009408	biological_process	response to heat	38	0.60854	0.64428
GO:0008544	biological_process	epidermis development	46	0.607156	0.644978
GO:0071158	biological_process	positive regulation of cell cycle arrest	21	0.606274	0.645282
GO:0016428	molecular_function	tRNA (cytosine-5-)-methyltransferase activity	84	0.60581	0.645256
GO:0001968	molecular_function	fibronectin binding	28	0.601076	0.648593
GO:0008625	biological_process	extrinsic apoptotic signaling pathway via death domain receptors	34	-0.598873	0.649939
GO:0004033	molecular_function	aldo-keto reductase (NADP) activity	28	-0.598174	0.650097
GO:0086091	biological_process	regulation of heart rate by cardiac conduction	21	0.597727	0.650056
GO:0070888	molecular_function	E-box binding	31	-0.59594	0.651073
GO:0001501	biological_process	skeletal system development	95	0.594183	0.652067
GO:0006749	biological_process	glutathione metabolic process	43	0.591232	0.654003
GO:0043085	biological_process	positive regulation of catalytic activity	49	0.590925	0.653852
GO:0003880	molecular_function	protein C-terminal carboxyl O-methyltransferase activity	84	0.588612	0.655285
GO:0018423	molecular_function	protein C-terminal leucine carboxyl O-methyltransferase activity	84	0.588612	0.654891
GO:0004298	molecular_function	threonine-type endopeptidase activity	20	0.588537	0.654556
GO:0001227	molecular_function	transcriptional repressor activity, RNA polymerase II transcription regulatory region sequence-specific binding	44	0.585888	0.656255
GO:0050699	molecular_function	WW domain binding	31	-0.583192	0.657992
GO:0005771	cellular_component	multivesicular body	27	0.581811	0.65869
GO:0043679	cellular_component	axon terminus	76	0.581725	0.658362
GO:0016279	molecular_function	protein-lysine N-methyltransferase activity	86	0.579439	0.659775
GO:0071222	biological_process	cellular response to lipopolysaccharide	86	0.575553	0.662457
GO:0009019	molecular_function	tRNA (guanine-N1-)-methyltransferase activity	84	0.565986	0.669662
GO:0045668	biological_process	negative regulation of osteoblast differentiation	39	0.565914	0.669318
GO:0000413	biological_process	protein peptidyl-prolyl isomerization	20	0.561385	0.672526
GO:0051899	biological_process	membrane depolarization	21	0.559573	0.673569
GO:0042113	biological_process	B cell activation	28	0.553367	0.678125
GO:0030593	biological_process	neutrophil chemotaxis	40	-0.552335	0.678546
GO:0008425	molecular_function	2-polyprenyl-6-methoxy-1,4-benzoquinone methyltransferase activity	84	0.551949	0.67845
GO:0016538	molecular_function	cyclin-dependent protein serine/threonine kinase regulator activity	22	0.546476	0.682428
GO:2000352	biological_process	negative regulation of endothelial cell apoptotic process	26	0.541572	0.685957
GO:0008584	biological_process	male gonad development	65	-0.5412	0.685847
GO:1903507	biological_process	negative regulation of nucleic acid-templated transcription	22	-0.533978	0.691249
GO:0032543	biological_process	mitochondrial translation	24	-0.532451	0.692068
GO:0008175	molecular_function	tRNA methyltransferase activity	86	0.531585	0.692353
GO:0016274	molecular_function	protein-arginine N-methyltransferase activity	84	0.530382	0.692911
GO:0006730	biological_process	one-carbon metabolic process	26	0.524689	0.697093
GO:0005762	cellular_component	mitochondrial large ribosomal subunit	24	-0.521565	0.699204
GO:0007093	biological_process	mitotic cell cycle checkpoint	26	0.51987	0.70016
GO:0008171	molecular_function	O-methyltransferase activity	87	0.519274	0.700227
GO:0007596	biological_process	blood coagulation	65	0.518733	0.700249
GO:0003151	biological_process	outflow tract morphogenesis	42	0.517217	0.70106
GO:0045471	biological_process	response to ethanol	37	0.516363	0.701336
GO:0015459	molecular_function	potassium channel regulator activity	25	0.516356	0.700926
GO:0051082	molecular_function	unfolded protein binding	61	0.516095	0.700722
GO:0006637	biological_process	acyl-CoA metabolic process	24	-0.508555	0.706408
GO:0004869	molecular_function	cysteine-type endopeptidase inhibitor activity	31	-0.508282	0.706212
GO:0010507	biological_process	negative regulation of autophagy	21	0.506951	0.706873
GO:0005212	molecular_function	structural constituent of eye lens	24	-0.506743	0.706624
GO:0070979	biological_process	protein K11-linked ubiquitination	25	0.501954	0.710088
GO:0005215	molecular_function	transporter activity	168	0.501354	0.710156
GO:0044824	molecular_function	retroviral 3' processing activity	53	0.499548	0.711202
GO:0043765	molecular_function	T/G mismatch-specific endonuclease activity	53	0.499548	0.710784
GO:0009611	biological_process	response to wounding	36	0.495534	0.713622
GO:0009755	biological_process	hormone-mediated signaling pathway	24	0.492636	0.715556
GO:0050830	biological_process	defense response to Gram-positive bacterium	69	-0.491952	0.715691
GO:0008579	molecular_function	JUN kinase phosphatase activity	22	0.488515	0.718063
GO:0005506	molecular_function	iron ion binding	138	0.487463	0.718497
GO:0007166	biological_process	cell surface receptor signaling pathway	176	-0.485874	0.719368
GO:0010575	biological_process	positive regulation of vascular endothelial growth factor production	23	0.47942	0.724201
GO:0008016	biological_process	regulation of heart contraction	24	0.477953	0.724973
GO:0016705	molecular_function	oxidoreductase activity, acting on paired donors, with incorporation or reduction of molecular oxygen	74	-0.477866	0.72462
GO:0005834	cellular_component	heterotrimeric G-protein complex	33	-0.477556	0.724448
GO:0007249	biological_process	I-kappaB kinase/NF-kappaB signaling	31	0.476933	0.724532
GO:0043123	biological_process	positive regulation of I-kappaB kinase/NF-kappaB signaling	121	0.474508	0.726084
GO:0019233	biological_process	sensory perception of pain	69	-0.474119	0.725976
GO:0008276	molecular_function	protein methyltransferase activity	88	0.472549	0.726832
GO:0052735	molecular_function	tRNA (cytosine-3-)-methyltransferase activity	83	0.470305	0.728236
GO:0043777	molecular_function	cobalt-precorrin-7 C15-methyltransferase activity	83	0.470305	0.727811
GO:0043776	molecular_function	cobalt-precorrin-6B C5-methyltransferase activity	83	0.470305	0.727387
GO:0043770	molecular_function	demethylmenaquinone methyltransferase activity	83	0.470305	0.726964
GO:0052667	molecular_function	phosphomethylethanolamine N-methyltransferase activity	83	0.470305	0.72654
GO:0008988	molecular_function	rRNA (adenine-N6-)-methyltransferase activity	83	0.470305	0.726118
GO:0052666	molecular_function	tRNA (cytosine-2'-O-)-methyltransferase activity	83	0.470305	0.725696
GO:0052665	molecular_function	tRNA (uracil-2'-O-)-methyltransferase activity	83	0.470305	0.725274
GO:0034807	molecular_function	4,5-dihydroxybenzo(a)pyrene methyltransferase activity	83	0.470305	0.724853
GO:0043782	molecular_function	cobalt-precorrin-3 C17-methyltransferase activity	83	0.470305	0.724432
GO:0043780	molecular_function	cobalt-precorrin-5B C1-methyltransferase activity	83	0.470305	0.724012
GO:0008169	molecular_function	C-methyltransferase activity	83	0.470305	0.723592
GO:0034541	molecular_function	dimethylarsinite methyltransferase activity	83	0.470305	0.723173
GO:0019702	molecular_function	protein-arginine N5-methyltransferase activity	83	0.470305	0.722754
GO:0008172	molecular_function	S-methyltransferase activity	83	0.470305	0.722336
GO:0008174	molecular_function	mRNA methyltransferase activity	83	0.470305	0.721918
GO:0043827	molecular_function	tRNA (adenine-57, 58-N(1)-) methyltransferase activity	83	0.470305	0.721501
GO:0034933	molecular_function	1-hydroxy-6-methoxypyrene methyltransferase activity	83	0.470305	0.721084
GO:0034931	molecular_function	1-hydroxypyrene methyltransferase activity	83	0.470305	0.720668
GO:0016278	molecular_function	lysine N-methyltransferase activity	83	0.470305	0.720252
GO:0080012	molecular_function	trihydroxyferuloyl spermidine O-methyltransferase activity	83	0.470305	0.719836
GO:0000179	molecular_function	rRNA (adenine-N6,N6-)-dimethyltransferase activity	83	0.470305	0.719422
GO:0043833	molecular_function	methylamine-specific methylcobalamin:coenzyme M methyltransferase activity	83	0.470305	0.719007
GO:0043834	molecular_function	trimethylamine methyltransferase activity	83	0.470305	0.718593
GO:0071424	molecular_function	rRNA (cytosine-N4-)-methyltransferase activity	83	0.470305	0.71818
GO:0009383	molecular_function	rRNA (cytosine-C5-)-methyltransferase activity	83	0.470305	0.717767
GO:0016273	molecular_function	arginine N-methyltransferase activity	83	0.470305	0.717354
GO:0016300	molecular_function	tRNA (uracil) methyltransferase activity	83	0.470305	0.716942
GO:0016427	molecular_function	tRNA (cytosine) methyltransferase activity	83	0.470305	0.716531
GO:0016426	molecular_function	tRNA (adenine) methyltransferase activity	83	0.470305	0.71612
GO:0043852	molecular_function	monomethylamine methyltransferase activity	83	0.470305	0.715709
GO:0043851	molecular_function	methanol-specific methylcobalamin:coenzyme M methyltransferase activity	83	0.470305	0.715299
GO:0052624	molecular_function	2-phytyl-1,4-naphthoquinone methyltransferase activity	83	0.470305	0.714889
GO:0016205	molecular_function	selenocysteine methyltransferase activity	83	0.470305	0.71448
GO:0070677	molecular_function	rRNA (cytosine-2'-O-)-methyltransferase activity	83	0.470305	0.714071
GO:0051994	molecular_function	P-methyltransferase activity	83	0.470305	0.713663
GO:0016433	molecular_function	rRNA (adenine) methyltransferase activity	83	0.470305	0.713255
GO:0051995	molecular_function	Se-methyltransferase activity	83	0.470305	0.712848
GO:0016436	molecular_function	rRNA (uridine) methyltransferase activity	83	0.470305	0.712441
GO:0016434	molecular_function	rRNA (cytosine) methyltransferase activity	83	0.470305	0.712034
GO:0016435	molecular_function	rRNA (guanine) methyltransferase activity	83	0.470305	0.711628
GO:0018707	molecular_function	1-phenanthrol methyltransferase activity	83	0.470305	0.711223
GO:0043791	molecular_function	dimethylamine methyltransferase activity	83	0.470305	0.710818
GO:0043803	molecular_function	hydroxyneurosporene-O-methyltransferase activity	83	0.470305	0.710413
GO:0008650	molecular_function	rRNA (uridine-2'-O-)-methyltransferase activity	83	0.470305	0.710009
GO:0045662	biological_process	negative regulation of myoblast differentiation	27	-0.462325	0.715956
GO:0009117	biological_process	nucleotide metabolic process	24	0.461878	0.715906
GO:0050728	biological_process	negative regulation of inflammatory response	79	0.461634	0.715693
GO:0016429	molecular_function	tRNA (adenine-N1-)-methyltransferase activity	84	0.46148	0.71541
GO:0004497	molecular_function	monooxygenase activity	86	-0.455261	0.71996
GO:0042104	biological_process	positive regulation of activated T cell proliferation	20	-0.453042	0.721323
GO:0019843	molecular_function	rRNA binding	32	-0.45157	0.72209
GO:0015078	molecular_function	hydrogen ion transmembrane transporter activity	26	-0.443184	0.728386
GO:0036126	cellular_component	sperm flagellum	26	0.442715	0.728349
GO:0001558	biological_process	regulation of cell growth	45	0.441901	0.728589
GO:0001205	molecular_function	transcriptional activator activity, RNA polymerase II distal enhancer sequence-specific binding	29	0.436064	0.732853
GO:0048741	biological_process	skeletal muscle fiber development	23	0.43398	0.734111
GO:0005164	molecular_function	tumor necrosis factor receptor binding	32	-0.432372	0.734987
GO:0008514	molecular_function	organic anion transmembrane transporter activity	20	-0.431691	0.735119
GO:2000379	biological_process	positive regulation of reactive oxygen species metabolic process	30	0.428895	0.736947
GO:0033077	biological_process	T cell differentiation in thymus	34	-0.42642	0.738519
GO:0015347	molecular_function	sodium-independent organic anion transmembrane transporter activity	26	0.42548	0.738857
GO:0043252	biological_process	sodium-independent organic anion transport	26	0.42548	0.738441
GO:0001656	biological_process	metanephros development	27	0.424675	0.738672
GO:0042311	biological_process	vasodilation	21	0.42271	0.739833
GO:0007389	biological_process	pattern specification process	55	0.41816	0.743072
GO:0042277	molecular_function	peptide binding	82	-0.41403	0.745975
GO:0045880	biological_process	positive regulation of smoothened signaling pathway	26	0.409919	0.748865
GO:0004809	molecular_function	tRNA (guanine-N2-)-methyltransferase activity	84	0.401112	0.755549
GO:0001964	biological_process	startle response	21	0.397032	0.758423
GO:0052771	molecular_function	coenzyme F390-G hydrolase activity	28	0.395956	0.758868
GO:0052770	molecular_function	coenzyme F390-A hydrolase activity	28	0.395956	0.758443
GO:0050729	biological_process	positive regulation of inflammatory response	47	-0.392583	0.760745
GO:0005680	cellular_component	anaphase-promoting complex	21	-0.391707	0.761028
GO:0050769	biological_process	positive regulation of neurogenesis	28	-0.390442	0.761626
GO:0048240	biological_process	sperm capacitation	21	0.390217	0.761382
GO:0006694	biological_process	steroid biosynthetic process	55	0.386016	0.764354
GO:0005743	cellular_component	mitochondrial inner membrane	353	0.385555	0.764299
GO:0045861	biological_process	negative regulation of proteolysis	25	-0.374652	0.772707
GO:0005788	cellular_component	endoplasmic reticulum lumen	45	0.364975	0.780142
GO:0007259	biological_process	JAK-STAT cascade	23	0.364093	0.780425
GO:0051965	biological_process	positive regulation of synapse assembly	63	0.363686	0.780321
GO:0032482	biological_process	Rab protein signal transduction	64	-0.362487	0.780862
GO:0060395	biological_process	SMAD protein signal transduction	62	-0.3609	0.781719
GO:0004519	molecular_function	endonuclease activity	62	-0.36077	0.78139
GO:0005230	molecular_function	extracellular ligand-gated ion channel activity	38	0.357694	0.783457
GO:0005882	cellular_component	intermediate filament	82	-0.348881	0.790201
GO:0005520	molecular_function	insulin-like growth factor binding	23	-0.337832	0.798788
GO:0048709	biological_process	oligodendrocyte differentiation	27	0.33399	0.80149
GO:0045216	biological_process	cell-cell junction organization	21	0.33361	0.801357
GO:0009615	biological_process	response to virus	53	0.323448	0.809242
GO:0008649	molecular_function	rRNA methyltransferase activity	82	0.322103	0.809898
GO:0045165	biological_process	cell fate commitment	67	0.322014	0.809522
GO:0043621	molecular_function	protein self-association	51	0.32153	0.809471
GO:0006644	biological_process	phospholipid metabolic process	26	0.319478	0.810706
GO:0009725	biological_process	response to hormone	31	0.319451	0.810279
GO:0032526	biological_process	response to retinoic acid	37	0.319258	0.809991
GO:0051281	biological_process	positive regulation of release of sequestered calcium ion into cytosol	29	-0.318893	0.809842
GO:0043027	molecular_function	cysteine-type endopeptidase inhibitor activity involved in apoptotic process	22	-0.317218	0.810767
GO:0032496	biological_process	response to lipopolysaccharide	113	-0.312325	0.814328
GO:0010942	biological_process	positive regulation of cell death	47	-0.310437	0.815427
GO:0008330	molecular_function	protein tyrosine/threonine phosphatase activity	24	0.307146	0.817675
GO:0048663	biological_process	neuron fate commitment	29	-0.306885	0.817439
GO:0001707	biological_process	mesoderm formation	33	0.305283	0.818302
GO:0032355	biological_process	response to estradiol	26	0.302829	0.819863
GO:0005484	molecular_function	SNAP receptor activity	36	0.300411	0.821395
GO:0048147	biological_process	negative regulation of fibroblast proliferation	27	-0.296094	0.824485
GO:0005154	molecular_function	epidermal growth factor receptor binding	33	0.295779	0.82429
GO:0032781	biological_process	positive regulation of ATPase activity	26	0.29468	0.824738
GO:0005791	cellular_component	rough endoplasmic reticulum	55	0.294676	0.824289
GO:0005811	cellular_component	lipid particle	58	0.294097	0.824312
GO:0004864	molecular_function	protein phosphatase inhibitor activity	29	-0.291802	0.82574
GO:0006520	biological_process	cellular amino acid metabolic process	20	0.290376	0.826457
GO:0002052	biological_process	positive regulation of neuroblast proliferation	24	-0.28858	0.827476
GO:0016831	molecular_function	carboxy-lyase activity	24	-0.287204	0.82815
GO:0009952	biological_process	anterior/posterior pattern specification	110	0.286915	0.827934
GO:0045672	biological_process	positive regulation of osteoclast differentiation	23	-0.285524	0.82862
GO:0071392	biological_process	cellular response to estradiol stimulus	22	-0.284126	0.829312
GO:2001234	biological_process	negative regulation of apoptotic signaling pathway	25	-0.278852	0.833178
GO:0000079	biological_process	regulation of cyclin-dependent protein serine/threonine kinase activity	22	0.278395	0.833097
GO:0032024	biological_process	positive regulation of insulin secretion	46	0.274935	0.835476
GO:0043029	biological_process	T cell homeostasis	30	-0.274306	0.835537
GO:0004860	molecular_function	protein kinase inhibitor activity	24	-0.273688	0.835587
GO:0005537	molecular_function	mannose binding	20	0.268356	0.839499
GO:0032715	biological_process	negative regulation of interleukin-6 production	26	-0.265248	0.84159
GO:0003923	molecular_function	GPI-anchor transamidase activity	32	0.258977	0.846274
GO:0042832	biological_process	defense response to protozoan	28	0.256215	0.84808
GO:0071456	biological_process	cellular response to hypoxia	55	0.247932	0.854421
GO:0010718	biological_process	positive regulation of epithelial to mesenchymal transition	30	0.242827	0.858155
GO:0030513	biological_process	positive regulation of BMP signaling pathway	31	0.240328	0.859744
GO:0043330	biological_process	response to exogenous dsRNA	20	0.23651	0.862419
GO:0051781	biological_process	positive regulation of cell division	45	-0.236435	0.862013
GO:0007219	biological_process	Notch signaling pathway	102	0.236212	0.861729
GO:0043425	molecular_function	bHLH transcription factor binding	25	0.235491	0.861856
GO:0015020	molecular_function	glucuronosyltransferase activity	29	-0.229969	0.865928
GO:0005109	molecular_function	frizzled binding	36	-0.229456	0.865881
GO:0035458	biological_process	cellular response to interferon-beta	29	0.228464	0.866228
GO:0030001	biological_process	metal ion transport	25	0.226378	0.867474
GO:0004448	molecular_function	isocitrate dehydrogenase activity	26	-0.225039	0.868106
GO:0001772	cellular_component	immunological synapse	32	-0.215078	0.875826
GO:0045785	biological_process	positive regulation of cell adhesion	53	0.214445	0.875874
GO:0005242	molecular_function	inward rectifier potassium channel activity	20	0.207354	0.881237
GO:0016616	molecular_function	oxidoreductase activity, acting on the CH-OH group of donors, NAD or NADP as acceptor	28	-0.205604	0.882203
GO:0007159	biological_process	leukocyte cell-cell adhesion	22	0.203534	0.883431
GO:2001244	biological_process	positive regulation of intrinsic apoptotic signaling pathway	29	0.201073	0.884981
GO:0090200	biological_process	positive regulation of release of cytochrome c from mitochondria	25	0.195372	0.889198
GO:0009813	biological_process	flavonoid biosynthetic process	20	-0.193883	0.889946
GO:0052696	biological_process	flavonoid glucuronidation	20	-0.193883	0.889468
GO:0009636	biological_process	response to toxic substance	50	0.186252	0.895272
GO:0030667	cellular_component	secretory granule membrane	26	0.183592	0.896982
GO:0051591	biological_process	response to cAMP	21	0.182353	0.89752
GO:0051603	biological_process	proteolysis involved in cellular protein catabolic process	58	0.177632	0.900927
GO:0051990	molecular_function	(R)-2-hydroxyglutarate dehydrogenase activity	25	0.175543	0.902164
GO:0097191	biological_process	extrinsic apoptotic signaling pathway	40	0.175274	0.901902
GO:0032735	biological_process	positive regulation of interleukin-12 production	21	0.167866	0.907517
GO:0009954	biological_process	proximal/distal pattern formation	26	-0.165838	0.908702
GO:0046427	biological_process	positive regulation of JAK-STAT cascade	23	-0.157939	0.914723
GO:0031463	cellular_component	Cul3-RING ubiquitin ligase complex	53	0.156694	0.91526
GO:0001782	biological_process	B cell homeostasis	26	-0.155313	0.915908
GO:0000981	molecular_function	RNA polymerase II transcription factor activity, sequence-specific DNA binding	101	0.155059	0.915628
GO:0048535	biological_process	lymph node development	25	0.154144	0.915892
GO:0048738	biological_process	cardiac muscle tissue development	25	-0.150236	0.918619
GO:0030133	cellular_component	transport vesicle	42	-0.145866	0.921725
GO:0004190	molecular_function	aspartic-type endopeptidase activity	24	0.145257	0.921736
GO:0007599	biological_process	hemostasis	42	0.144892	0.921545
GO:0007189	biological_process	adenylate cyclase-activating G-protein coupled receptor signaling pathway	41	0.144854	0.921086
GO:0004857	molecular_function	enzyme inhibitor activity	41	-0.136676	0.927318
GO:0010043	biological_process	response to zinc ion	21	-0.130979	0.93151
GO:0045664	biological_process	regulation of neuron differentiation	21	0.124461	0.936375
GO:0033209	biological_process	tumor necrosis factor-mediated signaling pathway	38	0.124019	0.936242
GO:0043434	biological_process	response to peptide hormone	37	0.120624	0.938536
GO:0001503	biological_process	ossification	81	0.120282	0.93832
GO:0001890	biological_process	placenta development	44	-0.118836	0.93901
GO:0031369	molecular_function	translation initiation factor binding	20	0.118074	0.939138
GO:0042474	biological_process	middle ear morphogenesis	22	0.114429	0.941633
GO:0017017	molecular_function	MAP kinase tyrosine/serine/threonine phosphatase activity	32	-0.113209	0.942136
GO:0016229	molecular_function	steroid dehydrogenase activity	27	-0.112244	0.94243
GO:0050661	molecular_function	NADP binding	28	-0.110364	0.943473
GO:0048258	molecular_function	3-ketoglucose-reductase activity	24	-0.107305	0.945483
GO:0032867	molecular_function	L-arabinose:NADP reductase activity	24	-0.107305	0.944983
GO:0032866	molecular_function	D-xylose:NADP reductase activity	24	-0.107305	0.944484
GO:0032442	molecular_function	phenylcoumaran benzylic ether reductase activity	24	-0.107305	0.943986
GO:0043713	molecular_function	(R)-2-hydroxyisocaproate dehydrogenase activity	24	-0.107305	0.943488
GO:0033709	molecular_function	D-arabinitol dehydrogenase, D-ribulose forming (NADP+) activity	24	-0.107305	0.942991
GO:0052677	molecular_function	D-arabinitol dehydrogenase, D-xylulose forming (NADP+) activity	24	-0.107305	0.942494
GO:0004495	molecular_function	mevaldate reductase activity	24	-0.107305	0.941998
GO:0018452	molecular_function	5-exo-hydroxycamphor dehydrogenase activity	24	-0.107305	0.941502
GO:0018453	molecular_function	2-hydroxytetrahydrofuran dehydrogenase activity	24	-0.107305	0.941007
GO:0018451	molecular_function	epoxide dehydrogenase activity	24	-0.107305	0.940512
GO:0034840	molecular_function	3-hydroxymenthone dehydrogenase activity	24	-0.107305	0.940018
GO:0044105	molecular_function	L-xylulose reductase (NAD+) activity	24	-0.107305	0.939524
GO:0008875	molecular_function	gluconate dehydrogenase activity	24	-0.107305	0.939031
GO:0044103	molecular_function	L-arabinose 1-dehydrogenase (NADP+) activity	24	-0.107305	0.938538
GO:0000252	molecular_function	C-3 sterol dehydrogenase (C-4 sterol decarboxylase) activity	24	-0.107305	0.938046
GO:0033765	molecular_function	steroid dehydrogenase activity, acting on the CH-CH group of donors	24	-0.107305	0.937554
GO:0033764	molecular_function	steroid dehydrogenase activity, acting on the CH-OH group of donors, NAD or NADP as acceptor	24	-0.107305	0.937063
GO:0035380	molecular_function	very long-chain-3-hydroxyacyl-CoA dehydrogenase activity	24	-0.107305	0.936573
GO:0034831	molecular_function	(R)-(-)-1,2,3,4-tetrahydronaphthol dehydrogenase activity	24	-0.107305	0.936082
GO:0019152	molecular_function	acetoin dehydrogenase activity	24	-0.107305	0.935593
GO:0019955	molecular_function	cytokine binding	20	-0.101111	0.94013
GO:0005504	molecular_function	fatty acid binding	23	0.101022	0.939711
GO:0043280	biological_process	positive regulation of cysteine-type endopeptidase activity involved in apoptotic process	44	-0.096208	0.943124
GO:0050727	biological_process	regulation of inflammatory response	46	0.0959621	0.942831
GO:0051384	biological_process	response to glucocorticoid	30	0.0956666	0.942579
GO:0042102	biological_process	positive regulation of T cell proliferation	55	0.0950984	0.942548
GO:0031513	cellular_component	nonmotile primary cilium	25	-0.0876606	0.948081
GO:0007339	biological_process	binding of sperm to zona pellucida	30	-0.0865703	0.94847
GO:0007205	biological_process	protein kinase C-activating G-protein coupled receptor signaling pathway	23	-0.0827323	0.951083
GO:0048706	biological_process	embryonic skeletal system development	40	-0.0822629	0.950968
GO:0032281	cellular_component	AMPA glutamate receptor complex	30	-0.0806827	0.951751
GO:0035410	molecular_function	dihydrotestosterone 17-beta-dehydrogenase activity	25	-0.0804593	0.951437
GO:0030246	molecular_function	carbohydrate binding	190	0.0803851	0.951003
GO:2000377	biological_process	regulation of reactive oxygen species metabolic process	24	0.0790551	0.951584
GO:0008543	biological_process	fibroblast growth factor receptor signaling pathway	44	-0.0789026	0.951213
GO:0005496	molecular_function	steroid binding	33	0.0749918	0.953876
GO:0050900	biological_process	leukocyte migration	21	-0.0745576	0.953732
GO:0009948	biological_process	anterior/posterior axis specification	22	0.0717319	0.955516
GO:0042562	molecular_function	hormone binding	21	0.0695486	0.956782
GO:0045766	biological_process	positive regulation of angiogenesis	105	0.0606236	0.963481
GO:0001708	biological_process	cell fate specification	21	-0.0589906	0.964298
GO:0097190	biological_process	apoptotic signaling pathway	49	0.0572299	0.965218
GO:0060412	biological_process	ventricular septum morphogenesis	21	0.0537768	0.9675
GO:0050766	biological_process	positive regulation of phagocytosis	42	0.0527193	0.967852
GO:0007214	biological_process	gamma-aminobutyric acid signaling pathway	23	0.0497639	0.96973
GO:0030515	molecular_function	snoRNA binding	20	-0.046596	0.971778
GO:0045737	biological_process	positive regulation of cyclin-dependent protein serine/threonine kinase activity	23	0.0430742	0.974109
GO:0030514	biological_process	negative regulation of BMP signaling pathway	44	0.0398306	0.976214
GO:0030168	biological_process	platelet activation	27	-0.039489	0.975985
GO:0007369	biological_process	gastrulation	32	-0.0377163	0.976906
GO:0050873	biological_process	brown fat cell differentiation	28	-0.0362452	0.977584
GO:0050806	biological_process	positive regulation of synaptic transmission	26	0.0312568	0.981084
GO:0042517	biological_process	positive regulation of tyrosine phosphorylation of Stat3 protein	25	0.0301189	0.981492
GO:0031016	biological_process	pancreas development	26	-0.0300353	0.981055
GO:0007601	biological_process	visual perception	116	-0.0272304	0.982798
GO:0045987	biological_process	positive regulation of smooth muscle contraction	24	0.0200991	0.988005
GO:0007188	biological_process	adenylate cyclase-modulating G-protein coupled receptor signaling pathway	26	0.0171009	0.989899
GO:0030509	biological_process	BMP signaling pathway	68	-0.0129303	0.992729
GO:0005249	molecular_function	voltage-gated potassium channel activity	51	-0.0113191	0.993509
GO:0001819	biological_process	positive regulation of cytokine production	25	-0.00940256	0.994532
GO:0010332	biological_process	response to gamma radiation	24	-0.00879551	0.994508
GO:0030890	biological_process	positive regulation of B cell proliferation	37	-0.00754428	0.994998
GO:0001669	cellular_component	acrosomal vesicle	84	-0.00594943	0.995762
GO:0031648	biological_process	protein destabilization	34	-0.00125814	0.998996

## Sheet: Dm
#GO ID	Namespace	Name	No. Genes	Z	p
GO:0005886	cellular_component	plasma membrane	492	12.8203	7.29771e-35
GO:0016021	cellular_component	integral component of membrane	951	12.0372	6.54336e-31
GO:0008150	biological_process	biological_process	1590	-11.933	1.53481e-30
GO:0005524	molecular_function	ATP binding	548	11.3407	1.19162e-27
GO:0003674	molecular_function	molecular_function	1931	-10.6575	1.859e-24
GO:0005515	molecular_function	protein binding	598	9.94702	2.50317e-21
GO:0005737	cellular_component	cytoplasm	921	9.59293	7.06943e-20
GO:0005575	cellular_component	cellular_component	1860	-9.35626	5.96852e-19
GO:0007411	biological_process	axon guidance	164	8.44561	1.94251e-15
GO:0055085	biological_process	transmembrane transport	262	8.34168	4.23349e-15
GO:0005887	cellular_component	integral component of plasma membrane	210	8.11484	2.55604e-14
GO:0006468	biological_process	protein phosphorylation	213	8.08714	2.94217e-14
GO:0003779	molecular_function	actin binding	110	7.53431	2.1828e-12
GO:0007476	biological_process	imaginal disc-derived wing morphogenesis	194	7.07659	6.09994e-11
GO:0048477	biological_process	oogenesis	212	6.98055	1.13295e-10
GO:0016020	cellular_component	membrane	387	6.91831	1.65117e-10
GO:0030424	cellular_component	axon	63	6.69284	7.44169e-10
GO:0005096	molecular_function	GTPase activator activity	76	6.65134	9.326e-10
GO:0031594	cellular_component	neuromuscular junction	52	6.34296	6.85662e-09
GO:0043087	biological_process	regulation of GTPase activity	45	6.3159	7.76233e-09
GO:0042626	molecular_function	ATPase activity, coupled to transmembrane movement of substances	52	6.29622	8.3947e-09
GO:0005634	cellular_component	nucleus	1323	6.29152	8.25957e-09
GO:0007186	biological_process	G-protein coupled receptor signaling pathway	124	6.14586	1.99869e-08
GO:0043190	cellular_component	ATP-binding cassette (ABC) transporter complex	42	6.13521	2.04823e-08
GO:0032504	biological_process	multicellular organism reproduction	168	-5.99841	4.60689e-08
GO:0007391	biological_process	dorsal closure	91	5.90119	8.02296e-08
GO:0035556	biological_process	intracellular signal transduction	63	5.88705	8.41608e-08
GO:0007268	biological_process	synaptic transmission	51	5.87001	8.99531e-08
GO:0005938	cellular_component	cell cortex	83	5.8074	1.26461e-07
GO:0007015	biological_process	actin filament organization	73	5.79541	1.31312e-07
GO:0048813	biological_process	dendrite morphogenesis	154	5.71841	2.00484e-07
GO:0005509	molecular_function	calcium ion binding	174	5.68229	2.40063e-07
GO:0008021	cellular_component	synaptic vesicle	66	5.6518	2.78105e-07
GO:0006909	biological_process	phagocytosis	185	5.64899	2.74376e-07
GO:0007269	biological_process	neurotransmitter secretion	94	5.63284	2.92735e-07
GO:0004674	molecular_function	protein serine/threonine kinase activity	137	5.51151	5.71196e-07
GO:0008010	molecular_function	structural constituent of chitin-based larval cuticle	97	-5.46737	7.13516e-07
GO:0005214	molecular_function	structural constituent of chitin-based cuticle	111	-5.45674	7.37661e-07
GO:0006812	biological_process	cation transport	35	5.42077	8.79474e-07
GO:0030036	biological_process	actin cytoskeleton organization	46	5.41226	8.99277e-07
GO:0008045	biological_process	motor neuron axon guidance	57	5.39822	9.4884e-07
GO:0005912	cellular_component	adherens junction	42	5.39786	9.28112e-07
GO:0045179	cellular_component	apical cortex	37	5.3861	9.67848e-07
GO:0008582	biological_process	regulation of synaptic growth at neuromuscular junction	36	5.31549	1.39733e-06
GO:0005829	cellular_component	cytosol	300	5.30375	1.45714e-06
GO:0004672	molecular_function	protein kinase activity	119	5.28193	1.60626e-06
GO:0007298	biological_process	border follicle cell migration	106	5.24529	1.91889e-06
GO:0008188	molecular_function	neuropeptide receptor activity	42	5.23189	2.02038e-06
GO:0007165	biological_process	signal transduction	86	5.22101	2.09906e-06
GO:0005615	cellular_component	extracellular space	320	-5.16545	2.77275e-06
GO:0016323	cellular_component	basolateral plasma membrane	31	5.1503	2.94747e-06
GO:0048675	biological_process	axon extension	21	5.13805	3.08561e-06
GO:0005215	molecular_function	transporter activity	94	5.09255	3.85285e-06
GO:0051015	molecular_function	actin filament binding	22	5.07565	4.13345e-06
GO:0008092	molecular_function	cytoskeletal protein binding	23	5.00111	5.99034e-06
GO:0004872	molecular_function	receptor activity	40	4.94188	7.98585e-06
GO:0007528	biological_process	neuromuscular junction development	40	4.92329	8.62955e-06
GO:0015171	molecular_function	amino acid transmembrane transporter activity	31	4.91992	8.62814e-06
GO:0008039	biological_process	synaptic target recognition	28	4.91463	8.71431e-06
GO:0005856	cellular_component	cytoskeleton	37	4.88675	9.87542e-06
GO:0008017	molecular_function	microtubule binding	85	4.88403	9.84883e-06
GO:0005700	cellular_component	polytene chromosome	118	4.85504	1.12208e-05
GO:0045202	cellular_component	synapse	49	4.83084	1.24735e-05
GO:0007614	biological_process	short-term memory	23	4.83073	1.22854e-05
GO:0045214	biological_process	sarcomere organization	29	4.81242	1.32594e-05
GO:0005918	cellular_component	septate junction	28	4.79222	1.4445e-05
GO:0008360	biological_process	regulation of cell shape	83	4.78482	1.47642e-05
GO:0007155	biological_process	cell adhesion	102	4.77766	1.50747e-05
GO:0016079	biological_process	synaptic vesicle exocytosis	22	4.77529	1.5032e-05
GO:0008340	biological_process	determination of adult lifespan	137	4.75791	1.61515e-05
GO:0005516	molecular_function	calmodulin binding	29	4.70355	2.0814e-05
GO:0003333	biological_process	amino acid transmembrane transport	31	4.69762	2.113e-05
GO:0006810	biological_process	transport	77	4.67996	2.27184e-05
GO:0008270	molecular_function	zinc ion binding	547	4.6754	2.29158e-05
GO:0042787	biological_process	protein ubiquitination involved in ubiquitin-dependent protein catabolic process	28	4.67292	2.28851e-05
GO:0042623	molecular_function	ATPase activity, coupled	58	4.66617	2.33376e-05
GO:0019991	biological_process	septate junction assembly	27	4.64186	2.59195e-05
GO:0043547	biological_process	positive regulation of GTPase activity	29	4.60362	3.07677e-05
GO:0003774	molecular_function	motor activity	44	4.60271	3.05117e-05
GO:0016324	cellular_component	apical plasma membrane	55	4.54395	3.98885e-05
GO:0005576	cellular_component	extracellular region	440	-4.5103	4.6195e-05
GO:0001745	biological_process	compound eye morphogenesis	79	4.49089	4.99939e-05
GO:0043025	cellular_component	neuronal cell body	62	4.49012	4.95699e-05
GO:0031012	cellular_component	extracellular matrix	125	-4.48106	5.11078e-05
GO:0048488	biological_process	synaptic vesicle endocytosis	31	4.4598	5.57841e-05
GO:0007605	biological_process	sensory perception of sound	52	4.42479	6.48803e-05
GO:0040011	biological_process	locomotion	27	4.41225	6.7965e-05
GO:0007293	biological_process	germarium-derived egg chamber formation	48	4.40487	6.95223e-05
GO:0006897	biological_process	endocytosis	52	4.37927	7.73338e-05
GO:0040003	biological_process	chitin-based cuticle development	133	-4.37179	7.91433e-05
GO:0045177	cellular_component	apical part of cell	42	4.34	9.05016e-05
GO:0006914	biological_process	autophagy	37	4.33774	9.04397e-05
GO:0016459	cellular_component	myosin complex	20	4.32152	9.63087e-05
GO:0016203	biological_process	muscle attachment	36	4.30376	0.000103257
GO:0005089	molecular_function	Rho guanyl-nucleotide exchange factor activity	25	4.30027	0.000103792
GO:0005543	molecular_function	phospholipid binding	23	4.2992	0.000103208
GO:0045886	biological_process	negative regulation of synaptic growth at neuromuscular junction	37	4.28732	0.000107761
GO:0051124	biological_process	synaptic growth at neuromuscular junction	35	4.24655	0.000128035
GO:0007409	biological_process	axonogenesis	47	4.22641	0.000138631
GO:0004930	molecular_function	G-protein coupled receptor activity	76	4.21093	0.000146996
GO:0048812	biological_process	neuron projection morphogenesis	100	4.20759	0.000147713
GO:0006816	biological_process	calcium ion transport	23	4.19554	0.000154258
GO:0005328	molecular_function	neurotransmitter:sodium symporter activity	20	4.19416	0.000153697
GO:0042051	biological_process	compound eye photoreceptor development	22	4.17037	0.000169011
GO:0048149	biological_process	behavioral response to ethanol	45	4.17007	0.00016762
GO:0045887	biological_process	positive regulation of synaptic growth at neuromuscular junction	27	4.1634	0.000170971
GO:0007416	biological_process	synapse assembly	26	4.12702	0.000198518
GO:0004713	molecular_function	protein tyrosine kinase activity	34	4.11462	0.000207551
GO:0043195	cellular_component	terminal bouton	33	4.06907	0.000250301
GO:0006355	biological_process	regulation of transcription, DNA-templated	325	4.06737	0.000249832
GO:0043234	cellular_component	protein complex	60	4.06414	0.000251035
GO:0003777	molecular_function	microtubule motor activity	46	4.06291	0.000250117
GO:0006813	biological_process	potassium ion transport	25	4.05856	0.000252567
GO:0006979	biological_process	response to oxidative stress	74	4.0475	0.000262467
GO:0003924	molecular_function	GTPase activity	127	4.04702	0.000260718
GO:0007616	biological_process	long-term memory	62	4.03327	0.000274081
GO:0006836	biological_process	neurotransmitter transport	22	4.03234	0.000272817
GO:0004867	molecular_function	serine-type endopeptidase inhibitor activity	77	-4.00742	0.000300685
GO:0005925	cellular_component	focal adhesion	25	4.00466	0.000301656
GO:0008344	biological_process	adult locomotory behavior	41	3.97631	0.000337134
GO:0006811	biological_process	ion transport	35	3.97359	0.000338184
GO:0004871	molecular_function	signal transducer activity	29	3.94252	0.000382
GO:0005802	cellular_component	trans-Golgi network	21	3.92394	0.000409365
GO:0007480	biological_process	imaginal disc-derived leg morphogenesis	62	3.90821	0.000433416
GO:0008586	biological_process	imaginal disc-derived wing vein morphogenesis	46	3.88693	0.000469427
GO:0030425	cellular_component	dendrite	47	3.8719	0.000495383
GO:0007274	biological_process	neuromuscular synaptic transmission	53	3.86887	0.000497624
GO:0033227	biological_process	dsRNA transport	26	3.86737	0.000496794
GO:0005794	cellular_component	Golgi apparatus	100	3.85597	0.000516483
GO:0006814	biological_process	sodium ion transport	51	3.85434	0.000515942
GO:0005525	molecular_function	GTP binding	142	3.85178	0.000517392
GO:0010506	biological_process	regulation of autophagy	26	3.83784	0.000543495
GO:0008049	biological_process	male courtship behavior	43	3.81578	0.000589966
GO:0007156	biological_process	homophilic cell adhesion via plasma membrane adhesion molecules	33	3.80609	0.000608982
GO:0008355	biological_process	olfactory learning	58	3.8055	0.000605899
GO:0016192	biological_process	vesicle-mediated transport	113	3.80522	0.000602134
GO:0030018	cellular_component	Z disc	32	3.79266	0.000628817
GO:0007424	biological_process	open tracheal system development	100	3.7623	0.000705153
GO:0019992	molecular_function	diacylglycerol binding	23	3.75065	0.000733437
GO:0007349	biological_process	cellularization	37	3.7237	0.000810537
GO:0030097	biological_process	hemopoiesis	22	3.71094	0.000846469
GO:0005703	cellular_component	polytene chromosome puff	30	3.71008	0.000843365
GO:0015031	biological_process	protein transport	48	3.70429	0.000856817
GO:0008347	biological_process	glial cell migration	29	3.67942	0.000938294
GO:0016319	biological_process	mushroom body development	70	3.67361	0.000953277
GO:0000226	biological_process	microtubule cytoskeleton organization	21	3.66755	0.000969463
GO:0043186	cellular_component	P granule	27	3.64456	0.00105319
GO:0005875	cellular_component	microtubule associated complex	281	3.61898	0.00115509
GO:0050839	molecular_function	cell adhesion molecule binding	22	3.5602	0.00143752
GO:0003700	molecular_function	transcription factor activity, sequence-specific DNA binding	347	3.54265	0.0015264
GO:0008587	biological_process	imaginal disc-derived wing margin morphogenesis	27	3.5226	0.00163573
GO:0035317	biological_process	imaginal disc-derived wing hair organization	20	3.51716	0.00165869
GO:0042594	biological_process	response to starvation	50	3.50071	0.00175299
GO:0007219	biological_process	Notch signaling pathway	34	3.4994	0.0017502
GO:0045892	biological_process	negative regulation of transcription, DNA-templated	95	3.43979	0.00217093
GO:0016199	biological_process	axon midline choice point recognition	25	3.43589	0.00218827
GO:0008513	molecular_function	secondary active organic cation transmembrane transporter activity	23	3.41431	0.0023541
GO:0003735	molecular_function	structural constituent of ribosome	157	-3.41269	0.00235312
GO:0048749	biological_process	compound eye development	114	3.39716	0.00247518
GO:0055059	biological_process	asymmetric neuroblast division	28	3.39032	0.00252197
GO:0004725	molecular_function	protein tyrosine phosphatase activity	41	3.38996	0.00250951
GO:0045746	biological_process	negative regulation of Notch signaling pathway	39	3.3806	0.00258057
GO:0045475	biological_process	locomotor rhythm	61	3.3798	0.00257222
GO:0016747	molecular_function	transferase activity, transferring acyl groups other than amino-acyl groups	26	3.37524	0.00259926
GO:0007163	biological_process	establishment or maintenance of cell polarity	28	3.36707	0.00266133
GO:0008356	biological_process	asymmetric cell division	25	3.36287	0.00268582
GO:0006030	biological_process	chitin metabolic process	90	-3.36285	0.00266992
GO:0007399	biological_process	nervous system development	86	3.34786	0.00280182
GO:0000902	biological_process	cell morphogenesis	45	3.34454	0.00281885
GO:0042052	biological_process	rhabdomere development	32	3.32195	0.00303927
GO:0004842	molecular_function	ubiquitin-protein transferase activity	134	3.31523	0.0030951
GO:0060429	biological_process	epithelium development	28	3.30328	0.0032113
GO:0005763	cellular_component	mitochondrial small ribosomal subunit	27	-3.29984	0.00323218
GO:0042060	biological_process	wound healing	48	3.29655	0.00325139
GO:0007281	biological_process	germ cell development	41	3.28764	0.0033369
GO:0005643	cellular_component	nuclear pore	35	3.28693	0.00332634
GO:0007498	biological_process	mesoderm development	59	3.28623	0.00331578
GO:0007017	biological_process	microtubule-based process	44	3.28532	0.00330781
GO:0045211	cellular_component	postsynaptic membrane	22	3.27912	0.00336247
GO:0007157	biological_process	heterophilic cell-cell adhesion via plasma membrane cell adhesion molecules	25	3.26998	0.00345371
GO:0050808	biological_process	synapse organization	21	3.23574	0.0038745
GO:0045467	biological_process	R7 cell development	20	3.21559	0.00413416
GO:0045893	biological_process	positive regulation of transcription, DNA-templated	83	3.21335	0.00414374
GO:0045169	cellular_component	fusome	38	3.20613	0.00422612
GO:0008285	biological_process	negative regulation of cell proliferation	41	3.20145	0.00427217
GO:2000331	biological_process	regulation of terminal button organization	20	3.19377	0.00436384
GO:0008104	biological_process	protein localization	54	3.19355	0.00434376
GO:0007629	biological_process	flight behavior	26	3.17901	0.00454336
GO:0007435	biological_process	salivary gland morphogenesis	49	3.17107	0.00464482
GO:0007611	biological_process	learning or memory	40	3.16987	0.00463948
GO:0040018	biological_process	positive regulation of multicellular organism growth	45	3.16928	0.00462459
GO:0007291	biological_process	sperm individualization	41	3.14769	0.00495419
GO:0000381	biological_process	regulation of alternative mRNA splicing, via spliceosome	60	3.14218	0.00502219
GO:0007525	biological_process	somatic muscle development	36	3.13713	0.00508311
GO:0046716	biological_process	muscle cell cellular homeostasis	25	3.10357	0.00566733
GO:0016028	cellular_component	rhabdomere	30	3.09895	0.00572712
GO:0007254	biological_process	JNK cascade	24	3.08778	0.00591675
GO:0043401	biological_process	steroid hormone mediated signaling pathway	20	3.07032	0.00624214
GO:0046843	biological_process	dorsal appendage formation	43	3.06624	0.00629614
GO:0007520	biological_process	myoblast fusion	41	3.06426	0.00630617
GO:0042600	cellular_component	chorion	29	-3.06081	0.00634758
GO:0022416	biological_process	chaeta development	61	3.05792	0.00637746
GO:0005654	cellular_component	nucleoplasm	106	3.02681	0.00703703
GO:0045944	biological_process	positive regulation of transcription from RNA polymerase II promoter	169	3.02089	0.00714095
GO:0006412	biological_process	translation	167	-3.01158	0.00732776
GO:0007067	biological_process	mitotic nuclear division	92	2.99244	0.00776537
GO:0005795	cellular_component	Golgi stack	23	2.98787	0.00784439
GO:0008061	molecular_function	chitin binding	98	-2.98476	0.00788627
GO:0007443	biological_process	Malpighian tubule morphogenesis	31	2.97062	0.00821911
GO:0022008	biological_process	neurogenesis	476	2.9597	0.00847566
GO:0007294	biological_process	germarium-derived oocyte fate determination	30	2.94004	0.00898968
GO:0030718	biological_process	germ-line stem cell population maintenance	36	2.91369	0.00973824
GO:0007423	biological_process	sensory organ development	43	2.90046	0.0101114
GO:0007526	biological_process	larval somatic muscle development	28	2.89938	0.0100987
GO:0003729	molecular_function	mRNA binding	155	2.8975	0.0101121
GO:0004879	molecular_function	RNA polymerase II transcription factor activity, ligand-activated sequence-specific DNA binding	22	2.88788	0.0103785
GO:0072686	cellular_component	mitotic spindle	26	2.88288	0.0104962
GO:0048190	biological_process	wing disc dorsal/ventral pattern formation	44	2.87955	0.0105589
GO:0009416	biological_process	response to light stimulus	20	2.85909	0.0112133
GO:0006886	biological_process	intracellular protein transport	76	2.85805	0.0111989
GO:0046331	biological_process	lateral inhibition	182	2.85738	0.0111718
GO:0008258	biological_process	head involution	36	2.85305	0.011274
GO:0005272	molecular_function	sodium channel activity	33	2.84865	0.0113799
GO:0002009	biological_process	morphogenesis of an epithelium	22	2.84181	0.011575
GO:0007095	biological_process	mitotic G2 DNA damage checkpoint	65	2.83988	0.0115936
GO:0016246	biological_process	RNA interference	27	2.83931	0.011563
GO:0048666	biological_process	neuron development	38	2.83921	0.0115154
GO:0030866	biological_process	cortical actin cytoskeleton organization	22	2.8382	0.0115013
GO:0060439	biological_process	trachea morphogenesis	21	2.8332	0.0116317
GO:0016887	molecular_function	ATPase activity	55	2.83009	0.0116944
GO:0002121	biological_process	inter-male aggressive behavior	55	2.78544	0.0133753
GO:0015629	cellular_component	actin cytoskeleton	21	2.78536	0.0133211
GO:0016567	biological_process	protein ubiquitination	71	2.76525	0.0141098
GO:0003677	molecular_function	DNA binding	388	2.76493	0.0140635
GO:0007517	biological_process	muscle organ development	66	2.76317	0.0140793
GO:0042742	biological_process	defense response to bacterium	54	-2.759	0.0141999
GO:0005549	molecular_function	odorant binding	112	-2.74765	0.0146389
GO:0006606	biological_process	protein import into nucleus	23	2.7357	0.0151172
GO:0004222	molecular_function	metalloendopeptidase activity	56	2.73555	0.0150608
GO:0007264	biological_process	small GTPase mediated signal transduction	39	2.73034	0.0152374
GO:0006099	biological_process	tricarboxylic acid cycle	32	2.724	0.0154684
GO:0005770	cellular_component	late endosome	26	2.71409	0.0158729
GO:0008233	molecular_function	peptidase activity	20	2.70501	0.0162464
GO:0042127	biological_process	regulation of cell proliferation	29	2.68389	0.0172386
GO:0000166	molecular_function	nucleotide binding	149	2.67542	0.0176078
GO:0001700	biological_process	embryonic development via the syncytial blastoderm	44	2.66768	0.0179454
GO:0005179	molecular_function	hormone activity	26	-2.66624	0.0179494
GO:0004386	molecular_function	helicase activity	32	2.66558	0.0179122
GO:0007602	biological_process	phototransduction	38	2.63759	0.0193819
GO:0055037	cellular_component	recycling endosome	32	2.63608	0.0193907
GO:0007417	biological_process	central nervous system development	73	2.63436	0.0194117
GO:0000281	biological_process	mitotic cytokinesis	55	2.62514	0.0198662
GO:0035011	biological_process	melanotic encapsulation of foreign target	24	2.60709	0.0208617
GO:0004843	molecular_function	ubiquitin-specific protease activity	25	2.60573	0.0208624
GO:0035071	biological_process	salivary gland cell autophagic cell death	68	2.58362	0.0221609
GO:0003714	molecular_function	transcription corepressor activity	20	2.57556	0.0225959
GO:0003755	molecular_function	peptidyl-prolyl cis-trans isomerase activity	24	-2.56683	0.0230821
GO:0009950	biological_process	dorsal/ventral axis specification	26	2.55022	0.0241179
GO:0017148	biological_process	negative regulation of translation	34	2.54292	0.0245326
GO:0042803	molecular_function	protein homodimerization activity	98	2.54278	0.0244481
GO:0004702	molecular_function	receptor signaling protein serine/threonine kinase activity	21	2.52946	0.025299
GO:0008298	biological_process	intracellular mRNA localization	26	2.5292	0.0252209
GO:0005811	cellular_component	lipid particle	174	2.51733	0.0259875
GO:0008227	molecular_function	G-protein coupled amine receptor activity	20	2.51191	0.0262904
GO:0019901	molecular_function	protein kinase binding	30	2.50897	0.0264097
GO:0005783	cellular_component	endoplasmic reticulum	164	2.49734	0.0271899
GO:0006338	biological_process	chromatin remodeling	41	2.48374	0.0281446
GO:0008527	molecular_function	taste receptor activity	61	-2.47067	0.0290856
GO:0007018	biological_process	microtubule-based movement	68	2.46912	0.0291035
GO:0035206	biological_process	regulation of hemocyte proliferation	24	2.43601	0.0317906
GO:0008237	molecular_function	metallopeptidase activity	37	2.43103	0.0321121
GO:0003682	molecular_function	chromatin binding	92	2.42585	0.0324543
GO:0006511	biological_process	ubiquitin-dependent protein catabolic process	42	2.41774	0.0330653
GO:0006915	biological_process	apoptotic process	30	2.4147	0.0332208
GO:0007507	biological_process	heart development	56	2.40606	0.0338929
GO:0005813	cellular_component	centrosome	65	2.40094	0.0342469
GO:0019730	biological_process	antimicrobial humoral response	27	2.39575	0.0346095
GO:0016318	biological_process	ommatidial rotation	27	2.38069	0.0359285
GO:0035220	biological_process	wing disc development	80	2.37536	0.0363208
GO:0046579	biological_process	positive regulation of Ras protein signal transduction	34	2.3651	0.0372089
GO:0031982	cellular_component	vesicle	37	2.35937	0.0376546
GO:0007606	biological_process	sensory perception of chemical stimulus	91	-2.35306	0.0381631
GO:0008407	biological_process	chaeta morphogenesis	41	2.33453	0.0399659
GO:0016055	biological_process	Wnt signaling pathway	49	2.31971	0.0414299
GO:0045747	biological_process	positive regulation of Notch signaling pathway	34	2.31504	0.0418002
GO:0007619	biological_process	courtship behavior	24	2.30226	0.043088
GO:0061630	molecular_function	ubiquitin protein ligase activity	21	2.29311	0.0439881
GO:0006486	biological_process	protein glycosylation	30	2.28965	0.0442365
GO:0007310	biological_process	oocyte dorsal/ventral axis specification	23	2.27603	0.045689
GO:0008354	biological_process	germ cell migration	38	2.25883	0.047623
GO:0007444	biological_process	imaginal disc development	34	2.25804	0.0475574
GO:0001077	molecular_function	transcriptional activator activity, RNA polymerase II core promoter proximal region sequence-specific binding	42	2.25746	0.0474662
GO:0006470	biological_process	protein dephosphorylation	82	2.2409	0.0493818
GO:0016337	biological_process	single organismal cell-cell adhesion	21	2.2306	0.0505403
GO:0006974	biological_process	cellular response to DNA damage stimulus	83	2.22899	0.0505792
GO:0007613	biological_process	memory	20	2.1992	0.0544095
GO:0007280	biological_process	pole cell migration	24	2.1895	0.0555823
GO:0016321	biological_process	female meiosis chromosome segregation	31	2.18924	0.0554326
GO:0005769	cellular_component	early endosome	39	2.17971	0.0565994
GO:0007286	biological_process	spermatid development	35	2.16917	0.0579352
GO:0007350	biological_process	blastoderm segmentation	21	2.16546	0.0582852
GO:0007030	biological_process	Golgi organization	63	2.15795	0.0592006
GO:0015020	molecular_function	glucuronosyltransferase activity	25	-2.15077	0.0600789
GO:0042067	biological_process	establishment of ommatidial planar polarity	27	2.14452	0.0608261
GO:0045824	biological_process	negative regulation of innate immune response	20	2.14355	0.0607728
GO:0007422	biological_process	peripheral nervous system development	72	2.11994	0.0642431
GO:0008565	molecular_function	protein transporter activity	34	2.11596	0.0646681
GO:0017137	molecular_function	Rab GTPase binding	27	2.10874	0.0656203
GO:0007398	biological_process	ectoderm development	20	2.10348	0.0662621
GO:0030717	biological_process	karyosome formation	23	2.09428	0.0675601
GO:0016490	molecular_function	structural constituent of peritrophic membrane	23	-2.08943	0.0681494
GO:0016322	biological_process	neuron remodeling	33	2.08764	0.0682308
GO:0009880	biological_process	embryonic pattern specification	21	2.08472	0.0685004
GO:0008236	molecular_function	serine-type peptidase activity	29	2.07894	0.0692541
GO:0006289	biological_process	nucleotide-excision repair	25	2.07733	0.0693064
GO:0045451	biological_process	pole plasm oskar mRNA localization	31	2.07535	0.069423
GO:0050909	biological_process	sensory perception of taste	59	-2.07083	0.0699695
GO:0005622	cellular_component	intracellular	70	2.02932	0.0771132
GO:0071456	biological_process	cellular response to hypoxia	26	2.02922	0.07689
GO:0005085	molecular_function	guanyl-nucleotide exchange factor activity	32	2.01977	0.0784047
GO:0007419	biological_process	ventral cord development	30	2.01785	0.0785204
GO:0017022	molecular_function	myosin binding	29	2.01502	0.0788072
GO:0000977	molecular_function	RNA polymerase II regulatory region sequence-specific DNA binding	26	2.01478	0.078607
GO:0016310	biological_process	phosphorylation	26	2.00528	0.080158
GO:0008593	biological_process	regulation of Notch signaling pathway	36	1.9993	0.0810543
GO:0005768	cellular_component	endosome	38	1.98532	0.0835246
GO:0007494	biological_process	midgut development	28	1.98347	0.0836341
GO:0007623	biological_process	circadian rhythm	40	1.97597	0.0848632
GO:0035277	biological_process	spiracle morphogenesis, open tracheal system	23	1.96136	0.0875561
GO:0007112	biological_process	male meiosis cytokinesis	30	1.9565	0.0882871
GO:0030431	biological_process	sleep	36	1.95006	0.0893529
GO:0045793	biological_process	positive regulation of cell size	24	1.94715	0.0896888
GO:0030707	biological_process	ovarian follicle cell development	51	1.94678	0.0894972
GO:0001736	biological_process	establishment of planar polarity	29	1.94054	0.0905326
GO:0007010	biological_process	cytoskeleton organization	40	1.93988	0.0904005
GO:0019731	biological_process	antibacterial humoral response	20	-1.93623	0.0908964
GO:0051287	molecular_function	NAD binding	23	1.9291	0.092134
GO:0016197	biological_process	endosomal transport	22	1.92873	0.0919411
GO:0008134	molecular_function	transcription factor binding	76	1.92696	0.0920449
GO:0006397	biological_process	mRNA processing	22	1.91678	0.0939513
GO:0016477	biological_process	cell migration	31	1.89434	0.098616
GO:0005730	cellular_component	nucleolus	93	-1.89286	0.0986604
GO:0001751	biological_process	compound eye photoreceptor cell differentiation	26	1.88869	0.0993094
GO:0070983	biological_process	dendrite guidance	20	1.88252	0.100419
GO:0005694	cellular_component	chromosome	32	1.88158	0.100343
GO:0042059	biological_process	negative regulation of epidermal growth factor receptor signaling pathway	33	1.87062	0.102567
GO:0048471	cellular_component	perinuclear region of cytoplasm	47	1.87017	0.102376
GO:0007265	biological_process	Ras protein signal transduction	24	1.86675	0.102871
GO:0035159	biological_process	regulation of tube length, open tracheal system	22	1.86549	0.102869
GO:0007314	biological_process	oocyte anterior/posterior axis specification	26	1.85499	0.105028
GO:0004181	molecular_function	metallocarboxypeptidase activity	21	1.84495	0.107111
GO:0046982	molecular_function	protein heterodimerization activity	99	1.83982	0.108038
GO:0008406	biological_process	gonad development	29	1.81063	0.114941
GO:0006406	biological_process	mRNA export from nucleus	21	1.80599	0.115795
GO:0007283	biological_process	spermatogenesis	101	1.8003	0.116923
GO:0050830	biological_process	defense response to Gram-positive bacterium	34	-1.78637	0.120209
GO:0007455	biological_process	eye-antennal disc morphogenesis	22	1.77951	0.12168
GO:0006749	biological_process	glutathione metabolic process	24	-1.77034	0.123787
GO:0012505	cellular_component	endomembrane system	153	1.76295	0.125436
GO:0006508	biological_process	proteolysis	358	1.75355	0.127653
GO:0016081	biological_process	synaptic vesicle docking	23	1.74966	0.128373
GO:0005975	biological_process	carbohydrate metabolic process	82	1.73353	0.132528
GO:0046872	molecular_function	metal ion binding	250	1.72849	0.133594
GO:0046580	biological_process	negative regulation of Ras protein signal transduction	20	1.71263	0.137801
GO:0004004	molecular_function	ATP-dependent RNA helicase activity	37	1.71215	0.137563
GO:0000209	biological_process	protein polyubiquitination	32	1.69173	0.143233
GO:0022627	cellular_component	cytosolic small ribosomal subunit	37	-1.68103	0.146085
GO:0008345	biological_process	larval locomotory behavior	24	1.68039	0.145885
GO:0007552	biological_process	metamorphosis	34	1.67735	0.146417
GO:0006457	biological_process	protein folding	80	-1.67293	0.147377
GO:0001737	biological_process	establishment of imaginal disc-derived wing hair orientation	21	1.67261	0.147078
GO:0048102	biological_process	autophagic cell death	54	1.66671	0.148497
GO:0007379	biological_process	segment specification	20	1.66655	0.148147
GO:0006357	biological_process	regulation of transcription from RNA polymerase II promoter	126	1.65169	0.152377
GO:0008063	biological_process	Toll signaling pathway	30	1.63406	0.157597
GO:0004970	molecular_function	ionotropic glutamate receptor activity	25	1.62964	0.158609
GO:0042078	biological_process	germ-line stem cell division	21	1.62647	0.159217
GO:0001709	biological_process	cell fate determination	25	1.62633	0.158841
GO:0006342	biological_process	chromatin silencing	37	1.59906	0.167463
GO:0005840	cellular_component	ribosome	69	-1.5977	0.167482
GO:0004364	molecular_function	glutathione transferase activity	23	-1.57908	0.173427
GO:0005635	cellular_component	nuclear envelope	38	1.56285	0.178679
GO:0007474	biological_process	imaginal disc-derived wing vein specification	50	1.55787	0.179986
GO:0042384	biological_process	cilium assembly	30	1.53682	0.187155
GO:0006281	biological_process	DNA repair	59	1.5141	0.195168
GO:0008157	molecular_function	protein phosphatase 1 binding	23	1.50633	0.197632
GO:0007076	biological_process	mitotic chromosome condensation	24	1.50276	0.198493
GO:0007224	biological_process	smoothened signaling pathway	32	1.4985	0.199623
GO:0003723	molecular_function	RNA binding	125	1.49838	0.199156
GO:0007173	biological_process	epidermal growth factor receptor signaling pathway	29	1.48634	0.20332
GO:0051726	biological_process	regulation of cell cycle	71	1.4801	0.205252
GO:0040008	biological_process	regulation of growth	21	1.47419	0.207062
GO:0045087	biological_process	innate immune response	34	1.44815	0.217046
GO:0009267	biological_process	cellular response to starvation	75	1.44267	0.218751
GO:0007218	biological_process	neuropeptide signaling pathway	51	1.44228	0.218357
GO:0006364	biological_process	rRNA processing	20	-1.4367	0.220112
GO:0016339	biological_process	calcium-dependent cell-cell adhesion via plasma membrane cell adhesion molecules	23	1.4333	0.22097
GO:0005764	cellular_component	lysosome	32	1.4178	0.226913
GO:0007131	biological_process	reciprocal meiotic recombination	23	1.40847	0.230318
GO:0009306	biological_process	protein secretion	31	1.40284	0.232161
GO:0005705	cellular_component	polytene chromosome interband	29	1.39715	0.234039
GO:0034976	biological_process	response to endoplasmic reticulum stress	20	1.39696	0.233535
GO:0070374	biological_process	positive regulation of ERK1 and ERK2 cascade	29	1.37791	0.241286
GO:0043066	biological_process	negative regulation of apoptotic process	43	1.37701	0.241086
GO:0000785	cellular_component	chromatin	43	1.36854	0.244251
GO:0005200	molecular_function	structural constituent of cytoskeleton	40	1.36691	0.244376
GO:0006096	biological_process	glycolytic process	21	-1.36288	0.245571
GO:0010628	biological_process	positive regulation of gene expression	23	1.36147	0.245603
GO:0007179	biological_process	transforming growth factor beta receptor signaling pathway	20	1.35501	0.247894
GO:0003824	molecular_function	catalytic activity	60	1.35303	0.24818
GO:0006325	biological_process	chromatin organization	29	1.35072	0.248618
GO:0005789	cellular_component	endoplasmic reticulum membrane	38	1.33128	0.256868
GO:0035327	cellular_component	transcriptionally active chromatin	20	1.31771	0.26255
GO:0051225	biological_process	spindle assembly	23	1.31598	0.262726
GO:0009986	cellular_component	cell surface	39	1.31476	0.262666
GO:0030529	cellular_component	ribonucleoprotein complex	21	1.30849	0.264973
GO:0003730	molecular_function	mRNA 3'-UTR binding	26	1.2955	0.270492
GO:0007420	biological_process	brain development	36	1.28291	0.275899
GO:0005484	molecular_function	SNAP receptor activity	22	-1.27988	0.276705
GO:0043161	biological_process	proteasome-mediated ubiquitin-dependent protein catabolic process	43	-1.27609	0.277884
GO:0007406	biological_process	negative regulation of neuroblast proliferation	23	1.27262	0.278914
GO:0007427	biological_process	epithelial cell migration, open tracheal system	30	1.2722	0.278458
GO:0030178	biological_process	negative regulation of Wnt signaling pathway	30	1.2718	0.277995
GO:0008289	molecular_function	lipid binding	21	-1.26692	0.279708
GO:0004252	molecular_function	serine-type endopeptidase activity	207	-1.24285	0.290938
GO:0030497	biological_process	fatty acid elongation	20	-1.24224	0.290557
GO:0005198	molecular_function	structural molecule activity	41	1.23762	0.292192
GO:0035167	biological_process	larval lymph gland hemopoiesis	31	1.23162	0.294526
GO:0030170	molecular_function	pyridoxal phosphate binding	30	1.22276	0.298324
GO:0045089	biological_process	positive regulation of innate immune response	28	1.22019	0.298936
GO:0007005	biological_process	mitochondrion organization	30	1.21603	0.300365
GO:0032590	cellular_component	dendrite membrane	62	-1.20351	0.306097
GO:0009953	biological_process	dorsal/ventral pattern formation	22	1.19651	0.309017
GO:0000502	cellular_component	proteasome complex	35	-1.18568	0.313967
GO:0008286	biological_process	insulin receptor signaling pathway	21	1.17465	0.319075
GO:0008284	biological_process	positive regulation of cell proliferation	31	1.17125	0.320152
GO:0007275	biological_process	multicellular organismal development	23	1.17097	0.319567
GO:0042048	biological_process	olfactory behavior	44	1.16935	0.319698
GO:0019005	cellular_component	SCF ubiquitin ligase complex	40	-1.14229	0.333547
GO:0051297	biological_process	centrosome organization	51	1.14078	0.333613
GO:0005929	cellular_component	cilium	24	1.13428	0.336418
GO:0000149	molecular_function	SNARE binding	20	1.13403	0.335794
GO:0005762	cellular_component	mitochondrial large ribosomal subunit	42	-1.12908	0.337751
GO:0004722	molecular_function	protein serine/threonine phosphatase activity	30	1.11924	0.342424
GO:0051298	biological_process	centrosome duplication	64	1.11544	0.343766
GO:0004806	molecular_function	triglyceride lipase activity	26	-1.11476	0.343369
GO:0005884	cellular_component	actin filament	23	1.09805	0.351949
GO:0000278	biological_process	mitotic cell cycle	48	1.07418	0.364786
GO:0045454	biological_process	cell redox homeostasis	39	-1.07198	0.365244
GO:0003899	molecular_function	DNA-directed RNA polymerase activity	26	-1.06038	0.371167
GO:0005201	molecular_function	extracellular matrix structural constituent	24	-1.04848	0.377323
GO:0004402	molecular_function	histone acetyltransferase activity	31	1.04411	0.379069
GO:0016491	molecular_function	oxidoreductase activity	67	-1.027	0.388419
GO:0007608	biological_process	sensory perception of smell	85	1.01608	0.394151
GO:0005871	cellular_component	kinesin complex	28	1.01185	0.395849
GO:0016311	biological_process	dephosphorylation	41	1.00344	0.400101
GO:0008168	molecular_function	methyltransferase activity	20	1.00306	0.399452
GO:0090307	biological_process	mitotic spindle assembly	44	-0.994962	0.403533
GO:0046961	molecular_function	proton-transporting ATPase activity, rotational mechanism	28	0.992266	0.404308
GO:0008138	molecular_function	protein tyrosine/serine/threonine phosphatase activity	20	0.989122	0.405359
GO:0000790	cellular_component	nuclear chromatin	26	0.985922	0.406445
GO:0007099	biological_process	centriole replication	24	0.983309	0.407171
GO:0042254	biological_process	ribosome biogenesis	25	0.982313	0.406904
GO:0009617	biological_process	response to bacterium	33	-0.981865	0.406302
GO:0002168	biological_process	instar larval development	25	0.97912	0.407112
GO:0016573	biological_process	histone acetylation	42	0.960864	0.417525
GO:0022625	cellular_component	cytosolic large ribosomal subunit	51	-0.956843	0.419139
GO:0000287	molecular_function	magnesium ion binding	36	0.954693	0.419584
GO:0001664	molecular_function	G-protein coupled receptor binding	20	0.95388	0.419197
GO:0005777	cellular_component	peroxisome	65	0.939337	0.427422
GO:0007426	biological_process	tracheal outgrowth, open tracheal system	22	0.933596	0.43014
GO:0006629	biological_process	lipid metabolic process	59	0.932734	0.429774
GO:0006952	biological_process	defense response	72	0.932521	0.429
GO:0000398	biological_process	mRNA splicing, via spliceosome	166	0.923649	0.433706
GO:0051276	biological_process	chromosome organization	29	0.918859	0.435835
GO:0055114	biological_process	oxidation-reduction process	327	0.917144	0.43601
GO:0005814	cellular_component	centriole	21	0.898267	0.447185
GO:0015991	biological_process	ATP hydrolysis coupled proton transport	28	0.891396	0.450691
GO:0046983	molecular_function	protein dimerization activity	41	0.884338	0.454332
GO:0030532	cellular_component	small nuclear ribonucleoprotein complex	31	-0.881117	0.455481
GO:0007367	biological_process	segment polarity determination	26	0.872384	0.460236
GO:0009408	biological_process	response to heat	49	0.870211	0.460704
GO:0000922	cellular_component	spindle pole	21	0.863996	0.463824
GO:0004177	molecular_function	aminopeptidase activity	34	0.858328	0.466593
GO:0005578	cellular_component	proteinaceous extracellular matrix	41	0.849908	0.471191
GO:0010468	biological_process	regulation of gene expression	47	0.840429	0.476515
GO:0004984	molecular_function	olfactory receptor activity	69	-0.821111	0.488491
GO:0031201	cellular_component	SNARE complex	28	-0.80189	0.500559
GO:0016787	molecular_function	hydrolase activity	44	-0.80007	0.50078
GO:0005743	cellular_component	mitochondrial inner membrane	50	0.799019	0.500476
GO:0001104	molecular_function	RNA polymerase II transcription cofactor activity	26	0.792743	0.503752
GO:0007140	biological_process	male meiosis	33	0.762401	0.523749
GO:0030307	biological_process	positive regulation of cell growth	23	0.761028	0.523647
GO:0005819	cellular_component	spindle	42	0.756617	0.525675
GO:0006396	biological_process	RNA processing	22	0.751959	0.527878
GO:0005044	molecular_function	scavenger receptor activity	22	0.750756	0.527657
GO:0003705	molecular_function	transcription factor activity, RNA polymerase II distal enhancer sequence-specific binding	59	-0.744277	0.531143
GO:0007400	biological_process	neuroblast fate determination	22	0.734969	0.536633
GO:0051082	molecular_function	unfolded protein binding	51	-0.727262	0.54101
GO:0006367	biological_process	transcription initiation from RNA polymerase II promoter	54	0.724477	0.541902
GO:0016702	molecular_function	oxidoreductase activity, acting on single donors with incorporation of molecular oxygen, incorporation of two atoms of oxygen	26	-0.722844	0.541977
GO:0004656	molecular_function	procollagen-proline 4-dioxygenase activity	26	-0.722844	0.540897
GO:0071013	cellular_component	catalytic step 2 spliceosome	104	0.714093	0.54602
GO:0022857	molecular_function	transmembrane transporter activity	54	0.706744	0.550162
GO:0050829	biological_process	defense response to Gram-negative bacterium	76	0.703051	0.551703
GO:0052689	molecular_function	carboxylic ester hydrolase activity	62	0.697392	0.554649
GO:0003713	molecular_function	transcription coactivator activity	35	0.697129	0.553743
GO:0016592	cellular_component	mediator complex	27	0.677922	0.566418
GO:0000228	cellular_component	nuclear chromosome	26	0.667681	0.572705
GO:0030286	cellular_component	dynein complex	23	0.650313	0.584222
GO:0007346	biological_process	regulation of mitotic cell cycle	30	0.632933	0.595846
GO:0030162	biological_process	regulation of proteolysis	34	0.606074	0.61465
GO:0004298	molecular_function	threonine-type endopeptidase activity	21	-0.590555	0.625118
GO:0005874	cellular_component	microtubule	26	0.589659	0.624577
GO:0007088	biological_process	regulation of mitotic nuclear division	21	-0.589143	0.623752
GO:0003676	molecular_function	nucleic acid binding	332	-0.588355	0.623136
GO:0031146	biological_process	SCF-dependent proteasomal ubiquitin-dependent protein catabolic process	37	-0.576415	0.63092
GO:0005759	cellular_component	mitochondrial matrix	49	-0.572435	0.632706
GO:0003743	molecular_function	translation initiation factor activity	49	0.534881	0.660114
GO:0031966	cellular_component	mitochondrial membrane	42	0.524804	0.666611
GO:0044822	molecular_function	poly(A) RNA binding	33	-0.522101	0.667418
GO:0003697	molecular_function	single-stranded DNA binding	21	0.521143	0.666878
GO:0005102	molecular_function	receptor binding	22	0.514335	0.670854
GO:0016298	molecular_function	lipase activity	31	-0.501261	0.679688
GO:0010629	biological_process	negative regulation of gene expression	49	0.495265	0.683045
GO:0046427	biological_process	positive regulation of JAK-STAT cascade	20	0.478972	0.694434
GO:0006955	biological_process	immune response	44	0.46485	0.704171
GO:0000070	biological_process	mitotic sister chromatid segregation	26	0.459469	0.707062
GO:0008595	biological_process	anterior/posterior axis specification, embryo	33	0.45653	0.708032
GO:0006413	biological_process	translational initiation	46	0.45411	0.708595
GO:0000981	molecular_function	RNA polymerase II transcription factor activity, sequence-specific DNA binding	23	-0.449575	0.710817
GO:0007362	biological_process	terminal region determination	23	0.442659	0.714909
GO:0007143	biological_process	female meiotic division	27	0.439369	0.71615
GO:0009055	molecular_function	electron carrier activity	101	-0.437625	0.716177
GO:0031418	molecular_function	L-ascorbic acid binding	26	-0.423575	0.725877
GO:0050832	biological_process	defense response to fungus	39	0.389277	0.751692
GO:0032482	biological_process	Rab protein signal transduction	25	0.371539	0.764462
GO:0050660	molecular_function	flavin adenine dinucleotide binding	43	0.368133	0.765768
GO:0008283	biological_process	cell proliferation	72	0.355574	0.774413
GO:0008083	molecular_function	growth factor activity	24	-0.33483	0.789669
GO:0071011	cellular_component	precatalytic spliceosome	125	0.333002	0.789683
GO:0030246	molecular_function	carbohydrate binding	41	-0.319709	0.798951
GO:0043565	molecular_function	sequence-specific DNA binding	199	-0.310738	0.804729
GO:0004175	molecular_function	endopeptidase activity	34	0.31008	0.803782
GO:0006351	biological_process	transcription, DNA-templated	46	0.295164	0.814363
GO:0007431	biological_process	salivary gland development	27	0.289717	0.81728
GO:0005184	molecular_function	neuropeptide hormone activity	31	-0.284447	0.820049
GO:0007059	biological_process	chromosome segregation	30	0.278585	0.823295
GO:0000122	biological_process	negative regulation of transcription from RNA polymerase II promoter	130	0.264569	0.833143
GO:0050821	biological_process	protein stabilization	22	0.250741	0.842844
GO:0007317	biological_process	regulation of pole plasm oskar mRNA localization	25	0.244711	0.846209
GO:0006366	biological_process	transcription from RNA polymerase II promoter	51	0.240091	0.848424
GO:0043231	cellular_component	intracellular membrane-bounded organelle	81	-0.238252	0.84838
GO:0036099	biological_process	female germ-line stem cell population maintenance	22	0.236774	0.848045
GO:0000022	biological_process	mitotic spindle elongation	74	-0.229808	0.85215
GO:0004888	molecular_function	transmembrane signaling receptor activity	31	0.224153	0.855189
GO:0050911	biological_process	detection of chemical stimulus involved in sensory perception of smell	53	-0.220771	0.856385
GO:0000776	cellular_component	kinetochore	33	0.167855	0.897762
GO:0007304	biological_process	chorion-containing eggshell formation	29	0.161813	0.901073
GO:0006839	biological_process	mitochondrial transport	43	0.155084	0.904936
GO:0020037	molecular_function	heme binding	116	-0.15283	0.905155
GO:0005669	cellular_component	transcription factor TFIID complex	21	-0.150867	0.905136
GO:0005506	molecular_function	iron ion binding	135	0.128129	0.921973
GO:0007052	biological_process	mitotic spindle organization	173	0.124199	0.923527
GO:0016042	biological_process	lipid catabolic process	33	0.101542	0.940268
GO:0005681	cellular_component	spliceosomal complex	53	-0.0890297	0.948756
GO:0016705	molecular_function	oxidoreductase activity, acting on paired donors, with incorporation or reduction of molecular oxygen	81	0.0858508	0.949658
GO:0031410	cellular_component	cytoplasmic vesicle	22	0.0835119	0.949878
GO:0005739	cellular_component	mitochondrion	257	0.0753154	0.954831
GO:0006260	biological_process	DNA replication	39	-0.0741334	0.95411
GO:0007369	biological_process	gastrulation	22	-0.0622378	0.962024
GO:0015276	molecular_function	ligand-gated ion channel activity	32	0.0599264	0.962203
GO:0008152	biological_process	metabolic process	140	-0.0456871	0.971968
GO:0005667	cellular_component	transcription factor complex	42	0.0375391	0.976815
GO:0000775	cellular_component	chromosome, centromeric region	27	0.0354599	0.976783
GO:0006888	biological_process	ER to Golgi vesicle-mediated transport	31	-0.0132945	0.992828
GO:0008103	biological_process	oocyte microtubule cytoskeleton polarization	21	0.0101219	0.993643
GO:0008293	biological_process	torso signaling pathway	31	-0.00476921	0.996195

## Sheet: Ce
#GO ID	Namespace	Name	No. Genes	Z	p
GO:0040011	biological_process	locomotion	707	7.0287	6.0665e-10
GO:0005886	cellular_component	plasma membrane	311	6.3935	2.35897e-08
GO:0005515	molecular_function	protein binding	508	6.26083	3.71446e-08
GO:0016021	cellular_component	integral component of membrane	1105	6.06144	9.8148e-08
GO:0010171	biological_process	body morphogenesis	295	6.04342	8.78134e-08
GO:0030163	biological_process	protein catabolic process	92	5.78651	3.48548e-07
GO:0006811	biological_process	ion transport	240	5.45499	2.03597e-06
GO:0006810	biological_process	transport	466	5.45089	1.82305e-06
GO:0040035	biological_process	hermaphrodite genitalia development	354	5.28017	4.17312e-06
GO:0016020	cellular_component	membrane	1060	5.23665	4.75839e-06
GO:0007275	biological_process	multicellular organismal development	261	5.16435	6.38278e-06
GO:0018991	biological_process	oviposition	216	5.04627	1.09253e-05
GO:0007155	biological_process	cell adhesion	36	4.98296	1.40169e-05
GO:0002119	biological_process	nematode larval development	857	4.96212	1.44937e-05
GO:0000003	biological_process	reproduction	922	4.71402	4.71191e-05
GO:0005524	molecular_function	ATP binding	445	4.66896	5.50578e-05
GO:0007271	biological_process	synaptic transmission, cholinergic	23	4.65041	5.67054e-05
GO:0031430	cellular_component	M band	21	4.43317	0.000150122
GO:0030424	cellular_component	axon	99	4.40147	0.000164675
GO:0007411	biological_process	axon guidance	66	4.26916	0.000285491
GO:0000166	molecular_function	nucleotide binding	550	4.25499	0.000289691
GO:0005737	cellular_component	cytoplasm	635	4.23829	0.000297921
GO:0005216	molecular_function	ion channel activity	68	4.22954	0.000296276
GO:0007165	biological_process	signal transduction	245	4.17101	0.000367698
GO:0070588	biological_process	calcium ion transmembrane transport	23	4.13885	0.000406301
GO:0004871	molecular_function	signal transducer activity	91	4.12836	0.00040893
GO:0016310	biological_process	phosphorylation	175	4.03826	0.000580368
GO:0018996	biological_process	molting cycle, collagen and cuticulin-based cuticle	166	4.0239	0.000594907
GO:0040018	biological_process	positive regulation of multicellular organism growth	194	4.00849	0.0006132
GO:0016301	molecular_function	kinase activity	162	3.98772	0.0006471
GO:0009792	biological_process	embryo development ending in birth or egg hatching	1272	3.98102	0.000644136
GO:0034220	biological_process	ion transmembrane transport	127	3.92941	0.000774387
GO:0051015	molecular_function	actin filament binding	20	3.91248	0.000805561
GO:0010172	biological_process	embryonic body morphogenesis	29	3.8983	0.000829085
GO:0005509	molecular_function	calcium ion binding	104	3.89154	0.000828182
GO:0030054	cellular_component	cell junction	120	3.86558	0.000895844
GO:0040024	biological_process	dauer larval development	42	3.78669	0.00120069
GO:0030036	biological_process	actin cytoskeleton organization	20	3.73261	0.0014512
GO:0006468	biological_process	protein phosphorylation	228	3.69938	0.00161262
GO:0005230	molecular_function	extracellular ligand-gated ion channel activity	87	3.69408	0.00160545
GO:0045202	cellular_component	synapse	106	3.64608	0.00188986
GO:0004672	molecular_function	protein kinase activity	211	3.60187	0.00218896
GO:0005634	cellular_component	nucleus	838	3.55626	0.00254569
GO:0007413	biological_process	axonal fasciculation	47	3.52685	0.00278129
GO:0005887	cellular_component	integral component of plasma membrane	153	3.46616	0.00341413
GO:0046872	molecular_function	metal ion binding	732	3.446	0.00359926
GO:0055085	biological_process	transmembrane transport	258	3.41892	0.00389257
GO:0016358	biological_process	dendrite development	28	3.39571	0.00414986
GO:0016477	biological_process	cell migration	86	3.37917	0.0043178
GO:0043005	cellular_component	neuron projection	45	3.34695	0.00475521
GO:0030421	biological_process	defecation	34	3.31542	0.00522114
GO:0040039	biological_process	inductive cell migration	80	3.18391	0.00813117
GO:0035556	biological_process	intracellular signal transduction	88	3.18141	0.00804708
GO:0071805	biological_process	potassium ion transmembrane transport	54	3.17137	0.008176
GO:0043547	biological_process	positive regulation of GTPase activity	64	3.1623	0.00828171
GO:0055120	cellular_component	striated muscle dense body	59	3.14367	0.0086699
GO:0005516	molecular_function	calmodulin binding	26	3.11152	0.00950223
GO:0001764	biological_process	neuron migration	22	3.08322	0.0102741
GO:0043051	biological_process	regulation of pharyngeal pumping	29	3.07291	0.0104553
GO:0007268	biological_process	synaptic transmission	20	3.03632	0.0116152
GO:0001708	biological_process	cell fate specification	30	3.01719	0.012171
GO:0003677	molecular_function	DNA binding	394	2.99897	0.0127145
GO:0046662	biological_process	regulation of oviposition	36	2.97667	0.01346
GO:0008270	molecular_function	zinc ion binding	395	2.9678	0.0136378
GO:0016772	molecular_function	transferase activity, transferring phosphorus-containing groups	246	2.95453	0.0140194
GO:0040002	biological_process	collagen and cuticulin-based cuticle development	61	2.93741	0.0145926
GO:0006470	biological_process	protein dephosphorylation	35	2.88672	0.0169076
GO:0006812	biological_process	cation transport	48	2.84126	0.0192298
GO:0008017	molecular_function	microtubule binding	25	2.82515	0.0199307
GO:0040017	biological_process	positive regulation of locomotion	32	2.81496	0.0202801
GO:0030334	biological_process	regulation of cell migration	47	2.81138	0.0202179
GO:0008152	biological_process	metabolic process	597	2.79881	0.0207303
GO:0016787	molecular_function	hydrolase activity	370	2.79529	0.0206701
GO:0005267	molecular_function	potassium channel activity	46	2.77076	0.0219924
GO:0006816	biological_process	calcium ion transport	21	2.74931	0.0231714
GO:0005874	cellular_component	microtubule	41	2.74562	0.0231252
GO:0043053	biological_process	dauer entry	28	2.7214	0.0245674
GO:0043050	biological_process	pharyngeal pumping	22	2.69791	0.0260322
GO:0004713	molecular_function	protein tyrosine kinase activity	32	2.69621	0.0258339
GO:0006813	biological_process	potassium ion transport	25	2.68053	0.0267373
GO:0004721	molecular_function	phosphoprotein phosphatase activity	33	2.65427	0.0285538
GO:0005198	molecular_function	structural molecule activity	26	2.62406	0.0308345
GO:0045944	biological_process	positive regulation of transcription from RNA polymerase II promoter	86	2.61161	0.0315955
GO:0040026	biological_process	positive regulation of vulval development	53	2.6103	0.0313393
GO:0098655	biological_process	cation transmembrane transport	46	2.59144	0.0327208
GO:0003700	molecular_function	transcription factor activity, sequence-specific DNA binding	281	2.55855	0.0355659
GO:0008406	biological_process	gonad development	170	2.5512	0.0359075
GO:0043025	cellular_component	neuronal cell body	89	2.53519	0.0371643
GO:0004725	molecular_function	protein tyrosine phosphatase activity	25	2.52653	0.0376646
GO:0018108	biological_process	peptidyl-tyrosine phosphorylation	24	2.5203	0.0379127
GO:0030425	cellular_component	dendrite	45	2.50652	0.0389897
GO:0031410	cellular_component	cytoplasmic vesicle	29	2.48964	0.0404463
GO:0030322	biological_process	stabilization of membrane potential	38	2.42824	0.0474747
GO:0022841	molecular_function	potassium ion leak channel activity	38	2.42824	0.0469697
GO:0000977	molecular_function	RNA polymerase II regulatory region sequence-specific DNA binding	34	2.4113	0.0486906
GO:0035335	biological_process	peptidyl-tyrosine dephosphorylation	30	2.33275	0.0595983
GO:0004674	molecular_function	protein serine/threonine kinase activity	135	2.31369	0.0620544
GO:0071688	biological_process	striated muscle myosin thick filament assembly	79	2.31154	0.0617724
GO:0006898	biological_process	receptor-mediated endocytosis	298	2.27338	0.0676164
GO:0030154	biological_process	cell differentiation	92	2.27331	0.0669523
GO:0015671	biological_process	oxygen transport	26	2.26393	0.0679345
GO:0040007	biological_process	growth	83	2.23783	0.0719867
GO:0040025	biological_process	vulval development	71	2.22904	0.0729238
GO:0006355	biological_process	regulation of transcription, DNA-templated	387	2.22268	0.0734138
GO:0004930	molecular_function	G-protein coupled receptor activity	107	2.21969	0.0732756
GO:0035262	biological_process	gonad morphogenesis	21	2.21825	0.0728537
GO:0016705	molecular_function	oxidoreductase activity, acting on paired donors, with incorporation or reduction of molecular oxygen	39	-2.19387	0.0768157
GO:0045138	biological_process	nematode male tail tip morphogenesis	59	2.18643	0.0775567
GO:0007169	biological_process	transmembrane receptor protein tyrosine kinase signaling pathway	20	2.13749	0.0869204
GO:0005813	cellular_component	centrosome	30	2.1283	0.0881251
GO:0048675	biological_process	axon extension	26	2.1279	0.0874183
GO:0016740	molecular_function	transferase activity	319	2.12383	0.0875191
GO:0042803	molecular_function	protein homodimerization activity	22	2.10687	0.0904639
GO:0005085	molecular_function	guanyl-nucleotide exchange factor activity	21	2.10608	0.089847
GO:0043231	cellular_component	intracellular membrane-bounded organelle	75	-2.07211	0.0968028
GO:0007186	biological_process	G-protein coupled receptor signaling pathway	144	2.06906	0.0966844
GO:0003779	molecular_function	actin binding	50	2.05258	0.099769
GO:0007399	biological_process	nervous system development	35	2.03142	0.1041
GO:0051301	biological_process	cell division	47	2.0204	0.105987
GO:0016887	molecular_function	ATPase activity	71	2.01626	0.106148
GO:0043565	molecular_function	sequence-specific DNA binding	235	1.9984	0.109842
GO:0000122	biological_process	negative regulation of transcription from RNA polymerase II promoter	43	1.99519	0.109774
GO:0006935	biological_process	chemotaxis	30	1.94743	0.121803
GO:0007638	biological_process	mechanosensory behavior	28	1.93348	0.124794
GO:0042981	biological_process	regulation of apoptotic process	24	1.91925	0.127929
GO:0035046	biological_process	pronuclear migration	23	1.91399	0.128459
GO:0005096	molecular_function	GTPase activator activity	33	1.9091	0.128886
GO:0040012	biological_process	regulation of locomotion	31	1.90505	0.129072
GO:0005215	molecular_function	transporter activity	54	1.88723	0.133384
GO:0006974	biological_process	cellular response to DNA damage stimulus	95	1.88277	0.133705
GO:0006508	biological_process	proteolysis	172	1.84765	0.14362
GO:0035725	biological_process	sodium ion transmembrane transport	26	1.82718	0.149187
GO:0009790	biological_process	embryo development	37	1.81994	0.150464
GO:0048477	biological_process	oogenesis	76	1.80799	0.153335
GO:0006897	biological_process	endocytosis	25	1.80374	0.15363
GO:0009612	biological_process	response to mechanical stimulus	22	1.78908	0.157487
GO:0004497	molecular_function	monooxygenase activity	43	-1.77503	0.161204
GO:0003676	molecular_function	nucleic acid binding	205	1.76211	0.164587
GO:0090305	biological_process	nucleic acid phosphodiester bond hydrolysis	21	-1.7503	0.167621
GO:0008340	biological_process	determination of adult lifespan	386	1.74914	0.166841
GO:0042626	molecular_function	ATPase activity, coupled to transmembrane movement of substances	31	1.70906	0.18046
GO:0040027	biological_process	negative regulation of vulval development	121	1.69777	0.183517
GO:0043652	biological_process	engulfment of apoptotic cell	64	1.6954	0.183146
GO:0005743	cellular_component	mitochondrial inner membrane	36	-1.62585	0.210131
GO:0005102	molecular_function	receptor binding	28	1.60796	0.216432
GO:0008233	molecular_function	peptidase activity	99	1.60239	0.217392
GO:0005576	cellular_component	extracellular region	139	1.57176	0.229645
GO:0052696	biological_process	flavonoid glucuronidation	42	-1.56205	0.232557
GO:0009813	biological_process	flavonoid biosynthetic process	42	-1.56205	0.230996
GO:0006357	biological_process	regulation of transcription from RNA polymerase II promoter	63	1.56151	0.229701
GO:0061630	molecular_function	ubiquitin protein ligase activity	22	1.55974	0.228988
GO:0005856	cellular_component	cytoskeleton	78	1.55833	0.228121
GO:0045211	cellular_component	postsynaptic membrane	41	1.54889	0.230916
GO:0008360	biological_process	regulation of cell shape	25	-1.52327	0.241284
GO:0004842	molecular_function	ubiquitin-protein transferase activity	21	1.51781	0.242303
GO:0005938	cellular_component	cell cortex	49	1.51571	0.241742
GO:0019825	molecular_function	oxygen binding	20	-1.49806	0.248585
GO:0042127	biological_process	regulation of cell proliferation	58	1.49014	0.250826
GO:0000165	biological_process	MAPK cascade	22	1.48862	0.249983
GO:0007218	biological_process	neuropeptide signaling pathway	24	-1.4777	0.253695
GO:0006915	biological_process	apoptotic process	186	1.47253	0.254631
GO:0015020	molecular_function	glucuronosyltransferase activity	44	-1.44657	0.265881
GO:0016192	biological_process	vesicle-mediated transport	28	1.44645	0.264311
GO:0016567	biological_process	protein ubiquitination	37	1.40868	0.282003
GO:0007276	biological_process	gamete generation	41	-1.36743	0.302444
GO:0006366	biological_process	transcription from RNA polymerase II promoter	67	1.36394	0.302547
GO:0004386	molecular_function	helicase activity	42	1.35909	0.303404
GO:0042302	molecular_function	structural constituent of cuticle	35	-1.35168	0.305685
GO:0008158	molecular_function	hedgehog receptor activity	26	1.35167	0.30388
GO:0008356	biological_process	asymmetric cell division	21	1.34765	0.304305
GO:0045454	biological_process	cell redox homeostasis	25	1.34625	0.30329
GO:0006397	biological_process	mRNA processing	35	1.33626	0.307015
GO:0016568	biological_process	chromatin modification	27	-1.33442	0.30625
GO:0006351	biological_process	transcription, DNA-templated	322	1.32742	0.308341
GO:0045087	biological_process	innate immune response	102	-1.32719	0.306707
GO:0035188	biological_process	hatching	26	1.31804	0.309998
GO:0000910	biological_process	cytokinesis	27	1.29869	0.319032
GO:0016055	biological_process	Wnt signaling pathway	33	1.29092	0.321623
GO:0004004	molecular_function	ATP-dependent RNA helicase activity	23	1.27571	0.328483
GO:0007052	biological_process	mitotic spindle organization	28	1.27453	0.327334
GO:0045121	cellular_component	membrane raft	32	-1.27073	0.327693
GO:0032940	biological_process	secretion by cell	35	1.24967	0.338037
GO:0008219	biological_process	cell death	21	1.23174	0.34673
GO:0005834	cellular_component	heterotrimeric G-protein complex	23	1.22277	0.350174
GO:0016311	biological_process	dephosphorylation	33	1.2094	0.356292
GO:0042802	molecular_function	identical protein binding	24	1.20869	0.354801
GO:0046983	molecular_function	protein dimerization activity	35	1.19812	0.359269
GO:0004518	molecular_function	nuclease activity	20	-1.17579	0.370994
GO:0004888	molecular_function	transmembrane signaling receptor activity	44	1.17169	0.371557
GO:0008237	molecular_function	metallopeptidase activity	59	1.16527	0.37357
GO:0019901	molecular_function	protein kinase binding	27	1.15874	0.375651
GO:0031625	molecular_function	ubiquitin protein ligase binding	20	1.15386	0.376719
GO:0007049	biological_process	cell cycle	57	1.15257	0.375568
GO:0030968	biological_process	endoplasmic reticulum unfolded protein response	20	-1.14719	0.376954
GO:0006412	biological_process	translation	36	-1.13798	0.38073
GO:0016874	molecular_function	ligase activity	37	1.10798	0.397707
GO:0006457	biological_process	protein folding	39	1.10547	0.397288
GO:0032259	biological_process	methylation	39	-1.1039	0.396282
GO:0006952	biological_process	defense response	51	1.0398	0.4364
GO:0055114	biological_process	oxidation-reduction process	251	-1.02855	0.441871
GO:0030246	molecular_function	carbohydrate binding	27	1.01981	0.445649
GO:0005739	cellular_component	mitochondrion	115	-1.01112	0.449408
GO:0031513	cellular_component	nonmotile primary cilium	42	1.01082	0.447402
GO:0016746	molecular_function	transferase activity, transferring acyl groups	29	-0.990563	0.459179
GO:0018105	biological_process	peptidyl-serine phosphorylation	44	0.981418	0.46331
GO:0006629	biological_process	lipid metabolic process	111	-0.976959	0.464172
GO:0016324	cellular_component	apical plasma membrane	36	0.961616	0.472689
GO:0004867	molecular_function	serine-type endopeptidase inhibitor activity	32	0.946021	0.481462
GO:0030170	molecular_function	pyridoxal phosphate binding	23	-0.894874	0.516358
GO:0009408	biological_process	response to heat	29	0.893796	0.514697
GO:0019001	molecular_function	guanyl nucleotide binding	20	0.869535	0.530357
GO:0031683	molecular_function	G-protein beta/gamma-subunit complex binding	20	0.869535	0.527855
GO:0006665	biological_process	sphingolipid metabolic process	21	-0.845876	0.54323
GO:0003924	molecular_function	GTPase activity	79	0.839742	0.545357
GO:0003674	molecular_function	molecular_function	84	0.835657	0.545927
GO:0016758	molecular_function	transferase activity, transferring hexosyl groups	49	-0.834243	0.544472
GO:0005794	cellular_component	Golgi apparatus	71	0.831684	0.543898
GO:0006260	biological_process	DNA replication	23	-0.825244	0.54627
GO:0008150	biological_process	biological_process	38	0.809217	0.555944
GO:0006820	biological_process	anion transport	38	0.79937	0.560937
GO:0004252	molecular_function	serine-type endopeptidase activity	20	0.794732	0.561945
GO:0003824	molecular_function	catalytic activity	185	-0.786834	0.565456
GO:0052689	molecular_function	carboxylic ester hydrolase activity	20	0.737948	0.600982
GO:0006364	biological_process	rRNA processing	21	-0.722229	0.61078
GO:0004197	molecular_function	cysteine-type endopeptidase activity	22	0.701593	0.624593
GO:0042659	biological_process	regulation of cell fate specification	20	0.688486	0.632406
GO:0016491	molecular_function	oxidoreductase activity	193	-0.686128	0.631524
GO:0016798	molecular_function	hydrolase activity, acting on glycosyl bonds	20	0.686004	0.628854
GO:0005525	molecular_function	GTP binding	111	0.669877	0.639103
GO:0007067	biological_process	mitotic nuclear division	51	0.662455	0.642325
GO:0040020	biological_process	regulation of meiotic nuclear division	41	0.659567	0.641877
GO:0042048	biological_process	olfactory behavior	21	0.647367	0.648973
GO:0005764	cellular_component	lysosome	35	-0.63768	0.654041
GO:0005575	cellular_component	cellular_component	67	-0.608744	0.674889
GO:0005975	biological_process	carbohydrate metabolic process	48	-0.607128	0.673344
GO:0016853	molecular_function	isomerase activity	34	-0.599607	0.676659
GO:0015992	biological_process	proton transport	25	0.58836	0.683041
GO:0019915	biological_process	lipid storage	266	0.581465	0.685839
GO:0016829	molecular_function	lyase activity	42	0.535169	0.721453
GO:0007281	biological_process	germ cell development	72	0.533388	0.71994
GO:0005622	cellular_component	intracellular	109	0.519388	0.728696
GO:0005615	cellular_component	extracellular space	90	0.50993	0.733634
GO:0005829	cellular_component	cytosol	63	0.49436	0.743729
GO:0007126	biological_process	meiotic nuclear division	44	-0.486491	0.74732
GO:0004222	molecular_function	metalloendopeptidase activity	51	0.483929	0.746429
GO:0000981	molecular_function	RNA polymerase II transcription factor activity, sequence-specific DNA binding	38	0.47333	0.752315
GO:0007606	biological_process	sensory perception of chemical stimulus	115	0.47115	0.751102
GO:0005783	cellular_component	endoplasmic reticulum	91	0.462485	0.755349
GO:0050660	molecular_function	flavin adenine dinucleotide binding	26	-0.441843	0.769692
GO:0008289	molecular_function	lipid binding	29	-0.416105	0.788416
GO:0003682	molecular_function	chromatin binding	21	0.415833	0.785506
GO:0006913	biological_process	nucleocytoplasmic transport	27	-0.409974	0.787345
GO:0005730	cellular_component	nucleolus	63	-0.408975	0.785077
GO:0005789	cellular_component	endoplasmic reticulum membrane	45	-0.396074	0.792861
GO:0006281	biological_process	DNA repair	42	-0.356125	0.823641
GO:0022857	molecular_function	transmembrane transporter activity	63	0.350733	0.825018
GO:0006886	biological_process	intracellular protein transport	66	-0.349585	0.822783
GO:0005694	cellular_component	chromosome	25	0.34401	0.824318
GO:0005506	molecular_function	iron ion binding	76	-0.327686	0.834967
GO:0020037	molecular_function	heme binding	79	-0.319762	0.838471
GO:0008168	molecular_function	methyltransferase activity	37	-0.309637	0.84383
GO:0003723	molecular_function	RNA binding	112	-0.302631	0.846534
GO:0045132	biological_process	meiotic chromosome segregation	44	-0.294163	0.850465
GO:0009058	biological_process	biosynthetic process	21	0.277936	0.860943
GO:0008104	biological_process	protein localization	22	-0.274246	0.860806
GO:0050829	biological_process	defense response to Gram-negative bacterium	34	0.269596	0.861482
GO:0000287	molecular_function	magnesium ion binding	25	0.264682	0.862379
GO:0006511	biological_process	ubiquitin-dependent protein catabolic process	25	0.262681	0.860835
GO:0015031	biological_process	protein transport	102	0.262045	0.858165
GO:0008234	molecular_function	cysteine-type peptidase activity	30	0.260478	0.856289
GO:0009986	cellular_component	cell surface	24	0.259685	0.853786
GO:0042995	cellular_component	cell projection	26	0.252823	0.856315
GO:0006486	biological_process	protein glycosylation	35	-0.230308	0.871777
GO:0010951	biological_process	negative regulation of endopeptidase activity	34	0.221369	0.875979
GO:0005921	cellular_component	gap junction	20	0.203991	0.887138
GO:0016757	molecular_function	transferase activity, transferring glycosyl groups	68	-0.203717	0.884149
GO:0016246	biological_process	RNA interference	68	0.199514	0.884409
GO:0016849	molecular_function	phosphorus-oxygen lyase activity	29	0.192623	0.886874
GO:0009190	biological_process	cyclic nucleotide biosynthetic process	29	0.192623	0.883696
GO:0048471	cellular_component	perinuclear region of cytoplasm	42	0.122633	0.937849
GO:0003707	molecular_function	steroid hormone receptor activity	163	0.112518	0.942812
GO:0043401	biological_process	steroid hormone mediated signaling pathway	163	0.112518	0.939468
GO:0008236	molecular_function	serine-type peptidase activity	21	-0.0912958	0.95347
GO:0008134	molecular_function	transcription factor binding	24	-0.0862027	0.95426
GO:0006182	biological_process	cGMP biosynthetic process	23	-0.0840414	0.952666
GO:0004383	molecular_function	guanylate cyclase activity	23	-0.0840414	0.949335
GO:0006814	biological_process	sodium ion transport	29	0.0509834	0.972709
GO:0007264	biological_process	small GTPase mediated signal transduction	60	-0.0372387	0.980402
GO:0000139	cellular_component	Golgi membrane	39	0.0321553	0.981091
GO:0006979	biological_process	response to oxidative stress	26	-0.0202929	0.987202
GO:0006631	biological_process	fatty acid metabolic process	23	-0.0038304	0.996944

## Sheet: Ci
#GO ID	Namespace	Name	No. Genes	Z	p
GO:0005524	molecular_function	ATP binding	466	8.31443	1.71479e-14
GO:0016020	cellular_component	membrane	502	6.15354	7.04696e-08
GO:0000166	molecular_function	nucleotide binding	77	6.00019	1.22196e-07
GO:0017111	molecular_function	nucleoside-triphosphatase activity	71	5.78253	3.42175e-07
GO:0016887	molecular_function	ATPase activity	95	5.66812	5.3707e-07
GO:0006508	biological_process	proteolysis	210	5.44066	1.64556e-06
GO:0006812	biological_process	cation transport	50	4.7919	4.38984e-05
GO:0004674	molecular_function	protein serine/threonine kinase activity	181	4.74608	4.82203e-05
GO:0004713	molecular_function	protein tyrosine kinase activity	182	4.72362	4.78806e-05
GO:0004672	molecular_function	protein kinase activity	216	4.6513	6.13526e-05
GO:0005737	cellular_component	cytoplasm	93	4.49011	0.000120367
GO:0004197	molecular_function	cysteine-type endopeptidase activity	70	4.40548	0.000163604
GO:0006468	biological_process	protein phosphorylation	196	4.32709	0.000216173
GO:0005216	molecular_function	ion channel activity	42	4.10909	0.000527733
GO:0006811	biological_process	ion transport	48	3.99397	0.000805719
GO:0003777	molecular_function	microtubule motor activity	42	3.84293	0.00141331
GO:0004222	molecular_function	metalloendopeptidase activity	43	3.83229	0.00138903
GO:0004707	molecular_function	MAP kinase activity	46	3.80863	0.00144395
GO:0042626	molecular_function	ATPase activity, coupled to transmembrane movement of substances	75	3.76191	0.00165069
GO:0008237	molecular_function	metallopeptidase activity	50	3.65684	0.00237469
GO:0008570	molecular_function	obsolete myosin ATPase activity	56	3.62101	0.00259914
GO:0005261	molecular_function	cation channel activity	32	3.55875	0.00315031
GO:0016773	molecular_function	phosphotransferase activity, alcohol group as acceptor	53	3.49507	0.00383265
GO:0008607	molecular_function	phosphorylase kinase regulator activity	42	3.46214	0.00415315
GO:0004689	molecular_function	phosphorylase kinase activity	42	3.46214	0.00398703
GO:0004003	molecular_function	ATP-dependent DNA helicase activity	66	3.44007	0.00416034
GO:0004692	molecular_function	cGMP-dependent protein kinase activity	43	3.39496	0.00472843
GO:0004386	molecular_function	helicase activity	59	3.39272	0.00459694
GO:0005509	molecular_function	calcium ion binding	220	3.36264	0.00495158
GO:0005956	cellular_component	protein kinase CK2 complex	95	3.35036	0.00500374
GO:0008605	molecular_function	obsolete protein kinase CK2 regulator activity	95	3.35036	0.00484232
GO:0004682	molecular_function	obsolete protein kinase CK2 activity	95	3.35036	0.004691
GO:0004691	molecular_function	cAMP-dependent protein kinase activity	95	3.35036	0.00454885
GO:0004675	molecular_function	transmembrane receptor protein serine/threonine kinase activity	48	3.31486	0.00501595
GO:0003677	molecular_function	DNA binding	258	3.29302	0.00526733
GO:0008026	molecular_function	ATP-dependent helicase activity	80	3.27833	0.0053952
GO:0035004	molecular_function	phosphatidylinositol 3-kinase activity	41	3.27687	0.00527652
GO:0042556	molecular_function	eukaryotic elongation factor-2 kinase regulator activity	41	3.27687	0.00513767
GO:0042557	molecular_function	eukaryotic elongation factor-2 kinase activator activity	41	3.27687	0.00500593
GO:0004677	molecular_function	DNA-dependent protein kinase activity	41	3.27687	0.00488079
GO:0004679	molecular_function	AMP-activated protein kinase activity	41	3.27687	0.00476174
GO:0008349	molecular_function	MAP kinase kinase kinase kinase activity	41	3.27687	0.00464837
GO:0018720	molecular_function	phenol kinase activity	41	3.27687	0.00454027
GO:0008545	molecular_function	JUN kinase kinase activity	41	3.27687	0.00443708
GO:0004686	molecular_function	elongation factor-2 kinase activity	41	3.27687	0.00433848
GO:0004680	molecular_function	obsolete casein kinase activity	41	3.27687	0.00424416
GO:0004681	molecular_function	obsolete casein kinase I activity	41	3.27687	0.00415386
GO:0004683	molecular_function	calmodulin-dependent protein kinase activity	41	3.27687	0.00406732
GO:0008443	molecular_function	phosphofructokinase activity	41	3.27687	0.00398431
GO:0004698	molecular_function	calcium-dependent protein kinase C activity	41	3.27687	0.00390463
GO:0004690	molecular_function	cyclic nucleotide-dependent protein kinase activity	41	3.27687	0.00382807
GO:0004697	molecular_function	protein kinase C activity	41	3.27687	0.00375445
GO:0004694	molecular_function	eukaryotic translation initiation factor 2alpha kinase activity	41	3.27687	0.00368361
GO:0019912	molecular_function	cyclin-dependent protein kinase activating kinase activity	41	3.27687	0.0036154
GO:0019914	molecular_function	cyclin-dependent protein kinase activating kinase regulator activity	41	3.27687	0.00354966
GO:0016909	molecular_function	SAP kinase activity	41	3.27687	0.00348628
GO:0016307	molecular_function	phosphatidylinositol phosphate kinase activity	41	3.27687	0.00342511
GO:0004676	molecular_function	3-phosphoinositide-dependent protein kinase activity	41	3.27687	0.00336606
GO:0004716	molecular_function	receptor signaling protein tyrosine kinase activity	41	3.27687	0.00330901
GO:0004714	molecular_function	transmembrane receptor protein tyrosine kinase activity	41	3.27687	0.00325386
GO:0004715	molecular_function	non-membrane spanning protein tyrosine kinase activity	41	3.27687	0.00320052
GO:0004712	molecular_function	protein serine/threonine/tyrosine kinase activity	41	3.27687	0.00314889
GO:0004711	molecular_function	ribosomal protein S6 kinase activity	41	3.27687	0.00309891
GO:0008819	molecular_function	cobinamide kinase activity	41	3.27687	0.00305049
GO:0004705	molecular_function	JUN kinase activity	41	3.27687	0.00300356
GO:0004704	molecular_function	NF-kappaB-inducing kinase activity	41	3.27687	0.00295805
GO:0004706	molecular_function	JUN kinase kinase kinase activity	41	3.27687	0.0029139
GO:0004703	molecular_function	G-protein coupled receptor kinase activity	41	3.27687	0.00287105
GO:0004702	molecular_function	receptor signaling protein serine/threonine kinase activity	41	3.27687	0.00282944
GO:0004709	molecular_function	MAP kinase kinase kinase activity	41	3.27687	0.00278902
GO:0004708	molecular_function	MAP kinase kinase activity	41	3.27687	0.00274974
GO:0016538	molecular_function	cyclin-dependent protein serine/threonine kinase regulator activity	41	3.27687	0.00271155
GO:0008384	molecular_function	IkappaB kinase activity	41	3.27687	0.0026744
GO:0019199	molecular_function	transmembrane receptor protein kinase activity	41	3.27687	0.00263826
GO:0005952	cellular_component	cAMP-dependent protein kinase complex	96	3.27506	0.0026199
GO:0008603	molecular_function	cAMP-dependent protein kinase regulator activity	96	3.27506	0.00258543
GO:0008186	molecular_function	RNA-dependent ATPase activity	62	3.26968	0.00260081
GO:0015616	molecular_function	DNA translocase activity	62	3.26968	0.00256747
GO:0042624	molecular_function	ATPase activity, uncoupled	62	3.26968	0.00253497
GO:0042625	molecular_function	ATPase activity, coupled to transmembrane movement of ions	62	3.26968	0.00250328
GO:0042623	molecular_function	ATPase activity, coupled	62	3.26968	0.00247238
GO:0004004	molecular_function	ATP-dependent RNA helicase activity	62	3.26968	0.00244223
GO:0015462	molecular_function	protein-transmembrane transporting ATPase activity	62	3.26968	0.0024128
GO:0017116	molecular_function	single-stranded DNA-dependent ATP-dependent DNA helicase activity	62	3.26968	0.00238408
GO:0007155	biological_process	cell adhesion	42	3.26456	0.00239906
GO:0004249	molecular_function	obsolete stromelysin 3 activity	31	3.22974	0.00267973
GO:0008319	molecular_function	obsolete prenyl protein specific endopeptidase activity	31	3.22974	0.00264893
GO:0008133	molecular_function	obsolete collagenase activity	31	3.22974	0.00261883
GO:0030402	molecular_function	obsolete matrilysin-2 activity	31	3.22974	0.0025894
GO:0006260	biological_process	DNA replication	21	3.18631	0.00297811
GO:0004693	molecular_function	cyclin-dependent protein serine/threonine kinase activity	43	3.15566	0.00327314
GO:0003676	molecular_function	nucleic acid binding	260	3.15496	0.00324528
GO:0005975	biological_process	carbohydrate metabolic process	84	3.06264	0.00438787
GO:0007018	biological_process	microtubule-based movement	49	3.05674	0.00442752
GO:0008094	molecular_function	DNA-dependent ATPase activity	63	3.04147	0.00460933
GO:0005622	cellular_component	intracellular	161	2.83554	0.00886373
GO:0006813	biological_process	potassium ion transport	25	2.66298	0.0148514
GO:0006118	biological_process	obsolete electron transport	190	2.65721	0.0149542
GO:0008270	molecular_function	zinc ion binding	252	2.60905	0.0170582
GO:0003824	molecular_function	catalytic activity	173	2.45255	0.0263835
GO:0005515	molecular_function	protein binding	149	2.42283	0.0283605
GO:0005634	cellular_component	nucleus	350	2.41802	0.0284566
GO:0016491	molecular_function	oxidoreductase activity	180	2.37657	0.0315556
GO:0009058	biological_process	biosynthetic process	35	2.33204	0.0352301
GO:0006418	biological_process	tRNA aminoacylation for protein translation	22	2.29295	0.0387077
GO:0006836	biological_process	neurotransmitter transport	29	2.26228	0.0415524
GO:0005328	molecular_function	neurotransmitter:sodium symporter activity	29	2.26228	0.041164
GO:0005887	cellular_component	integral component of plasma membrane	29	2.26228	0.0407829
GO:0003779	molecular_function	actin binding	23	2.20257	0.0471405
GO:0006810	biological_process	transport	214	2.17405	0.050222
GO:0006281	biological_process	DNA repair	21	2.12033	0.056937
GO:0004812	molecular_function	aminoacyl-tRNA ligase activity	23	2.103	0.0588991
GO:0005198	molecular_function	structural molecule activity	57	2.00271	0.0744143
GO:0007165	biological_process	signal transduction	50	1.97198	0.0793146
GO:0001584	molecular_function	obsolete rhodopsin-like receptor activity	79	-1.91518	0.089715
GO:0008152	biological_process	metabolic process	213	1.80299	0.114471
GO:0004553	molecular_function	hydrolase activity, hydrolyzing O-glycosyl compounds	29	1.78089	0.119119
GO:0017018	molecular_function	myosin phosphatase activity	31	1.7109	0.137292
GO:0017020	molecular_function	myosin phosphatase regulator activity	31	1.7109	0.136138
GO:0008420	molecular_function	CTD phosphatase activity	31	1.7109	0.135003
GO:0008597	molecular_function	calcium-dependent protein serine/threonine phosphatase regulator activity	31	1.7109	0.133888
GO:0005963	cellular_component	magnesium-dependent protein serine/threonine phosphatase complex	31	1.7109	0.13279
GO:0017023	cellular_component	myosin phosphatase complex	31	1.7109	0.131711
GO:0004724	molecular_function	magnesium-dependent protein serine/threonine phosphatase activity	31	1.7109	0.130649
GO:0004723	molecular_function	calcium-dependent protein serine/threonine phosphatase activity	31	1.7109	0.129603
GO:0006355	biological_process	regulation of transcription, DNA-templated	207	1.69872	0.131931
GO:0005215	molecular_function	transporter activity	151	1.64022	0.147861
GO:0008991	molecular_function	obsolete serine-type signal peptidase activity	29	-1.61948	0.153079
GO:0016808	molecular_function	obsolete proprotein convertase activity	29	-1.61948	0.151892
GO:0008243	molecular_function	obsolete plasminogen activator activity	29	-1.61948	0.150724
GO:0006486	biological_process	protein glycosylation	31	-1.61487	0.150984
GO:0007186	biological_process	G-protein coupled receptor signaling pathway	87	-1.60283	0.153552
GO:0003774	molecular_function	motor activity	20	1.57316	0.161779
GO:0005507	molecular_function	copper ion binding	25	1.55036	0.168033
GO:0004221	molecular_function	obsolete ubiquitin thiolesterase activity	27	1.54361	0.169029
GO:0004252	molecular_function	serine-type endopeptidase activity	32	-1.5394	0.169186
GO:0008132	molecular_function	obsolete pancreatic elastase activity	32	-1.52781	0.171825
GO:0005506	molecular_function	iron ion binding	30	1.52348	0.172036
GO:0007264	biological_process	small GTPase mediated signal transduction	54	-1.49559	0.180328
GO:0008757	molecular_function	S-adenosylmethionine-dependent methyltransferase activity	26	-1.46749	0.18898
GO:0004871	molecular_function	signal transducer activity	38	1.38433	0.219318
GO:0005488	molecular_function	binding	25	1.28859	0.258752
GO:0051082	molecular_function	unfolded protein binding	20	1.25618	0.271911
GO:0005489	molecular_function	obsolete electron transporter activity	47	1.20866	0.292942
GO:0005856	cellular_component	cytoskeleton	21	1.19269	0.29887
GO:0006512	biological_process	obsolete ubiquitin cycle	38	1.13982	0.324048
GO:0006511	biological_process	ubiquitin-dependent protein catabolic process	33	1.09923	0.343745
GO:0005840	cellular_component	ribosome	71	1.05628	0.365514
GO:0006464	biological_process	cellular protein modification process	53	1.04687	0.368457
GO:0007275	biological_process	multicellular organismal development	24	1.04291	0.368268
GO:0004289	molecular_function	obsolete subtilase activity	34	-1.03617	0.369688
GO:0004721	molecular_function	phosphoprotein phosphatase activity	52	1.00091	0.387748
GO:0003735	molecular_function	structural constituent of ribosome	72	0.94965	0.416117
GO:0006886	biological_process	intracellular protein transport	62	0.934315	0.422898
GO:0005351	molecular_function	sugar:proton symporter activity	22	0.932646	0.421203
GO:0016021	cellular_component	integral component of membrane	297	0.896613	0.441065
GO:0005525	molecular_function	GTP binding	101	-0.883926	0.446324
GO:0004930	molecular_function	G-protein coupled receptor activity	24	0.873912	0.449892
GO:0015031	biological_process	protein transport	46	-0.849027	0.463089
GO:0006457	biological_process	protein folding	33	0.834295	0.469783
GO:0005875	cellular_component	microtubule associated complex	25	0.804283	0.486642
GO:0006865	biological_process	amino acid transport	33	0.750434	0.520103
GO:0004842	molecular_function	ubiquitin-protein transferase activity	110	0.746226	0.519808
GO:0003847	molecular_function	1-alkyl-2-acetylglycerophosphocholine esterase activity	34	0.735259	0.524182
GO:0006412	biological_process	translation	91	0.673826	0.564112
GO:0003924	molecular_function	GTPase activity	46	-0.604099	0.611534
GO:0016567	biological_process	protein ubiquitination	73	0.5618	0.639586
GO:0000151	cellular_component	ubiquitin ligase complex	73	0.5618	0.635779
GO:0003700	molecular_function	transcription factor activity, sequence-specific DNA binding	132	-0.560124	0.633275
GO:0016787	molecular_function	hydrolase activity	56	0.555511	0.632997
[truncated: 16 more rows]
